# Supplementary material for: Fine mapping of a major QTL for awn length in barley using a multiparent mapping population
Source: Theor Appl Genet. 2016 Oct 12;130(2):269–81. doi: 10.1007/s00122-016-2807-y (PMC5263209; doi:10.1007/s00122-016-2807-y)
Supplement: Supplementary file 1 — Supplementary material 1 (XLSX 13 kb) [file 122_2016_2807_MOESM1_ESM.xlsx]

## Sheet: Online Resource 11
Online Resource 14. Position of awn length related loci and QTLs identified based on literature and this work.
				published location		location (POPSEQ)
name	type	other names	gene	chr	position	chr	position	Publication
ari-t	mutant		unknown	1H	39.84 to 82.35 cM [ari-t.25]	1H	25.91 to 49.58 cM	Frankowiak and Lundqvist, 2012
AL1.1	QTL	close to ari-t	unknown			1H	48.1	this work
ari-u	mutant	brh3, ert-t	brassinosteroid-6-oxidase (HvBRD)	2H	2.3 cM	2H	5.38 cM	Frankowiak and Lundqvist, 2012; Dockter et al. 2014
ari-g	mutant	lk10	unknown	2H	linkage drag with Gth1 locus, 15.4 cM proximal from the vrs1 locus			Frankowiak and Lundqvist, 2012
AL2.1	QTL		unknown			2H	25	this work
AL2.2	QTL		unknown			2H	53.7	this work
AL2.3	QTL		unknown			2H	86.8	this work
lks1	mutant		unknown	2H	133.59 to 141.56 cM [Lks1.a]	2H	76.77 to 80.88 cM	Frankowiak and Lundqvist, 2012
uzu	mutant	ert-ii	Brassinosteroid insensitive 1 (HvBRI1)	3H	57.1 cM		[not mapped]	Chono et al. 2003; Dockter et al. 2014
ari-a	mutant	lks7	unknown	3H	78.82 to 92.55 cM [ari-a.6]	3H	49.65 to 51.77 cM	Frankowiak and Lundqvist, 2012
AL3.1	QTL	close to lks7	unknown			3H	52	this work
Gyenis.AL	QTL		unknown	3H	associated with Bmac0067 [46.1 cM] and Bmag0006 [61.7 cM]	3H	49.72 and 51.20 cM	Gyenis et al. 2007
Chen.AL	QTL		unknown	3H	associated with GBM1495 [73.5 cM]	3H	62.54 cM	Chen et al. 2012
Wang.AL	QTL		unknown	3H	associated with bPb-0079 [74.8 cM]		[not mapped]	Wang et al. 2010
ari-l	mutant	brh2	unknown	4H	57.19 to 110.93 cM [brh2.b]	4H	43.63 to 73.58 cM	Druka et al., 2011; Frankowiak and Lundqvist, 2012
lks5	mutant	ari-c	unknown	4H	76.26 to 95.92 cM [lks5.f]	4H	51.40 to 63.67 cM	Frankowiak and Lundqvist, 2012
AL4.1	QTL	close to brh2 and ari-c	unknown			4H	59.6	this work
AL4.1	QTL		unknown			4H	111.1	this work
ari-v	mutant		unknown	5H	40.91 to 94.02 cM [ari-v.137]	5H	17.639 to 48.38 cM	Frankowiak and Lundqvist, 2012
ari-r	mutant		unknown	5H	73.70 to 104.73 cM [ari-r.14]	5H	43.96 to 48.38 cM	Frankowiak and Lundqvist, 2012
ari-e	mutant	Lk9	unknown	5H	73.70 to 154.37 cM [ari-e.GP]	5H	43.96 to 80.81 cM	Frankowiak and Lundqvist, 2012
AL5.1	QTL		unknown			5H	74.9	this work
AL5.2	QTL		unknown			5H	108.1	this work
Raw1	QTL	smooth awn 1	unknown	5HL	associated with POPA markers 1_1200 and 1_0095	5H	107.08 to 125.83 cM	Druka et al.,2011
ari-h	mutant	Lk11	unknown	5HL	--		[not mapped]	Frankowiak and Lundqvist, 2012
AL6.1	QTL		unknown			6H	4.8	this work
Sun.AL	QTL		unknown	6HS	associated with HVM11 [67.15 cM]	6HS	associated with HVM11	Sun et al. 2011
AL6.2	QTL		unknown			6H	100.8	this work
ari-f	mutant		unknown	7H	82.82 to 134.43 cM [ari-f.21]	7H	[not mapped] to 84.45 cM	Frankowiak and Lundqvist, 2012
lks2	mutant	ubs4, ari-d	SHORT INTERNODES (SHI)-family transcription factor	7H		7H	89.14 cM	Yuo et al., 2012; Frankowiak and Lundqvist, 2012
ari-i	mutant	brh1	unknown	7H	0 to 8.77 cM [brh1.x]	7H	0.57 to 6.76 cM	Frankowiak and Lundqvist, 2012
ari-m	mutant		unknown	7H	4.74 to 9.55 cM [ari-m.28]	7H	1.91 to 6.76 cM	Frankowiak and Lundqvist, 2012
ari-n	mutant		unknown	7H	82.82 to 144.00 cM [ari-n.45]	7H	[not mapped] to 70.54 cM	Frankowiak and Lundqvist, 2012
ari-o	mutant		DIMINUTO (HvDIM)	7H	138.2 cM	7H	140.65 cM	Frankowiak and Lundqvist, 2012; Dockter et al. 2014
AL7.1	QTL		unknown			7H	133.9	this work
ari-s	mutant		unknown	5H or 7H				Frankowiak and Lundqvist, 2012
ari-b	mutant		unknown	--				Frankowiak and Lundqvist, 2012
ari-j	mutant		unknown	--				Frankowiak and Lundqvist, 2012
ari-k	mutant		unknown	--				Frankowiak and Lundqvist, 2012
ari-p	mutant		unknown	--				Frankowiak and Lundqvist, 2012
ari-q	mutant		unknown	--				Frankowiak and Lundqvist, 2012
