# Supplementary material for: Fine mapping of a major QTL for awn length in barley using a multiparent mapping population
Source: Theor Appl Genet. 2016 Oct 12;130(2):269–81. doi: 10.1007/s00122-016-2807-y (PMC5263209; doi:10.1007/s00122-016-2807-y)
Supplement: Supplementary file 2 — Supplementary material 2 (XLSX 7208 kb) [file 122_2016_2807_MOESM2_ESM.xlsx]

## Sheet: SNPs identified using RNAseq 
Table: Transcripts with an SNP when compared to the Morex HC and LC genes
							DM1 e35RM					DM1 e35RD
Transcript ID	HC/LC	Chromosome	Position (CM)	SNP position in cDNA reference	REF	ALT	GT	AD	DP	GQ	PL	GT	AD	DP	GQ	PL
MLOC_87.1	HC	NA	NA	1039	A	T	1/1	1,1	2	3	36,3,0	1/1	1,1	2	3	36,3,0
MLOC_123.2	HC	NA	NA	9	G	A	1/1	0,9	9	21	276,21,0	1/1	0,7	7	12	149,12,0
MLOC_123.2	HC	NA	NA	447	G	C	1/1	0,44	44	69	502,69,0	1/1	0,51	51	75	556,75,0
MLOC_123.2	HC	NA	NA	543	T	C	1/1	0,50	50	99	1056,126,0	1/1	0,59	59	99	1186,141,0
MLOC_181.1	HC	7	134.207	1386	T	G	0/0	44,0	44	99	0,129,1762	1/1	0,40	42	99	1621,117,0
MLOC_298.1	HC	NA	NA	91	T	C	1/1	0,11	11	12	122,12,0	1/1	0,13	13	9	79,9,0
MLOC_316.1	HC	NA	NA	33	G	A	1/1	0,3	3	3	31,3,0	1/1	0,3	3	9	88,9,0
MLOC_430.1	HC	NA	NA	220	C	T	0/0	1,0	1	3	0,3,42	1/1	0,2	2	6	82,6,0
MLOC_476.1	HC	NA	NA	94	C	T	1/1	0,1	1	3	42,3,0	1/1	0,2	2	3	28,3,0
MLOC_490.1	HC	NA	NA	116	T	C	1/1	0,24	24	72	987,72,0	1/1	1,25	26	75	1015,75,0
MLOC_490.1	HC	NA	NA	152	G	A	1/1	0,26	26	75	1043,75,0	1/1	0,27	27	78	1045,78,0
MLOC_493.1	HC	NA	NA	928	C	A	1/1	0,2	2	6	55,6,0	1/1	0,3	3	9	126,9,0
MLOC_493.1	HC	NA	NA	943	C	A	1/1	0,1	1	3	40,3,0	1/1	0,5	5	15	204,15,0
MLOC_493.1	HC	NA	NA	1295	C	T	1/1	0,2	2	3	28,3,0	1/1	0,1	1	3	28,3,0
MLOC_501.1	HC	NA	NA	172	T	C	1/1	0,20	20	60	821,60,0	1/1	0,15	15	45	618,45,0
MLOC_501.1	HC	NA	NA	291	G	A	1/1	0,33	33	99	1380,99,0	1/1	0,24	24	72	998,72,0
MLOC_501.1	HC	NA	NA	429	C	A	1/1	1,30	31	90	1258,90,0	1/1	0,29	30	87	1207,87,0
MLOC_501.1	HC	NA	NA	1539	A	T	1/1	0,1	1	3	36,3,0	1/1	0,1	1	3	29,3,0
MLOC_512.1	HC	NA	NA	171	A	C	1/1	0,10	10	12	108,12,0	1/1	0,8	8	9	86,9,0
MLOC_534.1	HC	NA	NA	126	C	G	1/1	0,4	4	6	67,6,0	1/1	0,4	4	9	97,9,0
MLOC_534.1	HC	NA	NA	151	C	A	1/1	0,4	4	6	73,6,0	1/1	0,4	4	9	103,9,0
MLOC_582.1	HC	2	11.5085	93	T	C	1/1	0,5	5	6	44,6,0	1/1	0,4	4	6	43,6,0
MLOC_604.1	HC	7	70.5028	306	A	G	1/1	0,47	48	78	780,78,0	1/1	0,44	44	75	738,75,0
MLOC_657.1	HC	5	43.6806	1031	C	G	1/1	0,34	34	99	1417,102,0	1/1	0,32	32	96	1320,96,0
MLOC_657.1	HC	5	43.6806	1962	G	A	1/1	1,36	37	99	1481,108,0	1/1	0,39	39	99	1579,114,0
MLOC_657.1	HC	5	43.6806	2124	G	A	1/1	0,15	15	42	565,42,0	1/1	0,14	14	39	538,39,0
MLOC_662.1	HC	3	51.4518	708	C	T	1/1	0,54	54	99	2253,163,0	1/1	0,53	53	99	2209,160,0
MLOC_662.1	HC	3	51.4518	1738	C	T	1/1	0,48	48	99	1943,141,0	1/1	0,50	50	99	2046,150,0
MLOC_689.4	HC	5	42.0139	165	A	G	1/1	0,42	42	99	1747,126,0	1/1	0,36	36	99	1490,108,0
MLOC_689.4	HC	5	42.0139	2286	C	T	1/1	0,37	37	99	1431,105,0	1/1	0,39	39	99	1451,105,0
MLOC_749.1	HC	NA	NA	92	C	T	1/1	0,5	5	15	156,15,0	1/1	0,5	5	15	163,15,0
MLOC_816.1	HC	NA	NA	700	C	T	1/1	0,1	1	3	36,3,0	1/1	0,1	1	3	42,3,0
MLOC_831.1	HC	NA	NA	89	G	C	1/1	1,11	12	3	27,3,0	1/1	0,8	8	6	57,6,0
MLOC_836.1	HC	NA	NA	382	T	G	1/1	0,22	22	21	206,21,0	1/1	0,20	20	15	194,15,0
MLOC_848.2	HC	2	138.598	21	G	C	1/1	0,14	14	24	318,24,0	1/1	0,11	11	21	259,21,0
MLOC_848.2	HC	2	138.598	299	G	A	1/1	0,39	39	99	1583,114,0	1/1	0,40	40	99	1671,120,0
MLOC_848.2	HC	2	138.598	813	G	A	1/1	0,52	52	99	2107,151,0	1/1	0,45	46	99	1888,135,0
MLOC_901.1	HC	3	51.7705	401	C	T	1/1	0,3	3	9	125,9,0	1/1	0,1	1	3	42,3,0
MLOC_901.1	HC	3	51.7705	402	G	A	1/1	0,3	3	9	125,9,0	1/1	0,1	1	3	42,3,0
MLOC_931.1	HC	3	46.034	215	A	G	1/1	0,13	13	39	544,39,0	1/1	0,15	15	42	585,42,0
MLOC_931.1	HC	3	46.034	2681	T	G	1/1	0,1	1	3	36,3,0	1/1	0,4	4	12	140,12,0
MLOC_937.1	HC	NA	NA	69	C	T	1/1	1,3	4	3	31,3,0	1/1	4,4	8	3	31,3,0
MLOC_1068.2	HC	5	44.1667	653	A	G	1/1	0,7	7	21	293,21,0	1/1	0,10	10	30	380,30,0
MLOC_1068.2	HC	5	44.1667	656	G	A	1/1	0,7	7	21	277,21,0	1/1	0,9	9	27	348,27,0
MLOC_1068.2	HC	5	44.1667	1377	G	C	1/1	0,6	6	18	253,18,0	1/1	0,5	5	12	167,12,0
MLOC_1068.2	HC	5	44.1667	1773	G	C	1/1	0,7	7	21	282,21,0	1/1	0,8	8	24	338,24,0
MLOC_1106.2	HC	NA	NA	289	A	G	1/1	0,32	32	93	1290,93,0	1/1	0,30	30	87	1216,87,0
MLOC_1290.1	HC	NA	NA	411	T	C	1/1	4,8	12	18	135,18,0	1/1	2,9	11	15	117,15,0
MLOC_1297.1	HC	6	105.312	1018	T	C	1/1	0,57	57	99	2363,172,0	1/1	0,57	57	99	2289,166,0
MLOC_1297.1	HC	6	105.312	1503	A	G	1/1	0,51	51	99	1984,147,0	1/1	0,48	48	99	1953,141,0
MLOC_1297.1	HC	6	105.312	1525	A	G	1/1	0,48	48	99	1818,135,0	1/1	0,48	48	99	1899,138,0
MLOC_1297.1	HC	6	105.312	1734	T	C	1/1	0,33	33	90	1250,90,0	1/1	0,35	35	93	1290,93,0
MLOC_1337.1	HC	NA	NA	451	G	C	1/1	0,54	54	99	2200,160,0	1/1	0,51	51	99	2121,154,0
MLOC_1419.2	HC	NA	NA	18	G	C	1/1	0,5	5	12	169,12,0	1/1	0,5	5	6	84,6,0
MLOC_1419.2	HC	NA	NA	748	C	A	1/1	0,32	32	96	1323,96,0	1/1	0,28	28	84	1145,84,0
MLOC_1419.2	HC	NA	NA	765	C	T	1/1	0,34	34	99	1393,102,0	1/1	0,26	26	78	1058,78,0
MLOC_1443.2	HC	5	44.0972	55	T	C	1/1	0,21	21	54	734,54,0	1/1	0,25	25	63	861,63,0
MLOC_1443.2	HC	5	44.0972	412	T	C	1/1	0,39	39	99	1551,111,0	1/1	0,34	34	99	1418,102,0
MLOC_1443.2	HC	5	44.0972	1031	G	A	1/1	0,22	22	66	918,66,0	1/1	0,19	19	57	795,57,0
MLOC_1443.2	HC	5	44.0972	2166	C	A	1/1	0,31	32	90	1224,90,0	1/1	0,30	32	90	1262,90,0
MLOC_1443.2	HC	5	44.0972	2502	G	A	1/1	0,37	37	99	1529,111,0	1/1	0,28	28	84	1163,84,0
MLOC_1444.1	HC	5	44.0972	345	T	C	1/1	0,35	35	99	1447,105,0	1/1	0,36	36	99	1444,105,0
MLOC_1444.1	HC	5	44.0972	644	C	T	1/1	0,44	44	99	1811,129,0	1/1	0,41	41	99	1673,120,0
MLOC_1509.1	HC	NA	NA	928	G	C	1/1	0,43	43	99	1742,126,0	1/1	0,62	62	99	2602,187,0
MLOC_1509.1	HC	NA	NA	1179	C	T	1/1	0,33	33	90	1252,90,0	1/1	0,34	34	99	1434,102,0
MLOC_1509.1	HC	NA	NA	1593	C	T	1/1	0,59	59	99	2452,178,0	1/1	1,64	65	99	2569,160,0
MLOC_1509.1	HC	NA	NA	1627	G	A	1/1	0,57	57	99	2365,172,0	1/1	0,61	61	99	2507,184,0
MLOC_1509.1	HC	NA	NA	1935	T	C	1/1	0,50	50	99	2090,150,0	1/1	0,55	55	99	2218,160,0
MLOC_1509.1	HC	NA	NA	2151	C	T	1/1	0,56	56	99	2343,169,0	1/1	0,49	49	99	2040,147,0
MLOC_1509.1	HC	NA	NA	2703	A	G	1/1	0,15	15	39	519,39,0	1/1	0,13	13	33	448,33,0
MLOC_1579.2	HC	2	135.765	141	G	C	1/1	0,10	10	18	242,18,0	1/1	0,8	8	21	290,21,0
MLOC_1579.2	HC	2	135.765	282	G	A	1/1	0,4	4	12	163,12,0	1/1	0,5	5	15	211,15,0
MLOC_1579.2	HC	2	135.765	439	G	A	1/1	0,6	6	18	253,18,0	1/1	0,5	6	15	205,15,0
MLOC_1579.2	HC	2	135.765	639	G	C	1/1	0,3	3	9	127,9,0	1/1	0,5	5	15	205,15,0
MLOC_1579.2	HC	2	135.765	888	C	T	1/1	0,4	4	12	169,12,0	1/1	0,6	6	18	208,18,0
MLOC_1579.2	HC	2	135.765	1113	G	C	1/1	0,8	8	24	328,24,0	1/1	0,3	3	9	122,9,0
MLOC_1579.2	HC	2	135.765	1119	G	C	1/1	0,7	7	21	287,21,0	1/1	0,2	2	6	84,6,0
MLOC_1579.2	HC	2	135.765	1254	A	C	1/1	0,4	4	12	139,12,0	1/1	0,7	7	21	246,21,0
MLOC_1588.1	HC	5	119.375	402	A	G	1/1	0,1	1	3	42,3,0	1/1	0,1	1	3	42,3,0
MLOC_1626.1	HC	NA	NA	160	C	G	1/1	0,5	5	15	205,15,0	1/1	0,6	6	18	247,18,0
MLOC_1626.1	HC	NA	NA	291	A	G	1/1	0,2	2	6	72,6,0	1/1	0,3	3	9	104,9,0
MLOC_1626.1	HC	NA	NA	385	A	G	1/1	0,4	4	12	154,12,0	1/1	0,5	5	15	169,15,0
MLOC_1626.1	HC	NA	NA	410	G	T	1/1	0,3	3	9	112,9,0	1/1	0,5	5	15	169,15,0
MLOC_1626.1	HC	NA	NA	438	A	G	1/1	0,3	3	9	110,9,0	1/1	0,3	3	9	86,9,0
MLOC_1626.1	HC	NA	NA	486	T	A	1/1	0,2	2	6	84,6,0	1/1	0,1	1	3	42,3,0
MLOC_1626.1	HC	NA	NA	641	C	T	1/1	0,4	4	12	151,12,0	1/1	0,7	7	21	292,21,0
MLOC_1626.1	HC	NA	NA	663	A	G	1/1	0,4	4	12	153,12,0	1/1	0,4	4	12	166,12,0
MLOC_1663.1	HC	6	56.1615	251	T	C	1/1	0,2	2	6	84,6,0	1/1	0,1	1	3	32,3,0
MLOC_1686.1	HC	NA	NA	128	T	A	1/1	0,3	3	9	124,9,0	1/1	0,5	5	12	140,12,0
MLOC_1686.1	HC	NA	NA	171	A	G	1/1	0,5	5	15	182,15,0	1/1	0,4	4	9	112,9,0
MLOC_1744.1	HC	3	52.6204	63	A	G	1/1	4,3	7	3	29,3,0	1/1	2,5	8	9	83,9,0
MLOC_1758.1	HC	NA	NA	50	G	A	1/1	0,1	1	3	37,3,0	1/1	0,1	1	3	42,3,0
MLOC_1758.1	HC	NA	NA	249	C	CTCG	1/1	0,1	1	3	65,3,0	1/1	0,4	4	12	262,12,0
MLOC_1760.1	HC	3	122.911	256	A	C	1/1	0,4	4	3	42,3,0	1/1	0,3	3	3	27,3,0
MLOC_1760.1	HC	3	122.911	335	C	G	1/1	0,6	6	9	95,9,0	1/1	0,3	3	3	42,3,0
MLOC_1760.1	HC	3	122.911	360	T	C	1/1	0,6	6	9	95,9,0	1/1	0,3	3	3	42,3,0
MLOC_1760.1	HC	3	122.911	402	G	A	1/1	0,7	7	9	87,9,0	1/1	0,3	3	6	69,6,0
MLOC_1760.1	HC	3	122.911	412	G	A	1/1	0,5	5	9	87,9,0	1/1	0,2	2	6	69,6,0
MLOC_1760.1	HC	3	122.911	462	A	T	1/1	0,3	3	9	87,9,0	1/1	0,4	4	6	64,6,0
MLOC_1760.1	HC	3	122.911	491	G	A	1/1	0,2	2	6	54,6,0	1/1	0,3	3	3	28,3,0
MLOC_1864.2	HC	NA	NA	64	A	G	1/1	0,12	12	21	281,21,0	1/1	0,9	9	15	207,15,0
MLOC_1864.2	HC	NA	NA	287	TAGC	T	1/1	0,11	12	33	649,33,0	1/1	0,13	14	39	764,39,0
MLOC_1898.1	HC	5	46.3194	39	A	G	1/1	0,14	14	36	498,36,0	1/1	0,10	10	27	369,27,0
MLOC_2078.1	HC	3	51.3456	1185	G	A	1/1	0,39	39	99	1582,114,0	1/1	0,37	37	99	1524,111,0
MLOC_2097.1	HC	3	76.3456	673	A	G	1/1	0,18	18	51	716,51,0	1/1	0,15	15	42	581,42,0
MLOC_2097.1	HC	3	76.3456	1096	G	C	1/1	0,17	17	51	694,51,0	1/1	0,11	11	33	456,33,0
MLOC_2128.1	HC	NA	NA	57	T	C	1/1	0,3	3	6	66,6,0	1/1	0,3	3	3	27,3,0
MLOC_2174.1	HC	2	91.0057	351	G	A	1/1	0,50	50	99	2062,150,0	1/1	0,48	49	99	1938,141,0
MLOC_2174.1	HC	2	91.0057	630	G	A	1/1	0,41	41	99	1359,117,0	1/1	1,50	51	99	1666,114,0
MLOC_2174.1	HC	2	91.0057	2134	C	T	1/1	0,57	57	99	2312,166,0	1/1	0,52	52	99	2131,154,0
MLOC_2236.1	HC	NA	NA	90	A	G	1/1	0,6	6	18	215,18,0	1/1	0,6	6	12	156,12,0
MLOC_2236.1	HC	NA	NA	95	A	G	1/1	0,6	6	18	215,18,0	1/1	0,5	5	12	156,12,0
MLOC_2257.1	HC	NA	NA	114	C	G	1/1	0,5	5	3	27,3,0	1/1	0,4	4	3	31,3,0
MLOC_2258.1	HC	7	140.722	180	G	T	1/1	0,25	25	72	1010,72,0	1/1	0,19	19	57	797,57,0
MLOC_2262.1	HC	NA	NA	206	T	C	1/1	0,8	8	3	23,3,0	1/1	0,9	9	9	75,9,0
MLOC_2262.1	HC	NA	NA	309	T	C	1/1	1,17	18	42	436,42,0	1/1	1,19	20	51	505,51,0
MLOC_2262.1	HC	NA	NA	390	T	C	1/1	0,14	14	30	283,30,0	1/1	0,14	14	30	300,30,0
MLOC_2262.1	HC	NA	NA	764	T	C	1/1	0,8	8	15	178,15,0	1/1	0,9	9	21	262,21,0
MLOC_2262.1	HC	NA	NA	841	A	G	1/1	2,15	17	39	517,39,0	1/1	2,17	19	48	560,48,0
MLOC_2262.1	HC	NA	NA	919	A	G	1/1	0,5	5	6	56,6,0	1/1	0,9	9	24	222,24,0
MLOC_2313.1	HC	NA	NA	203	C	A	0/0	7,0	8	9	0,9,86	1/1	5,3	8	6	84,6,0
MLOC_2419.2	HC	5	44.9306	241	C	T	1/1	1,3	4	3	42,3,0	1/1	0,3	3	3	40,3,0
MLOC_2422.1	HC	5	42.9861	277	A	G	1/1	0,2	2	6	56,6,0	1/1	0,2	2	3	27,3,0
MLOC_2480.1	HC	3	62.3938	148	A	G	1/1	0,63	63	99	2465,181,0	1/1	0,62	62	99	2506,184,0
MLOC_2480.1	HC	3	62.3938	888	C	T	1/1	0,58	58	99	2393,175,0	1/1	0,58	58	99	2324,169,0
MLOC_2480.1	HC	3	62.3938	982	G	A	1/1	0,56	56	99	2308,169,0	1/1	0,62	62	99	2539,184,0
MLOC_2603.1	HC	NA	NA	535	C	T	1/1	0,28	28	78	1093,78,0	1/1	0,28	28	84	1179,84,0
MLOC_2603.1	HC	NA	NA	894	T	C	1/1	0,30	30	90	1242,90,0	1/1	0,23	23	69	963,69,0
MLOC_2623.1	HC	NA	NA	97	T	C	1/1	0,18	18	54	725,54,0	1/1	0,15	15	45	613,45,0
MLOC_2623.1	HC	NA	NA	112	G	A	1/1	0,16	16	48	656,48,0	1/1	0,16	16	48	656,48,0
MLOC_2623.1	HC	NA	NA	206	G	A	1/1	0,8	8	24	327,24,0	1/1	0,8	8	9	126,9,0
MLOC_2686.1	HC	5	44.0972	361	G	A	1/1	0,36	36	99	1496,108,0	1/1	0,37	37	99	1529,111,0
MLOC_2686.1	HC	5	44.0972	617	C	T	1/1	0,31	31	93	1264,93,0	1/1	0,33	34	99	1377,99,0
MLOC_2686.1	HC	5	44.0972	1472	G	A	1/1	0,46	46	99	1901,138,0	1/1	0,44	44	99	1750,126,0
MLOC_2703.3	HC	NA	NA	759	TGTA	T	1/1	0,5	5	15	274,15,0	1/1	0,5	5	15	274,15,0
MLOC_2724.4	HC	2	141.501	681	T	C	1/1	0,38	38	99	1586,114,0	1/1	0,38	38	99	1545,111,0
MLOC_2724.4	HC	2	141.501	930	A	G	1/1	1,6	7	12	167,12,0	1/1	0,6	6	12	164,12,0
MLOC_2725.1	HC	2	141.501	18	C	A	1/1	0,4	4	12	169,12,0	1/1	0,3	3	6	82,6,0
MLOC_2725.1	HC	2	141.501	129	G	T	1/1	0,17	17	45	627,45,0	1/1	0,12	12	36	506,36,0
MLOC_2725.1	HC	2	141.501	333	T	C	1/1	0,23	23	69	958,69,0	1/1	0,16	16	48	662,48,0
MLOC_2725.1	HC	2	141.501	414	C	T	1/1	1,15	16	45	610,45,0	1/1	0,19	19	57	752,57,0
MLOC_2725.1	HC	2	141.501	472	A	G	1/1	0,21	21	45	480,45,0	1/1	0,26	26	54	611,54,0
MLOC_2725.1	HC	2	141.501	556	T	C	1/1	1,14	15	30	362,30,0	1/1	0,24	24	42	516,42,0
MLOC_2725.1	HC	2	141.501	636	C	T	1/1	1,18	19	51	704,51,0	1/1	0,23	23	69	967,69,0
MLOC_2757.1	HC	NA	NA	9	T	C	1/1	0,2	2	3	28,3,0	1/1	0,3	3	3	42,3,0
MLOC_2757.1	HC	NA	NA	14	G	A	1/1	0,2	2	3	28,3,0	1/1	0,3	3	3	42,3,0
MLOC_2757.1	HC	NA	NA	96	G	A	1/1	0,9	9	12	99,12,0	1/1	0,7	7	6	68,6,0
MLOC_2757.1	HC	NA	NA	159	C	A	1/1	0,16	16	27	308,27,0	1/1	0,13	13	18	224,18,0
MLOC_2757.1	HC	NA	NA	232	C	T	1/1	2,4	6	6	84,6,0	1/1	1,6	7	9	125,9,0
MLOC_2848.1	HC	6	49.221	378	G	C	1/1	0,49	49	99	2018,147,0	1/1	0,48	48	99	1961,141,0
MLOC_2873.1	HC	NA	NA	25	T	A	1/1	0,4	5	9	80,9,0	1/1	0,4	4	6	61,6,0
MLOC_2924.1	HC	4	50.9207	682	A	G	1/1	0,2	2	6	64,6,0	1/1	1,1	4	3	28,3,0
MLOC_3013.1	HC	5	43.9583	24	T	C	1/1	0,3	3	9	124,9,0	1/1	0,4	4	12	168,12,0
MLOC_3013.1	HC	5	43.9583	51	T	G	1/1	0,6	6	18	252,18,0	1/1	0,8	8	24	303,24,0
MLOC_3038.1	HC	NA	NA	103	A	G	1/1	2,4	6	3	28,3,0	1/1	1,3	4	3	28,3,0
MLOC_3042.2	HC	3	51.3456	335	T	C	1/1	0,18	18	54	698,54,0	1/1	0,14	14	39	543,39,0
MLOC_3042.2	HC	3	51.3456	351	A	AT	1/1	0,21	22	63	749,63,0	1/1	1,16	17	45	541,45,0
MLOC_3071.1	HC	NA	NA	10	G	A	1/1	0,9	9	15	208,15,0	1/1	0,10	10	15	211,15,0
MLOC_3076.3	HC	1	48.0878	196	TGCA	T	1/1	0,37	38	99	2159,111,0	1/1	0,28	29	84	1692,84,0
MLOC_3088.1	HC	NA	NA	39	T	C	1/1	0,7	7	18	191,18,0	1/1	1,8	9	18	198,18,0
MLOC_3088.1	HC	NA	NA	72	C	G	1/1	0,10	10	18	198,18,0	1/1	0,11	11	18	198,18,0
MLOC_3088.1	HC	NA	NA	90	C	T	1/1	0,15	15	21	225,21,0	1/1	0,15	15	21	225,21,0
MLOC_3088.1	HC	NA	NA	155	G	A	1/1	0,23	24	57	781,57,0	1/1	0,21	21	54	740,54,0
MLOC_3088.1	HC	NA	NA	218	T	C	1/1	0,27	27	78	1069,78,0	1/1	0,28	28	81	1104,81,0
MLOC_3088.1	HC	NA	NA	307	C	T	1/1	0,37	37	99	1518,111,0	1/1	0,34	34	99	1358,99,0
MLOC_3088.1	HC	NA	NA	368	G	C	1/1	0,23	23	69	898,69,0	1/1	0,26	26	78	1049,78,0
MLOC_3130.2	HC	NA	NA	60	A	C	1/1	0,2	2	6	59,6,0	1/1	0,3	3	9	84,9,0
MLOC_3130.2	HC	NA	NA	64	T	C	1/1	0,3	3	9	88,9,0	1/1	0,4	4	12	113,12,0
MLOC_3130.2	HC	NA	NA	111	G	C	1/1	0,15	15	45	526,45,0	1/1	0,9	9	24	252,24,0
MLOC_3130.2	HC	NA	NA	150	T	C	1/1	0,24	24	69	806,69,0	1/1	0,17	17	48	547,48,0
MLOC_3130.2	HC	NA	NA	192	A	C	1/1	0,23	23	66	815,66,0	1/1	0,19	19	48	592,48,0
MLOC_3130.2	HC	NA	NA	195	A	C	1/1	1,22	23	66	838,66,0	1/1	0,18	18	48	614,48,0
MLOC_3130.2	HC	NA	NA	294	G	A	1/1	0,12	12	30	341,30,0	1/1	0,16	16	45	557,45,0
MLOC_3130.2	HC	NA	NA	312	C	T	1/1	0,9	9	21	222,21,0	1/1	0,13	13	36	390,36,0
MLOC_3130.2	HC	NA	NA	336	GGTC	G	1/1	0,6	6	18	393,18,0	1/1	0,9	9	27	560,27,0
MLOC_3130.2	HC	NA	NA	519	C	T	1/1	0,10	10	6	56,6,0	1/1	0,11	11	9	83,9,0
MLOC_3130.2	HC	NA	NA	522	C	G	1/1	0,10	10	6	56,6,0	1/1	0,11	11	9	83,9,0
MLOC_3150.1	HC	5	43.8194	233	A	G	1/1	0,18	18	36	391,36,0	1/1	1,18	19	42	456,42,0
MLOC_3150.1	HC	5	43.8194	278	A	T	1/1	0,19	21	36	447,36,0	1/1	0,20	20	39	473,39,0
MLOC_3150.1	HC	5	43.8194	295	A	G	1/1	0,22	22	36	447,36,0	1/1	0,21	21	36	431,36,0
MLOC_3156.1	HC	6	59.915	1	A	G	1/1	0,1	1	3	37,3,0	1/1	0,1	1	3	37,3,0
MLOC_3156.1	HC	6	59.915	2	T	A	1/1	0,1	1	3	37,3,0	1/1	0,1	1	3	37,3,0
MLOC_3235.1	HC	NA	NA	292	G	C	1/1	0,33	33	81	847,81,0	1/1	1,22	23	42	464,42,0
MLOC_3290.1	HC	NA	NA	160	C	T	1/1	0,7	7	3	29,3,0	1/1	1,3	4	3	28,3,0
MLOC_3290.1	HC	NA	NA	178	C	T	1/1	0,6	6	3	29,3,0	1/1	1,3	4	3	28,3,0
MLOC_3301.2	HC	5	46.1806	207	G	A	1/1	0,24	24	69	957,69,0	1/1	0,37	37	99	1554,111,0
MLOC_3301.2	HC	5	46.1806	536	A	G	1/1	0,42	42	99	1715,123,0	1/1	0,33	33	93	1291,93,0
MLOC_3417.1	HC	NA	NA	2	T	A	1/1	1,1	2	3	29,3,0	1/1	0,1	1	3	37,3,0
MLOC_3448.1	HC	7	67.9178	873	A	G	1/1	0,2	2	6	64,6,0	0/0	2,0	2	3	0,3,40
MLOC_3499.1	HC	7	69.2635	270	G	T	1/1	0,7	8	21	282,21,0	1/1	0,7	7	21	296,21,0
MLOC_3502.1	HC	2	114.377	207	A	C	1/1	0,26	26	78	1073,78,0	1/1	0,25	25	75	1039,75,0
MLOC_3502.1	HC	2	114.377	295	T	C	1/1	0,20	20	57	778,57,0	1/1	0,26	26	75	1014,75,0
MLOC_3502.1	HC	2	114.377	438	C	G	1/1	0,24	24	72	880,72,0	1/1	0,25	25	75	919,75,0
MLOC_3502.1	HC	2	114.377	441	G	C	1/1	0,23	23	69	833,69,0	1/1	0,26	26	78	947,78,0
MLOC_3502.1	HC	2	114.377	495	T	C	1/1	0,19	19	57	682,57,0	1/1	0,29	29	87	1072,87,0
MLOC_3502.1	HC	2	114.377	508	G	A	1/1	0,24	24	69	844,69,0	1/1	0,35	35	99	1283,105,0
MLOC_3545.4	HC	2	59.3484	1	A	C	1/1	0,5	7	6	45,6,0	1/1	1,5	8	3	23,3,0
MLOC_3545.4	HC	2	59.3484	2	T	C	1/1	1,9	10	6	45,6,0	1/1	2,10	12	6	60,6,0
MLOC_3548.1	HC	5	48.2639	165	T	C	1/1	0,48	48	18	142,18,0	1/1	0,52	52	33	266,33,0
MLOC_3574.2	HC	NA	NA	234	C	T	1/1	1,14	15	17	561,17,0	1/1	0,15	15	42	581,42,0
MLOC_3574.2	HC	NA	NA	502	G	C	1/1	0,18	18	54	709,54,0	1/1	0,24	24	72	998,72,0
MLOC_3574.2	HC	NA	NA	650	G	A	1/1	0,11	11	27	337,27,0	1/1	0,12	12	36	494,36,0
MLOC_3574.2	HC	NA	NA	693	T	C	1/1	0,15	15	42	545,42,0	1/1	0,15	15	45	627,45,0
MLOC_3574.2	HC	NA	NA	700	T	G	1/1	0,18	18	51	672,51,0	1/1	0,16	16	48	663,48,0
MLOC_3574.2	HC	NA	NA	1143	A	G	1/1	0,13	13	36	501,36,0	1/1	0,19	19	57	787,57,0
MLOC_3574.2	HC	NA	NA	1452	C	T	1/1	0,13	13	36	490,36,0	1/1	0,12	12	36	504,36,0
MLOC_3574.2	HC	NA	NA	1485	T	C	1/1	0,6	6	18	226,18,0	1/1	0,6	6	18	239,18,0
MLOC_3594.2	HC	2	58.0028	924	C	A	1/1	0,1	1	3	36,3,0	1/1	0,1	1	3	36,3,0
MLOC_3613.1	HC	1	128.329	253	T	C	1/1	0,16	16	48	631,48,0	1/1	0,33	33	99	1366,99,0
MLOC_3643.1	HC	3	54.5326	84	A	AGAC	1/1	0,2	2	6	117,6,0	1/1	0,3	3	9	175,9,0
MLOC_3643.1	HC	3	54.5326	255	G	C	1/1	0,1	1	3	42,3,0	1/1	0,3	3	9	125,9,0
MLOC_3643.1	HC	3	54.5326	319	C	G	1/1	0,2	2	6	84,6,0	1/1	0,5	5	12	160,12,0
MLOC_3643.1	HC	3	54.5326	384	C	T	1/1	0,2	2	6	84,6,0	1/1	0,2	2	3	42,3,0
MLOC_3643.1	HC	3	54.5326	387	G	A	1/1	0,2	2	6	84,6,0	1/1	0,2	2	3	42,3,0
MLOC_3664.1	HC	2	5.52408	378	A	C	1/1	0,12	12	21	227,21,0	1/1	1,9	10	9	88,9,0
MLOC_3664.1	HC	2	5.52408	391	G	C	1/1	0,12	12	21	218,21,0	1/1	1,9	10	9	88,9,0
MLOC_3664.1	HC	2	5.52408	414	T	G	1/1	0,12	12	21	229,21,0	1/1	0,10	10	9	88,9,0
MLOC_3720.1	HC	2	2.19547	447	T	G	1/1	1,15	16	6	59,6,0	1/1	1,11	12	3	30,3,0
MLOC_3734.1	HC	6	104.958	957	T	C	1/1	0,5	5	15	138,15,0	1/1	0,7	7	21	226,21,0
MLOC_3734.1	HC	6	104.958	1005	G	T	1/1	0,2	2	6	72,6,0	1/1	0,5	5	15	184,15,0
MLOC_3759.1	HC	7	134.419	564	C	T	1/1	0,1	1	3	42,3,0	1/1	0,4	4	12	167,12,0
MLOC_3759.1	HC	7	134.419	1395	A	G	1/1	0,1	1	3	42,3,0	1/1	0,3	3	9	118,9,0
MLOC_3759.1	HC	7	134.419	1509	A	T	1/1	0,2	2	6	71,6,0	1/1	0,1	1	3	42,3,0
MLOC_3762.1	HC	5	47.2222	104	T	C	1/1	0,62	62	99	2595,187,0	1/1	0,62	62	99	2591,187,0
MLOC_3762.1	HC	5	47.2222	613	C	T	1/1	0,57	57	99	2333,172,0	1/1	0,56	56	99	2347,169,0
MLOC_3762.1	HC	5	47.2222	783	T	C	1/1	0,66	66	99	2681,193,0	1/1	0,73	73	99	3014,217,0
MLOC_3778.1	HC	7	137.11	168	T	G	1/1	0,26	26	78	1098,78,0	1/1	0,29	29	87	1214,87,0
MLOC_3778.1	HC	7	137.11	447	G	A	1/1	0,34	34	99	1422,102,0	1/1	0,34	34	99	1385,99,0
MLOC_3778.1	HC	7	137.11	588	T	C	1/1	0,24	24	36	408,36,0	1/1	0,23	23	36	441,36,0
MLOC_3789.2	HC	NA	NA	126	T	C	1/1	0,45	46	99	1831,132,0	1/1	1,50	51	99	2071,150,0
MLOC_3789.2	HC	NA	NA	310	A	G	1/1	0,21	21	54	731,54,0	1/1	0,17	18	48	643,48,0
MLOC_3789.2	HC	NA	NA	580	G	A	1/1	0,44	44	99	1676,123,0	1/1	1,43	44	99	1733,106,0
MLOC_3789.2	HC	NA	NA	930	G	C	1/1	0,23	23	66	920,66,0	1/1	0,30	30	90	1247,90,0
MLOC_3789.2	HC	NA	NA	1359	A	T	1/1	0,23	23	66	903,66,0	1/1	0,26	26	78	1051,78,0
MLOC_3792.4	HC	2	125.212	699	G	A	1/1	0,24	24	72	996,72,0	1/1	0,19	19	57	753,57,0
MLOC_3802.1	HC	NA	NA	497	G	A	1/1	1,1	2	3	28,3,0	1/1	1,1	2	3	28,3,0
MLOC_3802.1	HC	NA	NA	498	C	G	1/1	0,1	1	3	28,3,0	1/1	0,1	1	3	28,3,0
MLOC_3808.1	HC	NA	NA	140	C	T	1/1	0,7	7	12	168,12,0	1/1	0,2	2	6	80,6,0
MLOC_3808.1	HC	NA	NA	364	A	G	1/1	0,6	6	15	114,15,0	1/1	0,4	4	12	100,12,0
MLOC_3808.1	HC	NA	NA	504	T	C	1/1	0,3	3	6	56,6,0	1/1	0,2	2	6	52,6,0
MLOC_3808.1	HC	NA	NA	523	A	AG	1/1	0,3	4	9	101,9,0	1/1	0,3	4	9	91,9,0
MLOC_3850.1	HC	1	52.6912	66	A	C	1/1	0,12	12	3	28,3,0	1/1	0,14	14	6	55,6,0
MLOC_3850.1	HC	1	52.6912	158	C	T	1/1	7,8	15	9	84,9,0	1/1	4,10	14	15	138,15,0
MLOC_3871.2	HC	NA	NA	36	T	C	1/1	0,37	37	90	1250,90,0	1/1	0,38	38	84	1166,84,0
MLOC_3871.2	HC	NA	NA	1380	C	A	1/1	0,32	32	78	1091,78,0	1/1	0,33	34	78	1083,78,0
MLOC_3871.2	HC	NA	NA	1422	T	C	1/1	5,2	7	3	36,3,0	1/1	5,3	8	6	72,6,0
MLOC_3871.2	HC	NA	NA	1423	T	C	1/1	1,2	7	3	36,3,0	1/1	0,2	7	3	36,3,0
MLOC_3892.1	HC	NA	NA	118	C	T	1/1	0,8	8	24	338,24,0	1/1	0,2	2	6	84,6,0
MLOC_3892.1	HC	NA	NA	291	T	C	1/1	0,5	5	3	31,3,0	1/1	0,5	5	6	64,6,0
MLOC_3892.1	HC	NA	NA	295	T	C	1/1	0,5	5	3	31,3,0	1/1	0,4	4	3	42,3,0
MLOC_3892.1	HC	NA	NA	486	G	A	1/1	4,2	6	6	73,6,0	1/1	6,3	9	9	103,9,0
MLOC_3955.1	HC	6	52.8329	2	T	G	1/1	4,1	7	3	28,3,0	1/1	2,2	8	3	28,3,0
MLOC_3963.3	HC	NA	NA	1308	T	G	0/0	3,0	3	6	0,6,76	1/1	0,2	2	6	69,6,0
MLOC_3971.1	HC	NA	NA	32	T	C	1/1	0,2	2	6	56,6,0	1/1	0,1	1	3	29,3,0
MLOC_3974.1	HC	NA	NA	1156	C	G	1/1	0,3	3	6	64,6,0	1/1	0,5	5	9	93,9,0
MLOC_3981.2	HC	5	44.1667	4	A	C	0/0	2,1	3	6	0,6,49	1/1	1,5	6	9	102,9,0
MLOC_3981.2	HC	5	44.1667	686	ATCAGT	A	1/1	0,42	44	99	3213,126,0	1/1	0,47	49	99	3597,141,0
MLOC_4021.4	HC	2	59.4901	612	ACAG	A	1/1	0,15	17	45	874,45,0	1/1	0,16	18	48	937,48,0
MLOC_4070.1	HC	3	50.9207	277	A	G	1/1	0,4	4	12	163,12,0	1/1	0,9	9	27	380,27,0
MLOC_4070.1	HC	3	50.9207	461	C	T	1/1	0,3	3	9	122,9,0	1/1	0,7	7	21	272,21,0
MLOC_4070.1	HC	3	50.9207	629	G	C	1/1	0,5	5	15	211,15,0	1/1	0,5	5	15	211,15,0
MLOC_4070.1	HC	3	50.9207	1104	C	T	1/1	0,4	4	9	124,9,0	1/1	0,4	4	6	82,6,0
MLOC_4071.1	HC	6	65.5807	1002	C	A	1/1	0,1	1	3	28,3,0	1/1	0,1	1	3	28,3,0
MLOC_4088.1	HC	5	43.6111	76	T	C	1/1	0,1	1	3	29,3,0	1/1	0,1	1	3	31,3,0
MLOC_4100.1	HC	2	26.204	13	T	A	1/1	0,2	2	3	28,3,0	1/1	0,1	2	3	28,3,0
MLOC_4100.1	HC	2	26.204	15	T	G	1/1	0,4	7	9	85,9,0	1/1	1,2	5	6	56,6,0
MLOC_4101.1	HC	NA	NA	1484	T	C	1/1	0,2	2	6	76,6,0	1/1	1,4	5	6	65,6,0
MLOC_4101.1	HC	NA	NA	1485	A	C	1/1	0,2	2	6	72,6,0	1/1	1,4	5	6	65,6,0
MLOC_4163.1	HC	2	139.589	102	C	A	1/1	0,1	1	3	42,3,0	1/1	0,7	7	21	280,21,0
MLOC_4163.1	HC	2	139.589	198	C	T	1/1	0,4	4	3	23,3,0	1/1	0,7	7	9	79,9,0
MLOC_4163.1	HC	2	139.589	285	C	A	1/1	0,7	7	3	42,3,0	1/1	0,4	4	3	40,3,0
MLOC_4163.1	HC	2	139.589	320	T	A	1/1	0,7	7	6	78,6,0	1/1	0,5	5	6	69,6,0
MLOC_4163.1	HC	2	139.589	378	C	T	1/1	0,5	5	6	82,6,0	1/1	0,5	5	6	69,6,0
MLOC_4163.1	HC	2	139.589	390	C	T	1/1	0,5	5	3	36,3,0	1/1	0,4	4	3	29,3,0
MLOC_4163.1	HC	2	139.589	486	T	C	1/1	0,5	5	12	126,12,0	1/1	0,7	7	18	169,18,0
MLOC_4163.1	HC	2	139.589	512	G	C	1/1	0,5	5	12	126,12,0	1/1	0,2	2	6	55,6,0
MLOC_4163.1	HC	2	139.589	1917	T	G	1/1	0,7	7	21	290,21,0	1/1	0,6	6	18	253,18,0
MLOC_4163.1	HC	2	139.589	2213	C	G	1/1	0,12	12	33	460,33,0	1/1	0,15	15	45	626,45,0
MLOC_4189.1	HC	5	31.9444	227	G	A	1/1	0,5	5	15	174,15,0	1/1	0,11	11	33	455,33,0
MLOC_4189.1	HC	5	31.9444	235	A	C	1/1	0,5	5	15	208,15,0	1/1	0,12	12	36	495,36,0
MLOC_4189.1	HC	5	31.9444	726	C	T	1/1	0,7	7	21	295,21,0	1/1	0,5	5	15	198,15,0
MLOC_4189.1	HC	5	31.9444	990	A	G	1/1	0,13	13	39	508,39,0	1/1	1,14	15	18	554,18,0
MLOC_4189.1	HC	5	31.9444	1242	G	C	1/1	0,12	12	36	507,36,0	1/1	0,10	11	27	369,27,0
MLOC_4189.1	HC	5	31.9444	1536	A	G	1/1	0,6	6	18	251,18,0	1/1	0,10	10	27	371,27,0
MLOC_4202.1	HC	5	49.6528	393	C	G	1/1	0,24	24	72	1003,72,0	1/1	0,21	21	63	876,63,0
MLOC_4202.1	HC	5	49.6528	789	G	A	1/1	0,22	22	66	913,66,0	1/1	0,19	19	57	792,57,0
MLOC_4202.1	HC	5	49.6528	795	G	A	1/1	0,22	22	66	895,66,0	1/1	0,18	18	54	727,54,0
MLOC_4270.2	HC	3	56.728	128	A	C	1/1	0,44	44	99	1785,129,0	1/1	0,48	48	99	2012,144,0
MLOC_4270.2	HC	3	56.728	1155	G	A	1/1	0,37	37	99	1460,105,0	1/1	0,39	39	99	1549,111,0
MLOC_4295.2	HC	3	57.4363	2904	T	C	1/1	0,34	35	99	1372,99,0	1/1	0,39	39	99	1497,108,0
MLOC_4298.1	HC	NA	NA	380	T	C	1/1	0,47	47	99	1929,141,0	1/1	0,51	51	99	2096,153,0
MLOC_4298.1	HC	NA	NA	381	T	G	1/1	0,47	47	99	1927,141,0	1/1	0,50	50	99	2031,147,0
MLOC_4305.2	HC	NA	NA	521	CGTA	C	1/1	1,69	70	99	4389,183,0	1/1	0,69	70	99	4401,208,0
MLOC_4314.2	HC	5	44.1667	69	G	A	1/1	0,2	2	6	82,6,0	1/1	0,5	5	15	203,15,0
MLOC_4314.2	HC	5	44.1667	448	G	A	1/1	0,4	4	12	154,12,0	1/1	0,1	1	3	36,3,0
MLOC_4314.2	HC	5	44.1667	614	A	G	1/1	0,7	7	21	283,21,0	1/1	0,5	5	15	211,15,0
MLOC_4314.2	HC	5	44.1667	1003	A	G	1/1	0,3	3	9	125,9,0	1/1	0,3	3	9	126,9,0
MLOC_4314.2	HC	5	44.1667	1026	C	A	1/1	0,3	3	9	120,9,0	1/1	0,3	3	9	125,9,0
MLOC_4314.2	HC	5	44.1667	1057	G	A	1/1	0,2	2	6	84,6,0	1/1	0,3	3	9	111,9,0
MLOC_4314.2	HC	5	44.1667	1134	T	C	1/1	0,5	5	15	196,15,0	1/1	0,8	8	24	305,24,0
MLOC_4314.2	HC	5	44.1667	1182	G	A	1/1	0,7	7	21	274,21,0	1/1	0,6	6	18	239,18,0
MLOC_4314.2	HC	5	44.1667	1215	C	T	1/1	0,7	7	21	280,21,0	1/1	0,7	7	21	289,21,0
MLOC_4321.3	HC	3	70.1841	193	A	G	1/1	0,20	20	60	842,60,0	1/1	0,23	23	69	963,69,0
MLOC_4321.3	HC	3	70.1841	831	T	C	1/1	0,30	30	90	1250,90,0	1/1	0,38	38	99	1583,114,0
MLOC_4321.3	HC	3	70.1841	867	T	C	1/1	0,40	40	99	1644,120,0	1/1	0,40	40	99	1658,120,0
MLOC_4321.3	HC	3	70.1841	1040	C	T	1/1	0,10	10	24	338,24,0	1/1	0,3	3	9	127,9,0
MLOC_4365.1	HC	3	62.5354	308	A	G	1/1	0,21	22	63	863,63,0	1/1	0,26	26	78	1077,78,0
MLOC_4396.1	HC	NA	NA	96	A	G	1/1	0,13	13	21	202,21,0	1/1	0,11	11	12	127,12,0
MLOC_4396.1	HC	NA	NA	199	T	G	1/1	0,7	7	6	45,6,0	1/1	0,6	6	3	30,3,0
MLOC_4410.1	HC	3	62.2521	357	A	C	1/1	0,26	26	75	1046,75,0	1/1	0,30	30	90	1249,90,0
MLOC_4410.1	HC	3	62.2521	462	C	T	1/1	0,25	25	75	1049,75,0	1/1	0,22	22	66	915,66,0
MLOC_4410.1	HC	3	62.2521	633	C	T	1/1	0,25	25	75	1056,75,0	1/1	0,23	23	69	968,69,0
MLOC_4410.1	HC	3	62.2521	980	C	T	1/1	0,22	22	66	902,66,0	1/1	0,22	22	63	876,63,0
MLOC_4410.1	HC	3	62.2521	2202	T	C	1/1	0,5	5	15	203,15,0	1/1	0,8	8	24	293,24,0
MLOC_4420.1	HC	3	148.442	147	G	A	1/1	0,34	34	15	138,15,0	1/1	0,33	33	15	138,15,0
MLOC_4420.1	HC	3	148.442	154	G	A	1/1	0,37	37	21	194,21,0	1/1	0,35	35	21	194,21,0
MLOC_4420.1	HC	3	148.442	245	C	T	1/1	0,38	38	54	498,54,0	1/1	1,34	35	8	277,8,0
MLOC_4451.1	HC	NA	NA	18	C	G	1/1	0,10	10	21	287,21,0	1/1	0,10	10	21	276,21,0
MLOC_4554.1	HC	NA	NA	510	T	C	1/1	0,35	35	99	1403,102,0	1/1	0,38	38	99	1526,111,0
MLOC_4555.1	HC	NA	NA	54	T	C	1/1	0,56	56	99	1852,138,0	1/1	0,59	59	99	1994,150,0
MLOC_4555.1	HC	NA	NA	55	A	G	1/1	0,57	57	99	1896,141,0	1/1	1,59	60	99	2006,150,0
MLOC_4557.2	HC	2	91.0057	54	C	T	1/1	0,44	44	99	1105,105,0	1/1	0,48	48	99	1246,117,0
MLOC_4557.2	HC	2	91.0057	99	AAAG	A	1/1	0,57	61	99	3133,172,0	1/1	0,60	65	99	3300,181,0
MLOC_4570.1	HC	2	144.263	421	G	A	1/1	0,3	3	9	113,9,0	1/1	0,1	1	3	40,3,0
MLOC_4570.1	HC	2	144.263	694	G	A	1/1	0,7	7	21	287,21,0	1/1	0,6	6	18	251,18,0
MLOC_4572.1	HC	2	144.263	855	G	A	1/1	0,54	54	99	2173,160,0	1/1	0,48	48	99	2020,144,0
MLOC_4572.1	HC	2	144.263	1224	A	T	1/1	0,39	39	99	1630,117,0	1/1	0,33	33	96	1332,96,0
MLOC_4572.1	HC	2	144.263	1300	C	A	1/1	0,38	38	99	1582,114,0	1/1	0,39	39	99	1587,114,0
MLOC_4592.2	HC	NA	NA	132	C	T	1/1	0,28	28	84	1144,84,0	1/1	0,32	32	93	1290,93,0
MLOC_4609.1	HC	3	51.5581	1422	C	T	1/1	0,65	65	99	2689,193,0	1/1	0,60	60	99	2443,178,0
MLOC_4609.1	HC	3	51.5581	1671	C	T	1/1	0,44	44	99	1793,129,0	1/1	0,43	43	99	1625,117,0
MLOC_4633.2	HC	1	100.567	108	A	T	1/1	0,4	4	12	168,12,0	1/1	0,6	6	18	239,18,0
MLOC_4633.2	HC	1	100.567	156	C	G	1/1	0,8	8	24	304,24,0	1/1	0,11	11	33	429,33,0
MLOC_4633.2	HC	1	100.567	193	G	A	1/1	0,10	10	30	393,30,0	1/1	0,12	12	36	472,36,0
MLOC_4633.2	HC	1	100.567	1170	G	A	1/1	0,8	8	24	332,24,0	1/1	0,7	7	21	291,21,0
MLOC_4655.2	HC	3	68.2011	1248	G	A	0/0	3,0	3	9	0,9,100	1/1	2,2	4	6	64,6,0
MLOC_4657.1	HC	2	58.0737	1356	C	T	1/1	0,68	68	99	2791,202,0	1/1	0,63	63	99	2547,184,0
MLOC_4657.1	HC	2	58.0737	1401	G	A	1/1	2,57	59	99	2203,102,0	1/1	0,62	62	99	2417,175,0
MLOC_4660.1	HC	2	125.85	157	T	G	1/1	0,9	9	27	360,27,0	1/1	0,16	16	48	625,48,0
MLOC_4660.1	HC	2	125.85	199	G	T	1/1	0,14	14	42	562,42,0	1/1	0,13	13	39	513,39,0
MLOC_4660.1	HC	2	125.85	210	T	G	1/1	0,17	17	51	700,51,0	1/1	0,12	12	36	475,36,0
MLOC_4660.1	HC	2	125.85	309	C	T	1/1	0,17	17	51	705,51,0	1/1	0,18	18	51	718,51,0
MLOC_4660.1	HC	2	125.85	530	G	C	1/1	0,15	15	45	599,45,0	1/1	0,9	9	27	377,27,0
MLOC_4660.1	HC	2	125.85	552	G	T	1/1	0,14	14	42	557,42,0	1/1	0,9	9	27	375,27,0
MLOC_4660.1	HC	2	125.85	729	T	C	1/1	0,16	16	48	667,48,0	1/1	0,16	16	48	659,48,0
MLOC_4671.1	HC	7	128.258	20	A	G	1/1	4,1	5	3	29,3,0	1/1	3,1	4	3	29,3,0
MLOC_4671.1	HC	7	128.258	24	T	A	1/1	2,4	6	6	59,6,0	1/1	2,3	5	3	29,3,0
MLOC_4672.1	HC	2	132.153	258	C	G	1/1	1,62	63	99	2491,153,0	1/1	0,76	77	99	3125,229,0
MLOC_4672.1	HC	2	132.153	282	C	A	1/1	1,66	67	99	2673,174,0	1/1	0,77	77	99	3120,229,0
MLOC_4672.1	HC	2	132.153	339	A	C	1/1	0,78	78	99	3232,235,0	1/1	0,74	74	99	3023,220,0
MLOC_4672.1	HC	2	132.153	516	T	C	1/1	0,59	59	99	2372,172,0	1/1	0,63	63	99	2496,181,0
MLOC_4708.3	HC	3	76.8414	1032	A	C	1/1	0,28	28	84	1133,84,0	1/1	0,36	36	99	1380,99,0
MLOC_4708.3	HC	3	76.8414	1411	A	T	1/1	0,45	45	99	1748,126,0	1/1	0,35	35	99	1459,105,0
MLOC_4720.4	HC	NA	NA	552	GGGT	G	1/1	1,56	61	99	3318,135,0	1/1	1,52	56	99	3112,123,0
MLOC_4738.2	HC	3	51.6289	96	A	G	1/1	0,27	27	78	1072,78,0	1/1	0,31	31	84	1162,84,0
MLOC_4738.2	HC	3	51.6289	371	C	A	1/1	0,28	28	84	1153,84,0	1/1	0,31	31	90	1195,90,0
MLOC_4738.2	HC	3	51.6289	837	A	T	1/1	0,29	29	72	996,72,0	1/1	0,31	31	81	1092,81,0
MLOC_4778.1	HC	2	86.7564	39	C	G	1/1	0,8	8	24	334,24,0	1/1	0,14	14	42	570,42,0
MLOC_4778.1	HC	2	86.7564	75	T	C	1/1	0,18	18	51	701,51,0	1/1	0,23	23	69	944,69,0
MLOC_4778.1	HC	2	86.7564	195	C	T	1/1	0,21	21	63	775,63,0	1/1	0,22	22	60	728,60,0
MLOC_4778.1	HC	2	86.7564	213	A	C	1/1	0,26	26	78	980,78,0	1/1	0,27	27	75	932,75,0
MLOC_4778.1	HC	2	86.7564	301	T	C	1/1	0,13	13	39	532,39,0	1/1	0,17	17	51	709,51,0
MLOC_4778.1	HC	2	86.7564	687	C	G	1/1	0,25	25	75	1040,75,0	1/1	0,35	35	99	1446,105,0
MLOC_4778.1	HC	2	86.7564	835	T	G	1/1	0,24	24	72	966,72,0	1/1	0,25	25	72	1013,72,0
MLOC_4778.1	HC	2	86.7564	954	T	C	1/1	0,14	14	42	538,42,0	1/1	0,27	27	81	1079,81,0
MLOC_4778.1	HC	2	86.7564	1008	T	G	1/1	0,19	19	54	712,54,0	1/1	0,25	25	75	1003,75,0
MLOC_4778.1	HC	2	86.7564	1042	C	A	1/1	0,22	22	63	840,63,0	1/1	0,25	25	75	1019,75,0
MLOC_4846.1	HC	NA	NA	387	T	C	1/1	0,30	30	90	1243,90,0	1/1	0,33	33	99	1367,99,0
MLOC_4846.1	HC	NA	NA	770	G	A	1/1	0,44	44	99	1819,132,0	1/1	0,43	43	99	1760,129,0
MLOC_4846.1	HC	NA	NA	847	T	C	1/1	0,45	45	99	1829,132,0	1/1	0,44	44	99	1791,129,0
MLOC_4846.1	HC	NA	NA	919	A	G	1/1	0,40	40	99	1660,120,0	1/1	1,23	24	32	915,32,0
MLOC_4846.1	HC	NA	NA	1447	C	T	1/1	0,20	20	57	800,57,0	1/1	0,27	27	81	1112,81,0
MLOC_4846.1	HC	NA	NA	2208	T	C	1/1	0,32	32	93	1290,93,0	1/1	0,30	30	87	1204,87,0
MLOC_4846.1	HC	NA	NA	2390	A	G	1/1	0,30	30	90	1254,90,0	1/1	0,30	30	90	1229,90,0
MLOC_4846.1	HC	NA	NA	2617	G	T	1/1	0,44	44	99	1534,123,0	1/1	0,34	34	93	1149,93,0
MLOC_4846.1	HC	NA	NA	3367	A	G	1/1	1,1	2	3	28,3,0	1/1	0,1	1	3	28,3,0
MLOC_4846.1	HC	NA	NA	3368	T	A	1/1	0,1	2	3	28,3,0	1/1	0,1	1	3	28,3,0
MLOC_4858.2	HC	2	123.513	204	C	G	1/1	0,30	30	90	1252,90,0	1/1	0,33	34	99	1363,99,0
MLOC_4858.2	HC	2	123.513	384	C	G	1/1	0,42	42	99	1720,123,0	1/1	1,41	42	99	1657,120,0
MLOC_4858.2	HC	2	123.513	522	C	A	1/1	0,34	34	99	1358,102,0	1/1	0,33	33	96	1309,96,0
MLOC_4858.2	HC	2	123.513	546	G	C	1/1	0,34	34	99	1336,102,0	1/1	0,36	36	99	1418,105,0
MLOC_4858.2	HC	2	123.513	582	C	T	1/1	1,25	27	36	944,36,0	1/1	0,33	33	96	1288,96,0
MLOC_4858.2	HC	2	123.513	942	G	C	1/1	0,23	23	66	917,66,0	1/1	0,27	27	81	1132,81,0
MLOC_4861.1	HC	5	139.236	11	A	G	1/1	0,4	4	12	112,12,0	1/1	0,1	1	3	28,3,0
MLOC_4861.1	HC	5	139.236	305	G	T	1/1	0,12	12	36	505,36,0	1/1	0,9	9	27	378,27,0
MLOC_4861.1	HC	5	139.236	332	G	A	1/1	0,8	8	21	265,21,0	1/1	0,10	10	24	313,24,0
MLOC_4861.1	HC	5	139.236	420	G	T	1/1	0,17	18	48	666,48,0	1/1	0,17	17	51	697,51,0
MLOC_4861.1	HC	5	139.236	422	T	G	1/1	0,18	18	54	732,54,0	1/1	0,18	18	54	737,54,0
MLOC_4861.1	HC	5	139.236	1027	G	A	1/1	0,10	10	27	380,27,0	1/1	0,14	14	42	586,42,0
MLOC_4861.1	HC	5	139.236	1473	C	T	1/1	1,15	16	12	589,12,0	1/1	0,15	15	45	614,45,0
MLOC_4861.1	HC	5	139.236	2156	T	G	1/1	1,2	3	6	65,6,0	0/0	3,0	3	3	0,3,28
MLOC_4863.2	HC	NA	NA	558	G	T	1/1	0,21	21	63	885,63,0	1/1	0,25	25	72	983,72,0
MLOC_4863.2	HC	NA	NA	2518	T	C	1/1	0,18	18	54	755,54,0	1/1	0,21	21	63	882,63,0
MLOC_4865.3	HC	NA	NA	399	C	T	1/1	1,29	30	49	1174,49,0	1/1	0,28	28	84	1152,84,0
MLOC_4865.3	HC	NA	NA	447	C	T	1/1	0,28	28	84	1167,84,0	1/1	0,35	35	99	1451,105,0
MLOC_4865.3	HC	NA	NA	561	G	A	1/1	0,26	26	75	1025,75,0	1/1	0,32	32	90	1193,90,0
MLOC_4865.3	HC	NA	NA	744	C	T	1/1	0,30	30	87	1199,87,0	1/1	1,29	30	50	1155,50,0
MLOC_4865.3	HC	NA	NA	876	G	A	1/1	0,25	25	75	1053,75,0	1/1	0,22	22	63	884,63,0
MLOC_4865.3	HC	NA	NA	1039	A	G	1/1	0,25	25	75	1053,75,0	1/1	0,35	35	99	1465,105,0
MLOC_4865.3	HC	NA	NA	1603	T	C	1/1	1,15	16	6	587,6,0	1/1	0,15	15	45	633,45,0
MLOC_4908.1	HC	NA	NA	440	A	G	1/1	0,42	42	99	1751,126,0	1/1	0,38	38	99	1597,114,0
MLOC_4908.1	HC	NA	NA	990	A	G	1/1	0,42	42	99	1720,126,0	1/1	0,45	45	99	1855,135,0
MLOC_4908.1	HC	NA	NA	1017	A	C	1/1	0,44	44	99	1816,132,0	1/1	0,42	42	99	1740,126,0
MLOC_4908.1	HC	NA	NA	1226	G	A	1/1	0,42	42	99	1737,126,0	1/1	0,39	40	99	1579,114,0
MLOC_4908.1	HC	NA	NA	1515	T	A	1/1	0,34	35	99	1414,102,0	1/1	1,31	32	54	1252,54,0
MLOC_4908.1	HC	NA	NA	1923	C	A	1/1	0,12	12	30	416,30,0	1/1	0,13	13	33	457,33,0
MLOC_4946.2	HC	2	76.0623	543	A	G	1/1	0,3	3	9	112,9,0	1/1	0,2	2	6	84,6,0
MLOC_4946.2	HC	2	76.0623	557	A	G	1/1	0,3	3	9	107,9,0	1/1	0,2	2	6	82,6,0
MLOC_4946.2	HC	2	76.0623	587	A	G	1/1	0,3	3	9	113,9,0	1/1	0,1	1	3	42,3,0
MLOC_4946.2	HC	2	76.0623	742	G	C	1/1	0,2	2	6	84,6,0	1/1	0,3	3	6	84,6,0
MLOC_4946.2	HC	2	76.0623	1527	C	T	1/1	0,1	1	3	36,3,0	1/1	0,2	2	6	82,6,0
MLOC_4946.2	HC	2	76.0623	1614	G	C	1/1	0,3	3	9	124,9,0	1/1	0,2	2	6	84,6,0
MLOC_4960.7	HC	3	76.0623	207	T	A	1/1	0,43	43	36	293,36,0	1/1	0,42	42	39	311,39,0
MLOC_4960.7	HC	3	76.0623	291	C	T	1/1	2,45	47	24	187,24,0	1/1	0,47	47	21	165,21,0
MLOC_4960.7	HC	3	76.0623	466	C	G	1/1	0,42	42	69	727,69,0	1/1	0,32	32	72	789,72,0
MLOC_4960.7	HC	3	76.0623	537	A	G	1/1	0,42	42	90	1213,90,0	1/1	0,34	34	81	1119,81,0
MLOC_4960.7	HC	3	76.0623	935	G	A	1/1	0,30	30	75	734,75,0	1/1	0,32	32	78	744,78,0
MLOC_4960.7	HC	3	76.0623	1302	G	C	1/1	0,49	49	99	1931,138,0	1/1	0,54	54	99	2201,163,0
MLOC_4960.7	HC	3	76.0623	1385	G	T	1/1	0,56	57	99	2336,169,0	1/1	0,54	54	99	2235,160,0
MLOC_4960.7	HC	3	76.0623	1480	G	A	1/1	0,24	24	66	912,66,0	1/1	0,30	30	81	1119,81,0
MLOC_4960.7	HC	3	76.0623	1521	G	T	1/1	0,3	3	3	42,3,0	1/1	0,3	3	3	42,3,0
MLOC_4964.1	HC	NA	NA	186	A	C	1/1	0,1	1	3	28,3,0	1/1	0,1	1	3	28,3,0
MLOC_4966.5	HC	7	128.683	2755	A	AGTGT	1/1	0,7	9	21	349,21,0	1/1	0,5	6	15	213,15,0
MLOC_4966.5	HC	7	128.683	2823	C	CAATTTT	1/1	0,2	2	6	157,6,0	1/1	0,3	3	9	249,9,0
MLOC_5000.1	HC	3	73.1586	433	C	G	1/1	0,45	45	99	1889,135,0	1/1	0,53	53	99	2231,160,0
MLOC_5000.1	HC	3	73.1586	598	C	G	1/1	0,55	55	99	2174,157,0	1/1	1,58	59	99	2324,135,0
MLOC_5000.1	HC	3	73.1586	930	C	T	1/1	0,54	54	99	2128,154,0	1/1	1,61	62	99	2487,181,0
MLOC_5000.1	HC	3	73.1586	988	G	A	1/1	0,73	73	99	2923,211,0	1/1	0,77	77	99	3070,223,0
MLOC_5000.1	HC	3	73.1586	1137	A	C	1/1	0,23	23	60	831,60,0	1/1	0,20	20	54	753,54,0
MLOC_5031.3	HC	2	57.0467	1	A	C	1/1	1,3	4	9	82,9,0	0/0	2,0	2	3	0,3,36
MLOC_5048.1	HC	NA	NA	87	A	C	1/1	1,7	9	6	54,6,0	1/1	0,4	4	6	70,6,0
MLOC_5065.3	HC	3	51.5581	671	T	C	1/1	0,14	14	42	579,42,0	1/1	0,13	13	39	526,39,0
MLOC_5065.3	HC	3	51.5581	864	A	G	1/1	2,10	12	5	384,5,0	1/1	1,3	4	9	120,9,0
MLOC_5065.3	HC	3	51.5581	912	A	T	1/1	0,11	11	33	460,33,0	1/1	0,4	4	12	168,12,0
MLOC_5111.1	HC	1	54.8867	58	C	G	1/1	0,26	26	78	1096,78,0	1/1	0,27	27	72	1013,72,0
MLOC_5116.4	HC	5	34.0972	18	T	C	1/1	1,12	13	5	392,5,0	1/1	1,20	21	42	591,42,0
MLOC_5116.4	HC	5	34.0972	668	A	G	1/1	0,50	50	99	2063,150,0	1/1	0,46	47	99	1929,138,0
MLOC_5116.4	HC	5	34.0972	1354	A	C	1/1	0,56	56	99	2290,166,0	1/1	0,47	47	99	1907,138,0
MLOC_5123.1	HC	6	117.989	1856	A	C	1/1	0,2	2	6	65,6,0	1/1	0,1	2	3	28,3,0
MLOC_5156.1	HC	4	52.1955	1082	AG	A	1/1	0,12	12	36	487,36,0	1/1	0,11	11	33	447,33,0
MLOC_5176.2	HC	3	59.0652	1206	G	A	1/1	1,65	66	99	2690,162,0	1/1	0,63	63	99	2636,190,0
MLOC_5176.2	HC	3	59.0652	2790	A	T	0/0	3,0	3	6	0,6,76	1/1	1,3	5	6	65,6,0
MLOC_5176.2	HC	3	59.0652	2791	G	T	0/0	2,0	2	3	0,3,36	1/1	2,2	5	6	65,6,0
MLOC_5193.1	HC	3	51.7705	930	A	G	1/1	0,11	11	30	422,30,0	1/1	0,11	11	33	462,33,0
MLOC_5202.2	HC	3	51.6289	208	C	T	1/1	0,11	11	33	462,33,0	1/1	0,17	17	51	696,51,0
MLOC_5202.2	HC	3	51.6289	905	C	G	1/1	0,10	10	30	422,30,0	1/1	0,12	12	36	487,36,0
MLOC_5202.2	HC	3	51.6289	1320	CT	C	1/1	0,15	15	45	552,45,0	1/1	0,13	14	39	479,39,0
MLOC_5225.1	HC	NA	NA	266	G	A	1/1	0,5	5	15	211,15,0	1/1	0,4	4	12	154,12,0
MLOC_5234.1	HC	NA	NA	313	A	G	1/1	1,37	38	87	1519,87,0	1/1	0,39	39	99	1642,117,0
MLOC_5274.3	HC	2	76.9122	223	C	A	1/1	0,22	22	66	923,66,0	1/1	0,9	9	27	378,27,0
MLOC_5291.3	HC	6	6.44476	1101	TCAGGTG	T	1/1	0,45	46	99	3551,135,0	1/1	0,42	45	99	3369,126,0
MLOC_5314.1	HC	1	48.0878	2702	A	G	1/1	1,2	3	3	36,3,0	1/1	1,2	4	3	36,3,0
MLOC_5324.1	HC	5	44.0972	171	T	C	1/1	0,2	2	6	82,6,0	1/1	0,1	1	3	40,3,0
MLOC_5359.1	HC	1	104.249	19	A	G	1/1	0,4	4	9	124,9,0	1/1	0,4	4	3	42,3,0
MLOC_5359.1	HC	1	104.249	488	T	G	1/1	0,8	8	21	255,21,0	1/1	0,5	5	9	111,9,0
MLOC_5372.1	HC	3	52.6912	506	GGCA	G	1/1	0,11	15	33	519,33,0	1/1	0,12	20	36	613,36,0
MLOC_5395.1	HC	NA	NA	639	T	C	1/1	0,9	9	27	374,27,0	1/1	0,4	4	12	164,12,0
MLOC_5395.1	HC	NA	NA	978	G	T	1/1	1,9	10	27	380,27,0	1/1	1,2	3	6	84,6,0
MLOC_5395.1	HC	NA	NA	1708	T	G	1/1	0,5	5	15	209,15,0	1/1	0,9	9	27	378,27,0
MLOC_5395.1	HC	NA	NA	1782	C	T	1/1	0,8	8	24	322,24,0	1/1	0,14	14	42	589,42,0
MLOC_5431.2	HC	NA	NA	142	G	A	1/1	0,51	51	99	1995,150,0	1/1	0,60	60	99	2382,178,0
MLOC_5431.2	HC	NA	NA	208	C	G	1/1	0,50	50	99	1943,147,0	1/1	0,52	52	99	2040,153,0
MLOC_5431.2	HC	NA	NA	210	T	G	1/1	0,49	49	99	1893,144,0	1/1	0,50	50	99	1984,150,0
MLOC_5431.2	HC	NA	NA	333	C	T	1/1	0,34	34	99	1379,99,0	1/1	3,42	46	99	1707,123,0
MLOC_5431.2	HC	NA	NA	1556	C	G	1/1	0,2	3	3	28,3,0	1/1	0,2	2	6	64,6,0
MLOC_5438.1	HC	7	70.5382	3592	G	T	1/1	0,62	62	99	2521,181,0	1/1	0,66	66	99	2715,196,0
MLOC_5441.1	HC	NA	NA	2	T	C	1/1	1,4	9	3	36,3,0	1/1	0,4	5	3	23,3,0
MLOC_5444.3	HC	5	43.6806	1281	C	A	1/1	0,54	54	99	2251,163,0	1/1	0,43	43	99	1813,129,0
MLOC_5444.3	HC	5	43.6806	1688	A	C	1/1	0,47	47	99	1878,138,0	1/1	0,50	50	99	2038,147,0
MLOC_5444.3	HC	5	43.6806	2622	T	C	1/1	0,57	57	99	2367,172,0	1/1	0,63	63	99	2588,187,0
MLOC_5444.3	HC	5	43.6806	2752	A	G	1/1	1,49	50	99	2015,123,0	1/1	0,50	50	99	2054,147,0
MLOC_5444.3	HC	5	43.6806	3018	C	T	1/1	0,39	39	99	1496,108,0	1/1	0,39	40	99	1540,111,0
MLOC_5483.1	HC	2	54.3201	199	G	T	1/1	0,6	6	18	247,18,0	1/1	0,3	3	9	127,9,0
MLOC_5484.1	HC	NA	NA	116	C	A	1/1	1,68	69	99	1564,150,0	1/1	0,59	59	99	1448,138,0
MLOC_5532.1	HC	NA	NA	7	C	T	1/1	1,3	4	3	40,3,0	1/1	1,4	5	6	82,6,0
MLOC_5532.1	HC	NA	NA	8	G	T	1/1	2,2	4	3	36,3,0	1/1	1,5	6	9	109,9,0
MLOC_5540.1	HC	5	139.097	476	T	A	1/1	0,8	8	24	330,24,0	1/1	0,8	8	24	323,24,0
MLOC_5616.3	HC	4	78.6827	2	T	A	1/1	0,4	4	6	50,6,0	1/1	0,2	5	3	29,3,0
MLOC_5618.2	HC	NA	NA	183	T	C	1/1	0,3	3	3	42,3,0	1/1	0,4	4	3	42,3,0
MLOC_5618.2	HC	NA	NA	573	T	C	1/1	0,1	1	3	29,3,0	1/1	0,2	2	6	84,6,0
MLOC_5618.2	HC	NA	NA	831	T	C	1/1	0,1	1	3	42,3,0	1/1	0,3	3	9	127,9,0
MLOC_5618.2	HC	NA	NA	1954	T	A	1/1	0,4	4	12	142,12,0	1/1	0,1	1	3	32,3,0
MLOC_5633.1	HC	NA	NA	1507	A	T	1/1	0,24	24	72	999,72,0	1/1	0,34	34	99	1405,102,0
MLOC_5633.1	HC	NA	NA	2155	G	A	1/1	0,19	19	57	792,57,0	1/1	0,28	28	84	1149,84,0
MLOC_5636.1	HC	4	54.6034	119	A	G	1/1	0,1	1	3	29,3,0	1/1	0,2	4	3	28,3,0
MLOC_5668.1	HC	6	68.2011	1016	A	G	1/1	0,2	3	6	55,6,0	1/1	0,2	2	6	64,6,0
MLOC_5725.1	HC	NA	NA	3516	T	G	1/1	0,1	1	3	36,3,0	1/1	0,1	1	3	36,3,0
MLOC_5752.2	HC	3	51.6289	238	T	G	1/1	0,2	2	6	82,6,0	1/1	0,1	1	3	42,3,0
MLOC_5752.2	HC	3	51.6289	733	G	A	1/1	0,1	1	3	36,3,0	1/1	0,1	1	3	42,3,0
MLOC_5757.7	HC	4	50.9915	1220	CGCA	C	1/1	0,26	26	78	1595,78,0	1/1	0,22	24	66	1365,66,0
MLOC_5786.2	HC	3	51.7705	697	A	C	1/1	0,30	31	51	465,51,0	1/1	0,31	31	39	316,39,0
MLOC_5786.2	HC	3	51.7705	1461	T	G	1/1	0,46	46	99	1922,138,0	1/1	1,48	49	99	1986,144,0
MLOC_5786.2	HC	3	51.7705	1598	C	T	1/1	0,47	47	99	1889,135,0	1/1	0,45	45	99	1892,135,0
MLOC_5786.2	HC	3	51.7705	2116	T	C	1/1	0,36	36	99	1501,108,0	1/1	0,47	47	99	1966,141,0
MLOC_5786.2	HC	3	51.7705	3736	T	C	1/1	1,50	51	99	2046,147,0	1/1	0,40	41	99	1670,120,0
MLOC_5845.2	HC	NA	NA	193	C	A	1/1	0,5	5	12	156,12,0	1/1	0,3	3	9	122,9,0
MLOC_5845.2	HC	NA	NA	2494	A	G	1/1	0,2	2	3	28,3,0	1/1	0,2	2	6	65,6,0
MLOC_5849.1	HC	2	13.3144	93	A	G	1/1	0,8	8	24	318,24,0	1/1	0,4	4	12	155,12,0
MLOC_5849.1	HC	2	13.3144	387	A	G	1/1	0,10	10	30	395,30,0	1/1	0,8	8	24	333,24,0
MLOC_5849.1	HC	2	13.3144	561	C	A	1/1	0,8	8	24	332,24,0	1/1	0,5	5	9	121,9,0
MLOC_5849.1	HC	2	13.3144	677	G	C	1/1	0,3	3	6	84,6,0	1/1	0,3	3	9	127,9,0
MLOC_5849.1	HC	2	13.3144	901	GAGC	G	1/1	0,6	9	18	304,18,0	1/1	0,11	12	33	561,33,0
MLOC_5852.1	HC	5	152.361	804	T	C	1/1	0,12	12	15	133,15,0	1/1	0,12	12	9	80,9,0
MLOC_5852.1	HC	5	152.361	869	A	G	1/1	0,13	13	33	349,33,0	1/1	0,9	9	18	175,18,0
MLOC_5927.6	HC	7	140.722	89	A	G	1/1	0,2	2	3	28,3,0	1/1	0,3	3	9	111,9,0
MLOC_5927.6	HC	7	140.722	95	A	G	1/1	0,2	2	3	28,3,0	1/1	0,3	3	9	109,9,0
MLOC_5927.6	HC	7	140.722	1018	G	A	1/1	0,17	17	51	681,51,0	1/1	0,21	21	63	840,63,0
MLOC_5927.6	HC	7	140.722	1281	G	A	1/1	0,20	20	48	490,48,0	1/1	0,16	16	42	453,42,0
MLOC_5927.6	HC	7	140.722	2281	T	C	1/1	0,23	23	69	950,69,0	1/1	0,22	22	63	865,63,0
MLOC_5957.1	HC	2	12.1105	9	C	G	1/1	0,4	4	12	139,12,0	1/1	1,2	3	6	69,6,0
MLOC_5957.1	HC	2	12.1105	59	T	C	1/1	0,15	15	45	601,45,0	1/1	0,8	8	21	278,21,0
MLOC_5957.1	HC	2	12.1105	78	T	G	1/1	0,16	16	45	602,45,0	1/1	0,12	12	33	447,33,0
MLOC_5957.1	HC	2	12.1105	1203	T	C	1/1	0,24	24	72	1006,72,0	1/1	0,25	25	75	1028,75,0
MLOC_5957.1	HC	2	12.1105	1938	C	T	1/1	0,34	34	99	1416,102,0	1/1	0,32	32	96	1316,96,0
MLOC_5957.1	HC	2	12.1105	2087	A	G	1/1	0,23	23	69	957,69,0	1/1	0,25	25	72	995,72,0
MLOC_5957.1	HC	2	12.1105	2231	T	C	1/1	0,32	32	93	1247,93,0	1/1	0,37	37	99	1532,111,0
MLOC_5957.1	HC	2	12.1105	2234	G	A	1/1	0,35	35	99	1377,102,0	1/1	0,40	40	99	1655,120,0
MLOC_5957.1	HC	2	12.1105	2856	G	A	1/1	0,26	26	75	1022,75,0	1/1	0,24	24	72	984,72,0
MLOC_5957.1	HC	2	12.1105	3642	G	A	1/1	0,28	28	75	1002,75,0	1/1	0,32	32	90	1220,90,0
MLOC_5957.1	HC	2	12.1105	3703	T	C	1/1	1,2	4	3	29,3,0	1/1	1,1	3	3	29,3,0
MLOC_5971.1	HC	1	72.5212	253	C	G	1/1	0,9	9	27	375,27,0	1/1	0,13	13	36	506,36,0
MLOC_5971.1	HC	1	72.5212	311	C	T	1/1	0,4	5	12	153,12,0	1/1	0,5	5	15	208,15,0
MLOC_5971.1	HC	1	72.5212	423	A	G	1/1	0,9	9	24	237,24,0	1/1	0,21	21	51	504,51,0
MLOC_5973.1	HC	2	82.0822	426	T	C	1/1	0,1	1	3	42,3,0	1/1	0,1	1	3	42,3,0
MLOC_5986.3	HC	7	70.5382	1881	A	G	1/1	0,1	1	3	36,3,0	1/1	0,1	1	3	36,3,0
MLOC_6022.1	HC	5	42.8472	587	C	T	1/1	0,17	17	51	699,51,0	1/1	0,23	23	69	971,69,0
MLOC_6029.2	HC	3	51.6289	1939	G	A	1/1	0,38	38	99	1534,111,0	1/1	0,36	36	99	1438,105,0
MLOC_6039.1	HC	1	132.507	80	C	T	1/1	1,26	27	51	1015,51,0	1/1	0,30	30	90	1253,90,0
MLOC_6058.2	HC	1	83.0028	655	G	A	1/1	0,39	39	99	1538,111,0	1/1	0,33	33	99	1366,99,0
MLOC_6076.4	HC	NA	NA	1184	T	C	1/1	0,26	26	69	957,69,0	1/1	0,26	26	78	1095,78,0
MLOC_6076.4	HC	NA	NA	1981	T	C	1/1	1,41	42	99	1687,99,0	1/1	0,37	37	99	1531,111,0
MLOC_6076.4	HC	NA	NA	2152	A	G	1/1	0,11	11	30	406,30,0	1/1	0,10	10	21	257,21,0
MLOC_6077.3	HC	NA	NA	145	G	T	1/1	0,14	14	42	568,42,0	1/1	0,19	19	57	769,57,0
MLOC_6077.3	HC	NA	NA	238	T	C	1/1	0,16	16	48	666,48,0	1/1	0,23	23	66	916,66,0
MLOC_6077.3	HC	NA	NA	266	T	C	1/1	0,16	16	48	668,48,0	1/1	0,24	24	72	1001,72,0
MLOC_6077.3	HC	NA	NA	387	G	A	1/1	0,19	19	57	802,57,0	1/1	1,14	15	9	549,9,0
MLOC_6077.3	HC	NA	NA	1110	GCAGA	G	1/1	0,19	19	57	1260,57,0	1/1	0,20	22	60	1281,60,0
MLOC_6077.3	HC	NA	NA	1225	A	T	1/1	0,3	3	6	70,6,0	1/1	0,2	2	3	42,3,0
MLOC_6081.1	HC	5	42.0833	269	G	A	1/1	0,59	59	99	2346,172,0	1/1	0,53	53	99	2172,160,0
MLOC_6081.1	HC	5	42.0833	1608	A	G	1/1	0,64	64	99	2648,193,0	1/1	0,65	65	99	2721,196,0
MLOC_6081.1	HC	5	42.0833	2222	T	A	1/1	0,69	69	99	2842,205,0	1/1	0,69	69	99	2872,208,0
MLOC_6115.4	HC	2	114.235	231	C	T	1/1	0,43	43	99	1779,129,0	1/1	0,42	42	99	1710,123,0
MLOC_6115.4	HC	2	114.235	271	C	A	1/1	0,40	40	99	1647,120,0	1/1	0,36	36	99	1481,108,0
MLOC_6115.4	HC	2	114.235	391	A	C	1/1	0,39	39	99	1595,117,0	1/1	0,42	42	99	1660,120,0
MLOC_6115.4	HC	2	114.235	408	A	G	1/1	0,37	37	99	1489,108,0	1/1	0,41	41	99	1618,117,0
MLOC_6115.4	HC	2	114.235	645	C	T	1/1	0,42	42	99	1330,120,0	1/1	0,31	31	90	1007,90,0
MLOC_6115.4	HC	2	114.235	688	A	G	1/1	0,40	40	99	1472,114,0	1/1	0,21	21	63	817,63,0
MLOC_6115.4	HC	2	114.235	758	A	G	1/1	1,30	32	90	1226,90,0	1/1	0,34	34	99	1425,102,0
MLOC_6115.4	HC	2	114.235	828	C	T	1/1	0,27	27	81	1121,81,0	1/1	0,24	24	66	916,66,0
MLOC_6115.4	HC	2	114.235	1034	T	A	1/1	0,31	31	93	1260,93,0	1/1	0,22	22	66	920,66,0
MLOC_6115.4	HC	2	114.235	1116	T	G	1/1	0,33	33	99	1365,99,0	1/1	0,33	33	96	1311,96,0
MLOC_6115.4	HC	2	114.235	1179	G	A	1/1	0,32	32	93	1273,93,0	1/1	0,38	38	99	1513,114,0
MLOC_6115.4	HC	2	114.235	1306	C	G	1/1	0,35	35	99	1313,102,0	1/1	0,38	38	99	1397,111,0
MLOC_6115.4	HC	2	114.235	1409	C	T	1/1	0,33	33	99	1343,99,0	1/1	0,31	31	93	1258,93,0
MLOC_6115.4	HC	2	114.235	1448	C	T	1/1	0,24	24	72	989,72,0	1/1	0,26	26	78	1074,78,0
MLOC_6115.4	HC	2	114.235	1591	T	C	1/1	0,43	43	99	1808,129,0	1/1	0,38	38	99	1529,111,0
MLOC_6115.4	HC	2	114.235	1689	A	G	1/1	0,34	34	99	1378,99,0	1/1	0,45	45	99	1838,132,0
MLOC_6115.4	HC	2	114.235	1986	A	G	1/1	2,26	28	66	857,66,0	1/1	2,22	26	66	901,66,0
MLOC_6115.4	HC	2	114.235	2025	G	T	1/1	0,28	28	75	898,75,0	1/1	1,29	30	81	1000,81,0
MLOC_6115.4	HC	2	114.235	2038	T	C	1/1	0,24	24	63	726,63,0	1/1	0,28	28	78	972,78,0
MLOC_6115.4	HC	2	114.235	2085	T	C	1/1	0,34	34	99	1275,99,0	1/1	0,33	33	99	1275,99,0
MLOC_6115.4	HC	2	114.235	2171	C	A	1/1	0,39	39	99	1402,114,0	1/1	1,42	43	99	1488,123,0
MLOC_6115.4	HC	2	114.235	2275	G	A	1/1	0,33	33	99	1029,99,0	1/1	0,35	35	99	1043,99,0
MLOC_6115.4	HC	2	114.235	2289	A	G	1/1	0,41	41	99	1246,123,0	1/1	0,41	41	99	1141,111,0
MLOC_6115.4	HC	2	114.235	2328	G	C	1/1	0,47	47	99	1035,108,0	1/1	0,46	46	96	948,96,0
MLOC_6115.4	HC	2	114.235	2335	T	C	1/1	1,42	43	93	863,93,0	1/1	0,44	45	84	792,84,0
MLOC_6115.4	HC	2	114.235	2367	T	C	1/1	0,30	30	48	444,48,0	1/1	0,34	34	42	401,42,0
MLOC_6121.1	HC	NA	NA	969	T	G	1/1	0,47	47	99	1777,138,0	1/1	0,44	44	99	1756,132,0
MLOC_6121.1	HC	NA	NA	972	T	C	1/1	0,48	48	99	1811,141,0	1/1	0,46	46	99	1835,138,0
MLOC_6121.1	HC	NA	NA	1028	A	G	1/1	0,27	27	72	863,72,0	1/1	0,27	27	75	963,75,0
MLOC_6125.10	HC	3	52.762	180	C	T	1/1	0,36	37	99	1464,105,0	1/1	0,35	35	96	1323,96,0
MLOC_6132.2	HC	NA	NA	852	GGTA	G	1/1	0,35	36	99	2100,105,0	1/1	0,43	43	99	2562,129,0
MLOC_6152.2	HC	NA	NA	2397	C	A	1/1	2,1	3	3	28,3,0	1/1	3,1	4	3	29,3,0
MLOC_6161.1	HC	5	44.2361	108	T	C	1/1	0,3	3	9	127,9,0	1/1	0,6	6	15	211,15,0
MLOC_6162.1	HC	4	54.3201	306	A	G	1/1	0,78	78	99	3232,232,0	1/1	0,77	78	99	3214,232,0
MLOC_6164.1	HC	3	62.5354	1062	T	G	1/1	1,50	51	99	1996,126,0	1/1	0,45	45	99	1857,135,0
MLOC_6213.1	HC	NA	NA	992	A	C	1/1	0,1	1	3	28,3,0	1/1	0,1	1	3	28,3,0
MLOC_6262.5	HC	2	120.042	57	G	C	1/1	0,2	2	3	32,3,0	1/1	0,5	5	12	169,12,0
MLOC_6262.5	HC	2	120.042	148	G	C	1/1	0,2	2	3	42,3,0	1/1	0,2	2	6	84,6,0
MLOC_6344.1	HC	NA	NA	342	A	T	1/1	0,19	19	51	716,51,0	1/1	0,13	13	36	505,36,0
MLOC_6357.1	HC	7	69.2635	1	A	C	1/1	0,1	1	3	32,3,0	1/1	0,1	1	3	42,3,0
MLOC_6378.3	HC	2	40.2266	563	T	G	1/1	0,2	2	6	55,6,0	1/1	0,2	2	6	55,6,0
MLOC_6459.2	HC	2	147.45	327	G	C	1/1	0,66	66	99	2540,193,0	1/1	0,74	74	99	2898,217,0
MLOC_6459.2	HC	2	147.45	372	G	C	1/1	0,63	63	99	2366,181,0	1/1	1,66	67	99	2505,159,0
MLOC_6459.2	HC	2	147.45	373	T	C	1/1	0,63	63	99	2367,181,0	1/1	1,67	68	99	2534,162,0
MLOC_6459.2	HC	2	147.45	789	C	G	1/1	0,73	73	99	3053,220,0	1/1	0,72	73	99	2983,214,0
MLOC_6513.1	HC	7	70.6445	1065	A	G	1/1	0,34	34	93	1287,93,0	1/1	0,35	35	99	1431,102,0
MLOC_6533.1	HC	1	72.5212	146	A	G	1/1	0,58	58	99	2389,175,0	1/1	0,66	66	99	2683,196,0
MLOC_6533.1	HC	1	72.5212	327	C	T	1/1	0,55	55	99	2202,160,0	1/1	1,51	52	99	2096,120,0
MLOC_6534.2	HC	1	72.5212	632	G	A	1/1	0,39	39	99	1539,114,0	1/1	0,44	44	99	1821,132,0
MLOC_6534.2	HC	1	72.5212	730	C	T	1/1	0,33	33	96	1337,96,0	1/1	0,23	23	69	958,69,0
MLOC_6563.1	HC	5	142.708	624	C	T	1/1	0,10	10	30	406,30,0	1/1	0,6	6	18	253,18,0
MLOC_6563.1	HC	5	142.708	1404	G	C	1/1	0,7	7	21	293,21,0	1/1	0,7	7	21	278,21,0
MLOC_6563.1	HC	5	142.708	1749	G	C	1/1	0,3	3	9	126,9,0	1/1	0,4	4	12	168,12,0
MLOC_6563.1	HC	5	142.708	1791	G	C	1/1	0,3	3	9	126,9,0	1/1	0,7	7	21	279,21,0
MLOC_6563.1	HC	5	142.708	2080	A	G	1/1	0,6	6	18	239,18,0	1/1	0,4	4	12	168,12,0
MLOC_6563.1	HC	5	142.708	2269	C	T	1/1	0,6	6	18	249,18,0	1/1	0,3	3	9	125,9,0
MLOC_6563.1	HC	5	142.708	2289	A	C	1/1	0,5	5	15	209,15,0	1/1	0,3	3	9	125,9,0
MLOC_6566.2	HC	5	42.0139	85	G	C	1/1	0,52	52	99	1971,144,0	1/1	0,55	56	99	1938,141,0
MLOC_6566.2	HC	5	42.0139	144	T	C	1/1	0,52	52	99	2140,157,0	1/1	0,54	54	99	2221,163,0
MLOC_6579.1	HC	NA	NA	235	C	T	1/1	0,34	34	99	1424,102,0	1/1	2,31	33	23	1218,23,0
MLOC_6583.1	HC	5	55.625	654	T	C	1/1	0,45	45	99	1799,129,0	1/1	0,41	41	99	1675,120,0
MLOC_6583.1	HC	5	55.625	786	G	C	1/1	0,26	26	78	1077,78,0	1/1	0,30	30	87	1196,87,0
MLOC_6583.1	HC	5	55.625	939	T	G	1/1	0,26	26	69	951,69,0	1/1	0,28	28	84	1159,84,0
MLOC_6583.1	HC	5	55.625	1330	G	A	1/1	0,50	50	99	2069,150,0	1/1	0,48	48	99	2014,144,0
MLOC_6583.1	HC	5	55.625	1440	C	G	1/1	0,54	54	93	1251,93,0	1/1	0,67	67	99	1581,114,0
MLOC_6583.1	HC	5	55.625	1464	AGAGCCG	A	1/1	0,6	15	17	489,17,0	1/1	0,2	20	6	218,6,0
MLOC_6583.1	HC	5	55.625	1486	C	T	1/1	0,30	30	18	195,18,0	1/1	0,34	34	9	93,9,0
MLOC_6620.3	HC	2	136.048	246	T	G	1/1	0,20	20	60	840,60,0	1/1	0,15	15	45	625,45,0
MLOC_6620.3	HC	2	136.048	464	G	A	1/1	0,23	23	69	950,69,0	1/1	0,25	25	75	1001,75,0
MLOC_6620.3	HC	2	136.048	1161	T	C	1/1	0,20	20	60	816,60,0	1/1	0,21	21	60	806,60,0
MLOC_6671.1	HC	NA	NA	1030	G	A	1/1	0,28	28	84	987,84,0	1/1	0,36	36	96	1156,96,0
MLOC_6671.1	HC	NA	NA	1047	T	G	1/1	1,33	34	99	1196,99,0	1/1	0,39	39	99	1330,108,0
MLOC_6671.1	HC	NA	NA	1066	C	G	1/1	0,37	37	99	1329,108,0	1/1	0,40	40	99	1399,114,0
MLOC_6671.1	HC	NA	NA	1139	G	A	1/1	0,28	28	81	1003,81,0	1/1	0,34	34	99	1198,99,0
MLOC_6671.1	HC	NA	NA	1140	C	A	1/1	0,28	28	81	1001,81,0	1/1	0,34	34	99	1198,99,0
MLOC_6671.1	HC	NA	NA	1290	T	G	1/1	0,20	20	54	633,54,0	1/1	0,20	20	54	575,54,0
MLOC_6671.1	HC	NA	NA	1311	C	T	1/1	0,9	9	24	269,24,0	1/1	0,9	9	24	242,24,0
MLOC_6696.1	HC	5	97.2917	248	C	A	1/1	0,1	1	3	42,3,0	1/1	0,1	1	3	42,3,0
MLOC_6746.1	HC	2	6.51558	501	T	C	1/1	0,11	11	33	462,33,0	1/1	0,11	11	33	451,33,0
MLOC_6767.1	HC	NA	NA	60	A	C	1/1	0,33	33	90	1256,90,0	1/1	0,46	46	99	1667,120,0
MLOC_6767.1	HC	NA	NA	141	G	C	1/1	0,48	48	99	1997,144,0	1/1	0,59	59	99	2469,178,0
MLOC_6767.1	HC	NA	NA	463	G	C	1/1	0,46	46	99	1920,138,0	1/1	0,50	50	99	2088,150,0
MLOC_6767.1	HC	NA	NA	1386	G	A	1/1	0,49	49	99	2030,147,0	1/1	1,51	52	99	2054,117,0
MLOC_6767.1	HC	NA	NA	1473	C	G	1/1	0,50	50	99	2052,150,0	1/1	0,59	59	99	2364,172,0
MLOC_6767.1	HC	NA	NA	1490	C	A	1/1	0,42	43	99	1723,126,0	1/1	0,53	53	99	2108,154,0
MLOC_6767.1	HC	NA	NA	1683	C	G	1/1	0,27	27	72	997,72,0	1/1	0,20	20	51	699,51,0
MLOC_6803.3	HC	NA	NA	819	T	G	1/1	1,67	68	99	2174,192,0	1/1	0,73	73	99	2440,213,0
MLOC_6803.3	HC	NA	NA	947	C	G	1/1	2,70	72	99	1765,183,0	1/1	1,79	81	99	1833,186,0
MLOC_6818.2	HC	6	55.0283	1	A	C	1/1	0,1	1	3	37,3,0	1/1	0,1	1	3	36,3,0
MLOC_6831.3	HC	NA	NA	236	C	T	1/1	0,40	40	69	857,69,0	1/1	0,42	42	81	982,81,0
MLOC_6858.2	HC	6	55.0283	140	C	T	1/1	0,39	39	99	1504,111,0	1/1	0,28	28	84	1175,84,0
MLOC_6864.1	HC	5	46.7361	428	G	A	1/1	0,42	42	99	1730,126,0	1/1	2,51	53	83	2072,83,0
MLOC_6871.2	HC	5	46.4583	886	G	A	1/1	0,13	13	39	549,39,0	1/1	0,14	14	42	589,42,0
MLOC_6901.1	HC	1	48.0878	454	G	C	1/1	0,5	5	15	211,15,0	1/1	0,5	5	15	202,15,0
MLOC_6918.1	HC	7	85.9773	108	A	G	1/1	0,3	3	9	125,9,0	1/1	0,13	13	36	492,36,0
MLOC_6918.1	HC	7	85.9773	110	T	C	1/1	0,3	3	9	125,9,0	1/1	0,14	14	39	524,39,0
MLOC_6943.1	HC	2	147.45	159	A	G	1/1	0,7	7	21	287,21,0	1/1	0,5	5	15	205,15,0
MLOC_6943.1	HC	2	147.45	245	G	C	1/1	0,7	7	18	251,18,0	1/1	0,8	8	24	337,24,0
MLOC_6943.1	HC	2	147.45	863	T	C	1/1	0,5	5	15	147,15,0	1/1	0,11	11	27	269,27,0
MLOC_6943.1	HC	2	147.45	1178	T	G	1/1	0,8	8	24	335,24,0	1/1	0,7	7	21	291,21,0
MLOC_6943.1	HC	2	147.45	1265	G	A	1/1	0,9	9	27	380,27,0	1/1	0,10	10	27	378,27,0
MLOC_6943.1	HC	2	147.45	1623	G	A	1/1	0,4	4	12	168,12,0	1/1	0,8	8	24	332,24,0
MLOC_6943.1	HC	2	147.45	2022	T	C	1/1	0,21	21	39	520,39,0	1/1	0,21	21	51	641,51,0
MLOC_6943.1	HC	2	147.45	2029	A	T	1/1	0,21	21	39	516,39,0	1/1	0,21	21	54	697,54,0
MLOC_6943.1	HC	2	147.45	2239	A	G	1/1	0,19	19	45	524,45,0	1/1	0,16	16	39	471,39,0
MLOC_6943.1	HC	2	147.45	2257	A	G	1/1	0,23	23	57	685,57,0	1/1	0,20	20	51	643,51,0
MLOC_6943.1	HC	2	147.45	2344	GT	G	1/1	0,27	28	81	1146,81,0	1/1	0,27	29	81	1139,81,0
MLOC_6955.2	HC	6	55.0283	947	A	T	1/1	0,8	8	15	189,15,0	1/1	0,4	4	3	40,3,0
MLOC_7009.1	HC	5	44.0972	252	C	T	1/1	0,48	48	99	2006,144,0	1/1	0,53	53	99	2072,150,0
MLOC_7057.2	HC	7	67.9178	1851	T	G	1/1	0,1	1	3	28,3,0	1/1	0,1	1	3	28,3,0
MLOC_7060.1	HC	5	44.0972	849	C	T	1/1	0,13	13	39	527,39,0	1/1	0,11	11	33	457,33,0
MLOC_7074.2	HC	3	58.5694	183	A	G	1/1	0,57	57	99	2385,172,0	1/1	1,54	55	99	2204,160,0
MLOC_7074.2	HC	3	58.5694	392	A	G	1/1	0,42	42	99	1747,126,0	1/1	0,43	43	99	1780,129,0
MLOC_7074.2	HC	3	58.5694	776	A	G	1/1	3,1	4	3	28,3,0	1/1	2,2	5	6	68,6,0
MLOC_7074.2	HC	3	58.5694	777	T	G	1/1	1,2	3	3	28,3,0	1/1	0,4	4	6	64,6,0
MLOC_7079.1	HC	1	100.708	495	C	G	1/1	2108	110	99	2075,198,0	1/1	0,114	114	99	2277,255,0
MLOC_7079.1	HC	1	100.708	645	C	A	1/1	1,99	101	99	1751,198,0	1/1	1,98	100	99	1839,210,0
MLOC_7079.1	HC	1	100.708	969	C	T	1/1	1109	110	99	1712,198,0	1/1	1109	111	99	1825,188,0
MLOC_7079.1	HC	1	100.708	1212	T	C	1/1	1,96	97	99	3282,262,0	1/1	1,97	99	99	3339,243,0
MLOC_7079.1	HC	1	100.708	1323	T	G	1/1	0,53	53	99	1892,141,0	1/1	2,54	56	99	1817,114,0
MLOC_7109.3	HC	5	83.6111	220	G	T	1/1	0,1	1	3	42,3,0	1/1	0,2	2	6	84,6,0
MLOC_7109.3	HC	5	83.6111	224	G	T	1/1	0,1	1	3	42,3,0	1/1	0,2	2	6	84,6,0
MLOC_7110.1	HC	3	77.1246	261	G	C	1/1	0,1	1	3	40,3,0	1/1	0,1	1	3	42,3,0
MLOC_7110.1	HC	3	77.1246	1143	T	C	1/1	0,1	1	3	42,3,0	1/1	0,1	1	3	42,3,0
MLOC_7138.1	HC	5	43.9583	907	G	C	1/1	0,45	45	99	1864,135,0	1/1	0,45	45	99	1830,132,0
MLOC_7150.2	HC	5	42.1528	258	C	T	1/1	0,61	61	99	2479,181,0	1/1	1,60	61	99	2418,153,0
MLOC_7157.1	HC	1	47.9462	807	A	C	1/1	0,1	1	3	28,3,0	1/1	0,1	1	3	28,3,0
MLOC_7214.2	HC	1	132.365	244	C	T	1/1	0,1	1	3	40,3,0	1/1	0,1	1	3	42,3,0
MLOC_7214.2	HC	1	132.365	255	G	T	1/1	0,1	1	3	42,3,0	1/1	0,1	1	3	42,3,0
MLOC_7247.1	HC	3	51.6289	519	T	C	1/1	0,14	14	42	587,42,0	1/1	0,11	11	30	395,30,0
MLOC_7247.1	HC	3	51.6289	701	G	A	1/1	0,11	11	30	409,30,0	1/1	0,11	11	33	451,33,0
MLOC_7247.1	HC	3	51.6289	794	A	G	1/1	0,11	11	33	284,33,0	1/1	0,7	8	21	186,21,0
MLOC_7247.1	HC	3	51.6289	1073	A	G	1/1	0,12	12	36	384,36,0	1/1	0,5	5	15	187,15,0
MLOC_7254.4	HC	5	43.9583	87	A	C	1/1	0,6	6	12	166,12,0	1/1	0,6	6	12	169,12,0
MLOC_7254.4	HC	5	43.9583	466	A	G	1/1	0,32	32	90	1240,90,0	1/1	0,22	22	63	882,63,0
MLOC_7254.4	HC	5	43.9583	1108	C	G	1/1	0,9	9	21	284,21,0	1/1	0,8	8	18	247,18,0
MLOC_7348.1	HC	2	132.153	650	C	T	1/1	0,9	9	24	338,24,0	1/1	0,12	12	36	507,36,0
MLOC_7367.1	HC	NA	NA	772	C	G	1/1	0,2	2	6	64,6,0	1/1	1,1	2	3	28,3,0
MLOC_7367.1	HC	NA	NA	774	A	G	1/1	0,1	1	3	28,3,0	1/1	0,1	1	3	28,3,0
MLOC_7401.1	HC	NA	NA	736	T	C	1/1	0,19	19	57	757,57,0	1/1	0,23	23	69	925,69,0
MLOC_7401.1	HC	NA	NA	737	T	G	1/1	0,18	18	54	723,54,0	1/1	1,21	22	30	814,30,0
MLOC_7405.1	HC	6	52.8329	843	A	G	1/1	0,1	1	3	36,3,0	1/1	0,1	1	3	36,3,0
MLOC_7420.1	HC	3	59.4193	136	TCTC	T	1/1	0,14	14	42	796,42,0	1/1	0,6	6	18	357,18,0
MLOC_7433.1	HC	3	59.4193	16	C	G	1/1	0,1	1	3	42,3,0	1/1	0,1	1	3	42,3,0
MLOC_7433.1	HC	3	59.4193	66	C	A	1/1	0,2	2	3	42,3,0	1/1	0,1	1	3	42,3,0
MLOC_7433.1	HC	3	59.4193	265	T	G	1/1	0,2	2	6	78,6,0	1/1	0,1	1	3	42,3,0
MLOC_7481.2	HC	3	51.3456	596	AGGT	A	1/1	1,43	44	83	2610,83,0	1/1	2,48	51	74	2872,74,0
MLOC_7502.1	HC	4	52.4788	64	G	A	1/1	0,16	16	9	74,9,0	1/1	0,17	17	18	181,18,0
MLOC_7519.1	HC	NA	NA	2	T	A	0/0	3,0	3	3	0,3,23	1/1	0,3	4	6	65,6,0
MLOC_7524.2	HC	NA	NA	11	C	A	1/1	0,15	15	45	544,45,0	1/1	0,16	16	36	462,36,0
MLOC_7524.2	HC	NA	NA	306	T	G	1/1	0,16	16	42	577,42,0	1/1	0,16	16	39	536,39,0
MLOC_7524.2	HC	NA	NA	307	A	C	1/1	0,16	16	42	577,42,0	1/1	0,16	16	39	528,39,0
MLOC_7596.1	HC	NA	NA	77	G	C	1/1	3,5	8	6	68,6,0	1/1	3,4	7	6	55,6,0
MLOC_7612.1	HC	3	56.728	277	G	A	1/1	0,47	47	99	1915,141,0	1/1	0,44	45	99	1804,132,0
MLOC_7632.3	HC	2	125.212	127	T	C	1/1	0,18	18	45	555,45,0	1/1	0,10	10	27	376,27,0
MLOC_7632.3	HC	2	125.212	153	G	A	1/1	0,27	27	72	927,72,0	1/1	0,13	13	36	492,36,0
MLOC_7632.3	HC	2	125.212	171	G	C	1/1	0,25	25	66	865,66,0	1/1	0,13	13	36	493,36,0
MLOC_7632.3	HC	2	125.212	456	C	G	1/1	0,11	11	33	458,33,0	1/1	0,11	11	33	460,33,0
MLOC_7632.3	HC	2	125.212	583	G	A	1/1	0,16	16	48	665,48,0	1/1	0,11	11	33	448,33,0
MLOC_7632.3	HC	2	125.212	721	C	A	1/1	1,20	21	57	788,57,0	1/1	0,17	17	51	709,51,0
MLOC_7638.1	HC	3	59.4193	324	G	C	1/1	0,74	74	99	3071,223,0	1/1	0,79	79	99	3238,235,0
MLOC_7704.1	HC	NA	NA	20	T	A	0/0	4,0	4	3	0,3,40	1/1	3,3	6	6	65,6,0
MLOC_7704.1	HC	NA	NA	22	C	G	1/1	3,1	4	3	40,3,0	1/1	3,3	6	6	65,6,0
MLOC_7736.2	HC	6	54.8867	6	G	A	1/1	3,2	8	6	64,6,0	1/1	4,4	9	3	29,3,0
MLOC_7772.1	HC	5	46.4583	237	C	A	1/1	0,16	16	45	618,45,0	1/1	0,15	15	45	613,45,0
MLOC_7772.1	HC	5	46.4583	330	G	A	1/1	0,9	9	24	324,24,0	1/1	0,12	12	36	502,36,0
MLOC_7773.1	HC	7	137.252	9	T	C	1/1	1,7	8	15	194,15,0	1/1	1,4	5	12	148,12,0
MLOC_7773.1	HC	7	137.252	75	G	A	1/1	0,30	30	78	1048,78,0	1/1	0,27	28	78	1056,78,0
MLOC_7773.1	HC	7	137.252	320	G	A	1/1	0,10	10	30	412,30,0	1/1	0,13	13	33	460,33,0
MLOC_7780.1	HC	1	103.824	641	A	T	1/1	0,45	45	99	874,108,0	1/1	0,50	50	99	946,117,0
MLOC_7780.1	HC	1	103.824	942	G	A	1/1	0,65	65	99	2576,187,0	1/1	0,73	73	99	3026,220,0
MLOC_7788.3	HC	1	48.0878	1071	C	T	1/1	0,44	44	48	449,48,0	1/1	0,44	44	54	500,54,0
MLOC_7788.3	HC	1	48.0878	1098	T	C	1/1	0,34	34	48	449,48,0	1/1	0,34	34	54	500,54,0
MLOC_7788.3	HC	1	48.0878	1118	A	G	1/1	0,22	22	39	366,39,0	1/1	0,20	20	42	389,42,0
MLOC_7788.3	HC	1	48.0878	1141	G	A	1/1	0,8	8	15	143,15,0	1/1	0,3	3	3	29,3,0
MLOC_7790.1	HC	5	44.0972	40	C	G	1/1	0,37	37	93	1262,93,0	1/1	0,39	39	93	1296,93,0
MLOC_7790.1	HC	5	44.0972	41	A	G	1/1	0,38	38	99	1333,99,0	1/1	0,39	39	93	1288,93,0
MLOC_7795.1	HC	5	50	165	G	C	1/1	0,6	6	18	250,18,0	1/1	0,8	8	21	295,21,0
MLOC_7818.1	HC	3	68.2011	516	T	C	1/1	0,42	42	99	1765,126,0	1/1	0,49	49	99	2042,147,0
MLOC_7839.1	HC	5	43.9583	564	C	G	1/1	0,1	1	3	29,3,0	1/1	0,1	1	3	36,3,0
MLOC_7943.1	HC	2	148.159	267	C	T	1/1	0,74	74	99	2970,214,0	1/1	0,74	75	99	3114,223,0
MLOC_7943.1	HC	2	148.159	367	C	T	1/1	0,61	61	99	2521,184,0	1/1	0,70	70	99	2853,208,0
MLOC_7943.1	HC	2	148.159	406	G	A	1/1	0,62	63	99	2465,187,0	1/1	0,72	72	99	2628,202,0
MLOC_7943.1	HC	2	148.159	1050	A	G	1/1	0,64	64	99	2664,193,0	1/1	0,72	72	99	2995,217,0
MLOC_7943.1	HC	2	148.159	1368	G	A	1/1	0,53	53	99	2007,144,0	1/1	0,53	53	99	2223,160,0
MLOC_7945.2	HC	2	58.0737	1378	CAGA	C	1/1	0,2	2	6	121,6,0	1/1	0,5	5	15	288,15,0
MLOC_7947.1	HC	3	53.2578	366	G	A	1/1	0,2	2	6	84,6,0	1/1	0,1	1	3	42,3,0
MLOC_7974.1	HC	NA	NA	287	A	C	1/1	0,4	4	12	168,12,0	1/1	0,7	7	21	273,21,0
MLOC_7985.1	HC	NA	NA	321	C	T	1/1	0,76	76	99	3185,229,0	1/1	0,80	80	99	3217,232,0
MLOC_7985.1	HC	NA	NA	768	G	A	1/1	0,81	81	99	3319,241,0	1/1	0,85	85	99	3434,253,0
MLOC_7985.1	HC	NA	NA	786	G	A	1/1	1,85	86	99	3390,217,0	1/1	1,88	89	99	3525,259,0
MLOC_8022.1	HC	NA	NA	1203	A	C	1/1	0,3	3	3	36,3,0	1/1	1,2	3	3	28,3,0
MLOC_8034.2	HC	3	51.7705	129	A	T	1/1	0,14	14	27	377,27,0	1/1	0,18	18	36	488,36,0
MLOC_8034.2	HC	3	51.7705	319	ACTT	A	1/1	0,25	26	75	1411,75,0	1/1	0,20	22	60	1107,60,0
MLOC_8034.2	HC	3	51.7705	392	A	C	1/1	0,23	23	69	843,69,0	1/1	1,19	20	54	668,54,0
MLOC_8034.2	HC	3	51.7705	526	T	A	1/1	0,8	8	24	327,24,0	1/1	0,11	11	33	452,33,0
MLOC_8034.2	HC	3	51.7705	527	C	A	1/1	0,7	7	21	293,21,0	1/1	0,11	11	33	450,33,0
MLOC_8034.2	HC	3	51.7705	620	A	G	1/1	0,19	19	51	603,51,0	1/1	0,13	13	39	477,39,0
MLOC_8034.2	HC	3	51.7705	666	A	G	1/1	0,19	19	51	655,51,0	1/1	0,18	18	54	690,54,0
MLOC_8034.2	HC	3	51.7705	675	T	C	1/1	0,19	19	54	695,54,0	1/1	0,20	20	60	795,60,0
MLOC_8034.2	HC	3	51.7705	762	A	G	1/1	0,19	19	57	776,57,0	1/1	0,30	30	87	1165,87,0
MLOC_8034.2	HC	3	51.7705	826	G	T	1/1	0,14	14	42	588,42,0	1/1	0,22	22	63	850,63,0
MLOC_8034.2	HC	3	51.7705	1351	G	A	1/1	0,20	20	60	779,60,0	1/1	0,24	24	69	920,69,0
MLOC_8034.2	HC	3	51.7705	1600	A	G	1/1	0,18	18	51	526,51,0	1/1	0,13	13	39	372,39,0
MLOC_8034.2	HC	3	51.7705	1854	A	G	1/1	0,15	15	42	374,42,0	1/1	0,14	14	33	288,33,0
MLOC_8034.2	HC	3	51.7705	2049	C	T	1/1	0,11	11	24	186,24,0	1/1	0,11	11	27	222,27,0
MLOC_8034.2	HC	3	51.7705	2217	T	C	1/1	0,15	15	39	388,39,0	1/1	0,23	23	60	674,60,0
MLOC_8034.2	HC	3	51.7705	2224	A	G	1/1	0,14	14	36	382,36,0	1/1	0,20	20	54	632,54,0
MLOC_8034.2	HC	3	51.7705	2425	G	C	1/1	0,25	25	66	642,66,0	1/1	0,26	26	72	734,72,0
MLOC_8034.2	HC	3	51.7705	2577	G	C	1/1	0,14	14	42	542,42,0	1/1	0,17	17	45	585,45,0
MLOC_8034.2	HC	3	51.7705	2701	A	G	1/1	0,25	25	51	631,51,0	1/1	0,27	27	42	494,42,0
MLOC_8034.2	HC	3	51.7705	2847	T	C	1/1	0,24	24	33	276,33,0	1/1	0,31	31	36	305,36,0
MLOC_8034.2	HC	3	51.7705	3043	G	T	1/1	0,28	28	81	1077,81,0	1/1	0,23	23	69	939,69,0
MLOC_8034.2	HC	3	51.7705	3089	T	C	1/1	0,25	26	72	926,72,0	1/1	0,22	22	63	852,63,0
MLOC_8093.1	HC	1	132.578	15	G	C	1/1	0,21	21	36	464,36,0	1/1	0,20	20	33	422,33,0
MLOC_8150.1	HC	NA	NA	20	A	C	1/1	0,24	24	45	421,45,0	1/1	0,23	23	45	419,45,0
MLOC_8150.1	HC	NA	NA	50	C	T	1/1	0,43	43	69	645,69,0	1/1	0,43	43	72	685,72,0
MLOC_8150.1	HC	NA	NA	81	G	A	1/1	0,47	47	72	674,72,0	1/1	0,47	47	69	645,69,0
MLOC_8179.1	HC	3	68.0595	121	G	A	1/1	0,5	6	15	198,15,0	1/1	0,7	7	18	253,18,0
MLOC_8179.1	HC	3	68.0595	436	G	C	1/1	0,37	37	99	1487,108,0	1/1	0,34	34	99	1361,99,0
MLOC_8220.1	HC	6	71.6714	539	T	C	1/1	0,1	3	3	28,3,0	1/1	2,1	4	3	28,3,0
MLOC_8252.1	HC	NA	NA	722	A	G	1/1	0,4	4	9	106,9,0	1/1	0,5	5	15	183,15,0
MLOC_8336.1	HC	3	76.3456	372	A	C	1/1	0,6	6	15	209,15,0	1/1	0,7	7	21	279,21,0
MLOC_8368.1	HC	4	52.6912	169	T	C	1/1	0,26	27	3	28,3,0	1/1	0,29	29	12	139,12,0
MLOC_8442.1	HC	NA	NA	16	A	G	1/1	0,3	3	9	99,9,0	1/1	0,4	4	12	128,12,0
MLOC_8548.1	HC	NA	NA	156	T	A	1/1	0,5	5	9	114,9,0	1/1	0,2	3	3	42,3,0
MLOC_8548.1	HC	NA	NA	164	A	T	1/1	0,5	5	9	114,9,0	1/1	0,3	3	3	42,3,0
MLOC_8551.1	HC	NA	NA	32	G	C	1/1	0,9	9	6	56,6,0	1/1	0,7	7	9	87,9,0
MLOC_8551.1	HC	NA	NA	107	G	A	1/1	0,6	6	3	27,3,0	1/1	0,5	5	6	57,6,0
MLOC_8598.1	HC	7	77.6204	208	C	T	1/1	0,1	1	3	42,3,0	1/1	0,3	3	9	121,9,0
MLOC_8669.1	HC	3	67.5637	358	C	T	1/1	0,29	29	84	1171,84,0	1/1	0,30	30	90	1252,90,0
MLOC_8741.1	HC	2	136.048	723	C	T	1/1	0,49	49	99	2022,147,0	1/1	1,50	51	99	2057,117,0
MLOC_8741.1	HC	2	136.048	889	T	C	1/1	0,30	30	90	1248,90,0	1/1	0,37	37	99	1533,111,0
MLOC_8741.1	HC	2	136.048	1177	T	C	1/1	0,36	36	99	1467,105,0	1/1	0,44	44	99	1834,132,0
MLOC_8923.1	HC	2	114.943	31	C	G	1/1	0,10	10	18	237,18,0	1/1	0,9	9	21	292,21,0
MLOC_8923.1	HC	2	114.943	77	C	T	1/1	0,24	24	60	820,60,0	1/1	0,22	22	60	821,60,0
MLOC_8923.1	HC	2	114.943	308	A	G	1/1	0,34	34	81	945,81,0	1/1	0,32	32	81	998,81,0
MLOC_8932.1	HC	2	89.8017	33	G	T	1/1	0,14	14	36	496,36,0	1/1	0,16	16	42	585,42,0
MLOC_8932.1	HC	2	89.8017	570	A	T	1/1	0,42	42	99	1731,123,0	1/1	0,32	32	96	1340,96,0
MLOC_8952.1	HC	NA	NA	18	T	G	1/1	0,3	3	9	125,9,0	1/1	0,1	1	3	29,3,0
MLOC_8952.1	HC	NA	NA	66	A	G	1/1	0,8	8	24	333,24,0	1/1	0,4	4	12	153,12,0
MLOC_8952.1	HC	NA	NA	70	C	G	1/1	0,8	8	21	293,21,0	1/1	0,4	4	12	147,12,0
MLOC_9013.1	HC	2	55.949	1	A	C	1/1	0,2	2	3	23,3,0	1/1	0,5	5	6	45,6,0
MLOC_9013.1	HC	2	55.949	2	T	C	1/1	0,4	4	3	23,3,0	1/1	0,6	7	6	45,6,0
MLOC_9068.1	HC	5	44.8611	100	G	A	1/1	0,1	1	3	42,3,0	1/1	0,1	1	3	42,3,0
MLOC_9068.1	HC	5	44.8611	143	T	C	1/1	0,1	1	3	42,3,0	1/1	0,1	1	3	29,3,0
MLOC_9068.1	HC	5	44.8611	165	G	A	1/1	0,1	1	3	42,3,0	1/1	0,1	1	3	29,3,0
MLOC_9068.1	HC	5	44.8611	288	G	A	1/1	0,2	2	6	82,6,0	1/1	1,5	6	12	167,12,0
MLOC_9068.1	HC	5	44.8611	330	A	C	1/1	0,2	2	6	84,6,0	1/1	0,3	4	9	125,9,0
MLOC_9076.1	HC	NA	NA	165	C	T	1/1	20,5	25	9	87,9,0	1/1	16,2	18	3	26,3,0
MLOC_9080.1	HC	NA	NA	159	G	C	1/1	0,1	1	3	42,3,0	1/1	0,2	2	6	70,6,0
MLOC_9113.1	HC	NA	NA	118	T	C	1/1	0,1	1	3	28,3,0	1/1	0,6	6	6	55,6,0
MLOC_9213.2	HC	2	53.187	222	T	C	1/1	0,4	4	12	161,12,0	1/1	0,2	2	6	84,6,0
MLOC_9219.1	HC	NA	NA	174	G	C	1/1	0,2	2	6	84,6,0	1/1	0,2	2	3	42,3,0
MLOC_9219.1	HC	NA	NA	463	T	C	1/1	0,2	2	6	84,6,0	1/1	0,3	3	9	124,9,0
MLOC_9219.1	HC	NA	NA	629	C	T	1/1	4,4	8	12	168,12,0	1/1	1,7	8	21	279,21,0
MLOC_9271.1	HC	NA	NA	146	C	A	1/1	0,9	9	6	55,6,0	1/1	0,10	10	3	28,3,0
MLOC_9279.1	HC	NA	NA	115	C	T	1/1	0,4	4	6	67,6,0	1/1	0,3	3	6	47,6,0
MLOC_9309.1	HC	NA	NA	68	C	T	1/1	0,1	1	3	32,3,0	1/1	0,1	1	3	31,3,0
MLOC_9351.1	HC	NA	NA	112	G	C	1/1	0,18	18	9	115,9,0	1/1	0,24	24	15	149,15,0
MLOC_9439.1	HC	NA	NA	109	A	C	1/1	0,7	7	21	284,21,0	1/1	0,4	4	12	169,12,0
MLOC_9456.1	HC	NA	NA	150	G	T	1/1	0,10	11	21	275,21,0	1/1	0,10	10	18	244,18,0
MLOC_9478.1	HC	NA	NA	137	A	C	1/1	0,9	9	27	363,27,0	1/1	0,13	13	39	535,39,0
MLOC_9478.1	HC	NA	NA	138	C	A	1/1	0,9	9	27	363,27,0	1/1	0,12	12	36	499,36,0
MLOC_9538.1	HC	NA	NA	106	C	G	1/1	0,1	1	3	42,3,0	1/1	0,7	7	21	281,21,0
MLOC_9548.1	HC	NA	NA	111	T	G	1/1	0,13	13	12	99,12,0	1/1	0,15	15	12	110,12,0
MLOC_9625.1	HC	NA	NA	684	T	C	1/1	0,6	6	12	168,12,0	1/1	0,3	3	9	127,9,0
MLOC_9641.1	HC	NA	NA	96	C	A	1/1	0,2	2	3	29,3,0	1/1	0,1	1	3	42,3,0
MLOC_9701.1	HC	2	13.5269	376	A	G	1/1	1,50	51	48	1079,48,0	1/1	0,47	47	84	1106,84,0
MLOC_9768.1	HC	NA	NA	268	C	A	1/1	0,2	2	6	84,6,0	1/1	0,5	5	15	211,15,0
MLOC_9830.1	HC	1	4.10765	1565	T	G	1/1	0,1	2	3	28,3,0	1/1	0,2	2	6	55,6,0
MLOC_9885.1	HC	NA	NA	627	G	C	1/1	3,2	5	6	65,6,0	1/1	0,2	2	3	28,3,0
MLOC_9885.1	HC	NA	NA	629	G	GCTC	1/1	0,3	3	9	167,9,0	1/1	0,2	2	6	110,6,0
MLOC_9885.1	HC	NA	NA	1418	A	G	1/1	0,40	40	99	1611,117,0	1/1	0,39	39	99	1588,114,0
MLOC_9885.1	HC	NA	NA	1471	G	A	1/1	0,36	36	99	1487,108,0	1/1	0,42	42	99	1743,126,0
MLOC_9885.1	HC	NA	NA	1581	G	T	1/1	0,25	25	75	1029,75,0	1/1	0,23	23	69	936,69,0
MLOC_9885.1	HC	NA	NA	2550	G	A	1/1	1,42	43	99	1691,99,0	1/1	0,42	42	99	1766,126,0
MLOC_9885.1	HC	NA	NA	2914	A	T	1/1	0,46	46	99	1914,138,0	1/1	0,45	45	99	1892,135,0
MLOC_9885.1	HC	NA	NA	3551	G	C	1/1	1,1	3	3	36,3,0	1/1	0,1	1	3	36,3,0
MLOC_9891.3	HC	5	48.2639	1152	C	T	1/1	0,72	72	99	2774,214,0	1/1	1,70	71	99	2698,208,0
MLOC_9891.3	HC	5	48.2639	1200	C	T	1/1	0,67	68	99	2566,199,0	1/1	0,65	66	99	2400,190,0
MLOC_9891.3	HC	5	48.2639	1204	G	C	1/1	0,66	66	99	2505,196,0	1/1	0,64	64	99	2330,187,0
MLOC_9891.3	HC	5	48.2639	1590	G	A	1/1	0,72	72	99	2988,217,0	1/1	0,70	70	99	2864,208,0
MLOC_9891.3	HC	5	48.2639	1677	G	A	1/1	0,80	80	99	3258,238,0	1/1	0,78	79	99	3223,232,0
MLOC_9892.1	HC	NA	NA	183	A	G	1/1	0,43	43	99	1715,126,0	1/1	0,43	43	99	1780,129,0
MLOC_9892.1	HC	NA	NA	1620	T	C	1/1	1,53	54	99	2131,122,0	1/1	0,49	49	99	1951,141,0
MLOC_9892.1	HC	NA	NA	1923	A	G	1/1	0,60	60	99	2417,175,0	1/1	1,60	61	99	2390,138,0
MLOC_9892.1	HC	NA	NA	2007	C	T	1/1	0,59	59	99	2475,178,0	1/1	0,58	58	99	2368,172,0
MLOC_9930.3	HC	NA	NA	1447	T	C	0/0	3,0	3	6	0,6,72	1/1	0,2	2	6	76,6,0
MLOC_9937.4	HC	6	55.0283	683	CGCA	C	1/1	0,10	10	30	583,30,0	1/1	0,13	14	39	789,39,0
MLOC_9960.3	HC	NA	NA	788	ACAG	A	1/1	0,51	58	99	2815,153,0	1/1	0,55	62	99	3136,166,0
MLOC_9970.8	HC	1	18.4844	30	C	T	1/1	0,1	1	3	36,3,0	1/1	0,1	1	3	36,3,0
MLOC_9984.5	HC	NA	NA	1287	A	C	1/1	0,12	12	33	465,33,0	1/1	0,18	18	54	741,54,0
MLOC_9995.2	HC	NA	NA	168	G	C	1/1	0,7	7	21	290,21,0	1/1	0,10	10	30	398,30,0
MLOC_9998.3	HC	5	46.4583	183	T	C	1/1	0,22	22	66	918,66,0	1/1	0,20	20	60	830,60,0
MLOC_9998.3	HC	5	46.4583	321	A	G	1/1	0,27	28	81	1096,81,0	1/1	0,33	33	90	1196,90,0
MLOC_10020.4	HC	NA	NA	63	G	C	1/1	0,33	33	81	1122,81,0	1/1	0,40	40	99	1339,99,0
MLOC_10023.9	HC	3	90.1558	1	A	C	1/1	0,1	1	3	42,3,0	1/1	0,1	1	3	42,3,0
MLOC_10023.9	HC	3	90.1558	2	T	A	1/1	0,1	2	3	42,3,0	1/1	0,2	2	6	84,6,0
MLOC_10026.1	HC	2	12.7479	146	T	C	1/1	0,14	14	42	585,42,0	1/1	0,7	7	21	296,21,0
MLOC_10026.1	HC	2	12.7479	491	G	A	1/1	0,7	7	15	210,15,0	1/1	0,11	11	33	463,33,0
MLOC_10026.1	HC	2	12.7479	558	C	T	1/1	0,17	17	51	635,51,0	1/1	0,13	13	39	498,39,0
MLOC_10026.1	HC	2	12.7479	774	G	T	1/1	0,9	9	21	295,21,0	1/1	0,4	4	9	84,9,0
MLOC_10026.1	HC	2	12.7479	816	G	A	1/1	0,7	7	12	138,12,0	1/1	0,5	5	9	84,9,0
MLOC_10026.1	HC	2	12.7479	823	T	C	1/1	0,7	7	12	138,12,0	1/1	0,6	6	9	84,9,0
MLOC_10026.1	HC	2	12.7479	856	C	T	1/1	0,9	9	18	223,18,0	1/1	0,6	6	9	113,9,0
MLOC_10026.1	HC	2	12.7479	1070	T	G	1/1	0,9	9	27	362,27,0	1/1	0,9	9	27	352,27,0
MLOC_10026.1	HC	2	12.7479	1110	A	G	1/1	0,5	5	15	196,15,0	1/1	0,6	6	18	252,18,0
MLOC_10026.1	HC	2	12.7479	1189	T	C	1/1	0,13	13	36	495,36,0	1/1	0,8	8	24	338,24,0
MLOC_10026.1	HC	2	12.7479	1279	T	A	1/1	0,9	9	24	262,24,0	1/1	0,6	6	18	192,18,0
MLOC_10026.1	HC	2	12.7479	1496	A	G	1/1	0,11	11	27	220,27,0	1/1	0,10	10	9	75,9,0
MLOC_10026.1	HC	2	12.7479	1773	C	T	1/1	0,4	4	9	110,9,0	1/1	0,5	5	15	207,15,0
MLOC_10026.1	HC	2	12.7479	1821	T	C	1/1	0,6	6	18	237,18,0	1/1	0,13	13	39	489,39,0
MLOC_10026.1	HC	2	12.7479	1858	C	T	1/1	0,11	11	30	351,30,0	1/1	0,13	13	39	461,39,0
MLOC_10026.1	HC	2	12.7479	1881	G	A	1/1	0,11	11	30	344,30,0	1/1	0,12	12	36	419,36,0
MLOC_10026.1	HC	2	12.7479	1915	A	G	1/1	0,15	15	36	408,36,0	1/1	0,11	11	30	363,30,0
MLOC_10026.1	HC	2	12.7479	1973	A	G	1/1	0,13	13	36	417,36,0	1/1	0,9	9	24	290,24,0
MLOC_10026.1	HC	2	12.7479	2124	C	T	1/1	0,1	1	3	36,3,0	1/1	0,3	3	9	112,9,0
MLOC_10031.2	HC	NA	NA	1212	T	G	1/1	0,4	4	9	125,9,0	1/1	0,2	2	6	70,6,0
MLOC_10031.2	HC	NA	NA	1215	C	T	1/1	0,4	4	9	125,9,0	1/1	0,2	2	6	70,6,0
MLOC_10031.2	HC	NA	NA	1293	G	A	1/1	0,5	5	6	44,6,0	1/1	0,4	4	12	99,12,0
MLOC_10031.2	HC	NA	NA	1524	T	C	1/1	0,2	2	6	82,6,0	1/1	0,3	3	9	126,9,0
MLOC_10031.2	HC	NA	NA	1602	C	T	1/1	0,6	6	18	234,18,0	1/1	0,5	5	12	151,12,0
MLOC_10031.2	HC	NA	NA	1625	A	G	1/1	0,6	6	15	182,15,0	1/1	0,3	3	6	69,6,0
MLOC_10031.2	HC	NA	NA	1833	C	G	1/1	0,3	3	9	88,9,0	1/1	0,4	4	12	121,12,0
MLOC_10031.2	HC	NA	NA	2496	T	C	1/1	0,4	4	6	84,6,0	1/1	0,7	7	18	238,18,0
MLOC_10045.1	HC	3	62.6062	323	C	T	1/1	0,12	12	36	507,36,0	1/1	0,10	10	30	422,30,0
MLOC_10046.2	HC	3	145.538	1184	A	T	1/1	0,5	5	6	70,6,0	1/1	0,6	6	9	116,9,0
MLOC_10046.2	HC	3	145.538	1185	A	T	1/1	0,5	5	6	70,6,0	1/1	0,6	6	9	114,9,0
MLOC_10067.3	HC	5	139.097	498	T	A	1/1	0,18	18	54	760,54,0	1/1	0,14	14	42	590,42,0
MLOC_10074.4	HC	NA	NA	2442	A	T	0/0	2,0	2	3	0,3,36	1/1	0,2	2	6	64,6,0
MLOC_10111.8	HC	6	53.8952	1468	C	G	1/1	0,1	1	3	28,3,0	1/1	0,2	2	6	64,6,0
MLOC_10111.8	HC	6	53.8952	1470	A	G	1/1	0,2	2	6	64,6,0	1/1	0,2	2	6	65,6,0
MLOC_10117.1	HC	4	50.9915	398	G	T	1/1	0,22	22	63	848,63,0	1/1	0,20	20	54	740,54,0
MLOC_10126.3	HC	2	125.354	52	G	A	1/1	0,48	48	99	1654,123,0	1/1	0,48	48	99	1641,120,0
MLOC_10126.3	HC	2	125.354	54	A	C	1/1	0,50	50	99	1812,132,0	1/1	0,50	50	99	1767,129,0
MLOC_10126.3	HC	2	125.354	159	A	C	1/1	0,30	30	90	1248,90,0	1/1	0,29	29	87	1210,87,0
MLOC_10126.3	HC	2	125.354	420	G	A	1/1	1,53	54	99	2139,157,0	1/1	1,48	49	99	1837,135,0
MLOC_10126.3	HC	2	125.354	516	G	T	1/1	0,56	57	99	2323,169,0	1/1	0,55	55	99	2207,166,0
MLOC_10126.3	HC	2	125.354	528	G	C	1/1	0,59	59	99	2434,178,0	1/1	1,54	55	99	2127,126,0
MLOC_10144.1	HC	NA	NA	718	G	C	1/1	0,17	17	51	703,51,0	1/1	0,16	16	48	655,48,0
MLOC_10144.1	HC	NA	NA	914	G	A	1/1	0,21	21	63	873,63,0	1/1	0,24	24	72	1010,72,0
MLOC_10144.1	HC	NA	NA	1182	T	C	1/1	0,25	25	72	974,72,0	1/1	0,26	26	78	1064,78,0
MLOC_10144.1	HC	NA	NA	1256	A	G	1/1	0,36	36	99	1372,102,0	1/1	0,33	33	99	1342,99,0
MLOC_10144.1	HC	NA	NA	1387	C	T	1/1	0,40	40	99	1477,120,0	1/1	0,30	30	87	1086,87,0
MLOC_10144.1	HC	NA	NA	1416	A	G	1/1	0,36	36	99	1231,108,0	1/1	0,31	31	87	1051,87,0
MLOC_10144.1	HC	NA	NA	1454	G	A	1/1	0,36	36	99	1232,108,0	1/1	0,38	38	99	1339,108,0
MLOC_10144.1	HC	NA	NA	1459	A	C	1/1	0,37	37	99	1293,111,0	1/1	0,36	36	99	1268,102,0
MLOC_10144.1	HC	NA	NA	1553	C	T	1/1	0,33	33	99	1360,99,0	1/1	1,26	27	78	1062,78,0
MLOC_10144.1	HC	NA	NA	1587	T	G	1/1	0,44	44	99	1795,132,0	1/1	0,33	33	99	1351,99,0
MLOC_10144.1	HC	NA	NA	2130	T	G	1/1	0,1	1	3	28,3,0	1/1	0,1	1	3	28,3,0
MLOC_10225.1	HC	NA	NA	136	A	G	1/1	0,6	6	18	253,18,0	1/1	0,9	9	27	378,27,0
MLOC_10243.2	HC	NA	NA	181	G	A	1/1	0,31	31	93	1267,93,0	1/1	0,31	31	93	1250,93,0
MLOC_10243.2	HC	NA	NA	190	C	T	1/1	0,27	27	78	1064,78,0	1/1	0,28	28	81	1073,81,0
MLOC_10243.2	HC	NA	NA	487	T	C	1/1	0,40	40	99	1291,105,0	1/1	0,20	20	60	750,60,0
MLOC_10243.2	HC	NA	NA	501	T	C	1/1	0,34	34	96	1237,96,0	1/1	0,20	20	60	796,60,0
MLOC_10243.2	HC	NA	NA	692	C	G	1/1	0,28	28	78	992,78,0	1/1	0,30	30	90	1162,90,0
MLOC_10243.2	HC	NA	NA	706	A	G	1/1	0,27	27	75	929,75,0	1/1	0,29	29	87	1084,87,0
MLOC_10243.2	HC	NA	NA	734	T	C	1/1	0,30	30	84	1067,84,0	1/1	0,35	35	99	1333,105,0
MLOC_10243.2	HC	NA	NA	789	A	G	1/1	0,22	22	63	843,63,0	1/1	0,30	30	90	1155,90,0
MLOC_10243.2	HC	NA	NA	847	C	T	1/1	0,22	22	66	891,66,0	1/1	0,27	27	81	1087,81,0
MLOC_10243.2	HC	NA	NA	882	T	C	1/1	0,29	29	87	1183,87,0	1/1	0,34	34	99	1371,102,0
MLOC_10243.2	HC	NA	NA	1486	G	A	1/1	0,21	21	60	599,60,0	1/1	1,20	22	60	667,60,0
MLOC_10243.2	HC	NA	NA	1498	G	C	1/1	0,23	23	69	713,69,0	1/1	0,26	26	78	877,78,0
MLOC_10243.2	HC	NA	NA	1551	C	A	1/1	0,17	18	48	489,48,0	1/1	0,19	19	57	663,57,0
MLOC_10243.2	HC	NA	NA	1555	G	A	1/1	0,18	18	48	473,48,0	1/1	0,20	20	60	709,60,0
MLOC_10243.2	HC	NA	NA	1608	C	T	1/1	0,20	20	54	732,54,0	1/1	0,16	16	48	639,48,0
MLOC_10243.2	HC	NA	NA	1780	A	G	1/1	0,31	31	93	1272,93,0	1/1	0,31	31	93	1299,93,0
MLOC_10243.2	HC	NA	NA	2001	C	T	1/1	0,33	33	96	1259,96,0	1/1	0,30	30	87	1112,87,0
MLOC_10243.2	HC	NA	NA	2067	CAGT	C	1/1	0,17	19	51	986,51,0	1/1	0,18	18	54	1019,54,0
MLOC_10243.2	HC	NA	NA	2082	T	C	1/1	0,39	39	63	592,63,0	1/1	0,38	38	57	538,57,0
MLOC_10243.2	HC	NA	NA	2118	C	CAAG	1/1	0,21	22	63	1210,63,0	1/1	0,19	21	57	1129,57,0
MLOC_10243.2	HC	NA	NA	2658	C	T	1/1	0,22	22	66	929,66,0	1/1	1,26	27	78	1090,78,0
MLOC_10243.2	HC	NA	NA	2805	G	T	1/1	0,24	24	66	919,66,0	1/1	0,22	22	63	881,63,0
MLOC_10243.2	HC	NA	NA	2837	G	C	1/1	0,21	21	57	764,57,0	1/1	0,18	18	51	688,51,0
MLOC_10261.1	HC	3	51.5581	37	T	C	1/1	0,28	28	66	906,66,0	1/1	0,29	29	69	952,69,0
MLOC_10278.1	HC	5	34.0972	198	C	A	1/1	0,45	45	99	1808,132,0	1/1	0,52	52	99	2104,153,0
MLOC_10278.1	HC	5	34.0972	273	G	C	1/1	0,44	45	99	1716,132,0	1/1	0,48	48	99	1870,141,0
MLOC_10278.1	HC	5	34.0972	278	T	C	1/1	1,44	45	99	1713,132,0	1/1	0,47	47	99	1834,138,0
MLOC_10278.1	HC	5	34.0972	315	C	T	1/1	0,43	43	99	1675,126,0	1/1	0,41	41	99	1649,123,0
MLOC_10278.1	HC	5	34.0972	590	A	T	1/1	0,47	47	99	1952,141,0	1/1	0,45	45	99	1884,135,0
MLOC_10290.2	HC	6	59.6317	547	G	T	1/1	1,1	2	3	28,3,0	1/1	2,1	3	3	28,3,0
MLOC_10292.5	HC	2	82.0822	382	G	T	1/1	0,24	24	66	896,66,0	1/1	0,26	26	69	920,69,0
MLOC_10292.5	HC	2	82.0822	417	A	G	1/1	0,29	29	84	1143,84,0	1/1	0,30	30	84	1118,84,0
MLOC_10292.5	HC	2	82.0822	744	C	T	1/1	0,24	24	69	959,69,0	1/1	0,18	18	54	748,54,0
MLOC_10292.5	HC	2	82.0822	792	C	T	1/1	0,22	22	66	919,66,0	1/1	0,15	15	45	630,45,0
MLOC_10314.1	HC	6	100.921	355	GAGC	G	1/1	0,59	62	99	3512,178,0	1/1	0,65	68	99	3909,196,0
MLOC_10322.3	HC	3	89.9433	633	TGCA	T	1/1	0,21	21	63	1290,63,0	1/1	0,16	17	48	964,48,0
MLOC_10351.3	HC	NA	NA	1	A	C	1/1	0,1	1	3	23,3,0	1/1	0,2	2	6	60,6,0
MLOC_10404.1	HC	5	46.6319	454	G	C	1/1	2,2	4	6	66,6,0	0/0	5,0	5	9	0,9,110
MLOC_10425.2	HC	2	6.51558	13	A	C	1/1	2,12	14	6	55,6,0	1/1	1,12	13	6	55,6,0
MLOC_10425.2	HC	2	6.51558	34	T	A	1/1	0,20	20	24	223,24,0	1/1	0,19	19	21	196,21,0
MLOC_10425.2	HC	2	6.51558	51	T	G	1/1	0,29	29	36	340,36,0	1/1	0,26	26	27	265,27,0
MLOC_10425.2	HC	2	6.51558	99	C	A	1/1	0,25	25	36	340,36,0	1/1	0,20	21	24	237,24,0
MLOC_10435.2	HC	5	34.2361	110	A	C	1/1	0,25	25	69	887,69,0	1/1	0,25	25	72	885,72,0
MLOC_10435.2	HC	5	34.2361	213	A	G	1/1	0,28	28	84	980,84,0	1/1	0,30	30	90	1103,90,0
MLOC_10435.2	HC	5	34.2361	2048	C	T	1/1	0,25	25	75	1033,75,0	1/1	0,22	22	66	925,66,0
MLOC_10435.2	HC	5	34.2361	2235	T	C	1/1	0,30	30	87	1193,87,0	1/1	0,41	41	99	1724,123,0
MLOC_10435.2	HC	5	34.2361	2408	G	A	1/1	0,34	35	99	1359,99,0	1/1	0,35	35	99	1432,102,0
MLOC_10435.2	HC	5	34.2361	2907	G	A	1/1	0,26	26	69	735,69,0	1/1	1,25	26	33	685,33,0
MLOC_10438.1	HC	NA	NA	499	G	A	1/1	0,7	9	9	116,9,0	1/1	0,7	8	12	149,12,0
MLOC_10478.2	HC	3	52.6912	1044	A	G	1/1	0,76	78	99	3103,223,0	1/1	0,81	81	99	3368,244,0
MLOC_10497.1	HC	5	42.9861	459	C	T	1/1	0,47	47	99	1931,138,0	1/1	0,51	51	99	2014,144,0
MLOC_10504.1	HC	NA	NA	46	T	C	1/1	0,3	11	3	28,3,0	1/1	0,5	12	6	55,6,0
MLOC_10540.1	HC	3	51.0623	432	T	C	1/1	0,33	33	99	1328,99,0	1/1	0,33	33	99	1329,99,0
MLOC_10540.1	HC	3	51.0623	1089	A	T	1/1	0,46	46	99	1828,135,0	1/1	1,46	47	99	1821,102,0
MLOC_10540.1	HC	3	51.0623	2394	C	T	1/1	0,55	55	99	2270,166,0	1/1	1,50	51	99	2002,113,0
MLOC_10540.1	HC	3	51.0623	2423	C	A	1/1	1,56	57	99	2277,135,0	1/1	0,53	54	99	2176,160,0
MLOC_10582.1	HC	2	135.765	229	C	G	1/1	0,7	7	21	293,21,0	1/1	0,14	14	42	586,42,0
MLOC_10582.1	HC	2	135.765	412	T	C	1/1	0,4	4	12	169,12,0	1/1	0,7	7	18	251,18,0
MLOC_10582.1	HC	2	135.765	574	A	G	1/1	0,7	7	21	295,21,0	1/1	0,8	8	24	338,24,0
MLOC_10582.1	HC	2	135.765	753	A	G	1/1	0,8	8	24	335,24,0	1/1	0,11	11	33	462,33,0
MLOC_10582.1	HC	2	135.765	917	A	G	1/1	0,12	12	36	498,36,0	1/1	0,13	13	33	462,33,0
MLOC_10582.1	HC	2	135.765	1263	G	A	1/1	0,3	3	9	106,9,0	1/1	0,4	4	9	94,9,0
MLOC_10582.1	HC	2	135.765	1303	A	G	1/1	0,5	5	9	108,9,0	1/1	0,2	2	3	42,3,0
MLOC_10582.1	HC	2	135.765	1365	T	G	1/1	0,7	7	12	156,12,0	1/1	0,2	2	3	42,3,0
MLOC_10582.1	HC	2	135.765	1379	C	G	1/1	0,5	5	9	114,9,0	1/1	0,2	2	3	40,3,0
MLOC_10595.1	HC	4	91.1473	937	A	G	1/1	1,1	2	3	36,3,0	1/1	0,1	2	3	40,3,0
MLOC_10709.1	HC	6	73.796	2956	T	G	1/1	1,1	2	3	36,3,0	1/1	2,1	3	3	36,3,0
MLOC_10745.2	HC	7	65.4391	792	T	G	1/1	5,3	8	9	101,9,0	1/1	3,2	6	6	64,6,0
MLOC_10758.2	HC	3	123.229	393	C	T	1/1	0,1	1	3	36,3,0	1/1	0,1	1	3	36,3,0
MLOC_10758.2	HC	3	123.229	1124	C	G	1/1	1,1	2	3	28,3,0	1/1	0,1	1	3	29,3,0
MLOC_10759.1	HC	NA	NA	9	T	G	1/1	1,1	2	3	29,3,0	1/1	0,2	2	3	32,3,0
MLOC_10759.1	HC	NA	NA	11	A	C	1/1	0,2	2	3	29,3,0	1/1	0,2	2	3	36,3,0
MLOC_10762.1	HC	NA	NA	66	T	G	1/1	1,8	10	12	127,12,0	1/1	0,9	11	12	162,12,0
MLOC_10764.4	HC	3	75.7082	66	C	T	1/1	0,27	27	66	891,66,0	1/1	0,23	23	60	820,60,0
MLOC_10764.4	HC	3	75.7082	70	C	T	1/1	0,29	29	72	974,72,0	1/1	0,26	26	69	957,69,0
MLOC_10764.4	HC	3	75.7082	669	T	C	1/1	0,12	12	24	326,24,0	1/1	0,14	14	33	450,33,0
MLOC_10766.1	HC	1	36.9688	247	T	C	1/1	0,4	4	6	59,6,0	0/0	2,1	3	3	0,3,36
MLOC_10797.1	HC	4	51.4164	1	A	C	1/1	1,6	9	12	133,12,0	1/1	1,3	5	3	42,3,0
MLOC_10829.1	HC	5	47.1528	1100	T	C	1/1	0,2	2	3	42,3,0	1/1	0,5	5	15	209,15,0
MLOC_10849.2	HC	3	75.7082	780	A	C	1/1	0,4	4	3	28,3,0	1/1	0,4	4	6	55,6,0
MLOC_10849.2	HC	3	75.7082	828	T	C	1/1	0,1	1	3	28,3,0	1/1	0,4	4	3	28,3,0
MLOC_10849.2	HC	3	75.7082	829	G	A	1/1	0,1	1	3	28,3,0	1/1	0,4	4	3	28,3,0
MLOC_10854.2	HC	NA	NA	256	C	G	1/1	0,76	76	99	3074,223,0	1/1	1,85	86	99	3526,219,0
MLOC_10859.4	HC	NA	NA	160	AGGT	A	1/1	0,48	50	99	2896,144,0	1/1	0,49	50	99	2957,148,0
MLOC_10873.2	HC	2	141.785	174	C	G	1/1	0,15	15	45	524,45,0	1/1	0,10	10	30	336,30,0
MLOC_10873.2	HC	2	141.785	333	G	A	1/1	0,9	9	3	27,3,0	1/1	0,11	11	12	107,12,0
MLOC_10873.2	HC	2	141.785	415	A	G	1/1	1,18	19	15	116,15,0	1/1	0,20	20	27	248,27,0
MLOC_10873.2	HC	2	141.785	1593	C	G	1/1	0,32	38	42	435,42,0	1/1	0,26	32	42	413,42,0
MLOC_10890.2	HC	3	64.1643	150	C	T	1/1	0,24	24	72	1003,72,0	1/1	0,27	27	81	1112,81,0
MLOC_10922.1	HC	6	100.85	198	T	C	1/1	0,47	48	99	1946,141,0	1/1	0,59	59	99	2429,178,0
MLOC_10922.1	HC	6	100.85	216	A	C	1/1	0,45	45	99	1839,135,0	1/1	0,52	52	99	2128,157,0
MLOC_10922.1	HC	6	100.85	315	C	G	1/1	0,42	42	99	1749,126,0	1/1	0,50	50	99	2071,150,0
MLOC_10928.2	HC	NA	NA	333	T	C	1/1	0,14	14	42	527,42,0	1/1	0,9	9	24	321,24,0
MLOC_10928.2	HC	NA	NA	347	G	A	1/1	1,12	13	10	447,10,0	1/1	1,7	8	21	277,21,0
MLOC_10928.2	HC	NA	NA	393	A	G	1/1	0,8	8	12	141,12,0	1/1	0,3	3	3	42,3,0
MLOC_10928.2	HC	NA	NA	420	G	C	1/1	0,9	9	9	84,9,0	1/1	0,5	5	3	42,3,0
MLOC_10928.2	HC	NA	NA	444	G	A	1/1	0,8	8	6	55,6,0	1/1	0,7	7	9	97,9,0
MLOC_10928.2	HC	NA	NA	945	C	T	1/1	0,8	8	6	70,6,0	1/1	0,12	12	6	70,6,0
MLOC_10928.2	HC	NA	NA	966	G	A	1/1	0,9	9	9	99,9,0	1/1	3,8	11	3	29,3,0
MLOC_10928.2	HC	NA	NA	1005	A	G	1/1	0,8	8	6	70,6,0	1/1	0,11	11	3	29,3,0
MLOC_10928.2	HC	NA	NA	1044	A	T	1/1	1,5	6	6	70,6,0	1/1	2,5	7	3	29,3,0
MLOC_10934.1	HC	6	103.824	91	C	T	1/1	1,53	54	99	2136,159,0	1/1	1,52	53	99	2023,147,0
MLOC_10934.1	HC	6	103.824	126	G	C	1/1	0,47	48	99	1870,138,0	1/1	0,46	46	99	1881,138,0
MLOC_10934.1	HC	6	103.824	411	T	C	1/1	0,57	57	99	2240,166,0	1/1	0,51	51	99	2087,153,0
MLOC_10934.1	HC	6	103.824	496	T	C	1/1	0,60	60	99	2419,178,0	1/1	0,53	53	99	2148,157,0
MLOC_10934.1	HC	6	103.824	552	T	C	1/1	1,61	62	99	2495,181,0	1/1	0,51	51	99	2109,154,0
MLOC_10934.1	HC	6	103.824	1126	A	C	1/1	0,78	78	99	3201,235,0	1/1	0,72	72	99	2901,214,0
MLOC_10934.1	HC	6	103.824	1133	T	C	1/1	1,77	78	99	3111,193,0	1/1	0,73	73	99	2928,217,0
MLOC_10957.1	HC	6	116.006	311	TCCAGTC	T	1/1	0,23	26	69	1898,69,0	1/1	0,17	19	51	1286,51,0
MLOC_11026.1	HC	5	49.6528	102	T	C	1/1	0,38	38	99	1548,111,0	1/1	0,41	41	99	1656,120,0
MLOC_11026.1	HC	5	49.6528	200	A	G	1/1	0,35	35	99	1082,99,0	1/1	0,39	40	99	1283,114,0
MLOC_11026.1	HC	5	49.6528	865	T	C	1/1	0,44	44	99	1373,114,0	1/1	0,53	53	99	1615,135,0
MLOC_11036.3	HC	6	54.8867	861	T	G	1/1	0,1	2	3	28,3,0	1/1	0,2	3	6	64,6,0
MLOC_11045.3	HC	4	51.2748	2	T	A	1/1	0,1	1	3	38,3,0	1/1	0,1	1	3	37,3,0
MLOC_11065.3	HC	2	94.5467	1298	C	T	1/1	0,14	14	30	298,30,0	1/1	0,7	7	18	168,18,0
MLOC_11122.1	HC	NA	NA	67	A	T	1/1	0,2	2	6	69,6,0	1/1	0,1	1	3	29,3,0
MLOC_11122.1	HC	NA	NA	86	C	T	1/1	0,2	2	6	69,6,0	1/1	0,1	1	3	29,3,0
MLOC_11122.1	HC	NA	NA	125	C	A	1/1	5,1	6	3	28,3,0	1/1	2,1	3	3	29,3,0
MLOC_11122.1	HC	NA	NA	131	G	A	1/1	7,1	8	3	28,3,0	1/1	3,1	4	3	29,3,0
MLOC_11122.1	HC	NA	NA	308	C	G	1/1	0,3	3	3	29,3,0	1/1	0,5	5	3	28,3,0
MLOC_11129.3	HC	NA	NA	771	G	A	1/1	0,58	58	99	2310,169,0	1/1	0,53	53	99	2118,157,0
MLOC_11129.3	HC	NA	NA	806	A	G	1/1	1,49	51	99	1975,144,0	1/1	0,54	54	99	2193,160,0
MLOC_11129.3	HC	NA	NA	948	G	A	1/1	0,13	13	33	450,33,0	1/1	0,14	15	33	456,33,0
MLOC_11142.1	HC	5	143.125	315	T	G	1/1	0,4	4	12	138,12,0	1/1	0,3	3	6	70,6,0
MLOC_11142.1	HC	5	143.125	417	C	CTGT	1/1	0,3	3	9	196,9,0	1/1	0,4	4	12	262,12,0
MLOC_11142.1	HC	5	143.125	421	T	C	1/1	0,3	3	9	84,9,0	1/1	0,4	4	12	115,12,0
MLOC_11142.1	HC	5	143.125	1344	T	G	1/1	0,5	5	15	211,15,0	1/1	0,3	3	9	122,9,0
MLOC_11142.1	HC	5	143.125	1417	A	C	1/1	0,1	1	3	40,3,0	1/1	0,1	1	3	36,3,0
MLOC_11149.1	HC	6	63.4561	103	G	A	1/1	0,48	48	99	1884,138,0	1/1	0,55	55	99	2260,166,0
MLOC_11151.1	HC	5	44.0278	180	G	A	1/1	0,52	52	99	2183,157,0	1/1	1,46	47	99	1831,102,0
MLOC_11151.1	HC	5	44.0278	904	A	C	1/1	0,44	44	99	1777,129,0	1/1	0,50	50	99	2062,150,0
MLOC_11151.1	HC	5	44.0278	1662	C	T	1/1	1,45	46	98	1851,98,0	1/1	0,51	51	99	2063,150,0
MLOC_11190.3	HC	NA	NA	198	T	A	1/1	0,46	47	99	1758,129,0	1/1	0,46	46	99	1862,135,0
MLOC_11190.3	HC	NA	NA	402	T	C	1/1	0,46	46	99	1885,135,0	1/1	0,44	44	99	1828,132,0
MLOC_11195.1	HC	5	47.2222	96	G	C	1/1	0,61	62	99	2504,181,0	1/1	0,60	60	99	2464,178,0
MLOC_11195.1	HC	5	47.2222	270	T	C	1/1	0,54	54	99	2181,160,0	1/1	0,56	56	99	2290,169,0
MLOC_11207.2	HC	2	86.7564	464	T	C	1/1	0,30	30	90	1214,90,0	1/1	0,31	31	93	1264,93,0
MLOC_11207.2	HC	2	86.7564	477	C	T	1/1	0,31	31	93	1249,93,0	1/1	0,31	31	93	1278,93,0
MLOC_11207.2	HC	2	86.7564	1010	C	T	1/1	1,33	34	63	1304,63,0	1/1	1,21	22	24	832,24,0
MLOC_11221.1	HC	5	44.2361	1258	T	C	1/1	0,45	45	99	1766,129,0	1/1	0,58	58	99	2420,175,0
MLOC_11224.3	HC	7	70.5382	883	GGTA	G	1/1	0,26	26	78	1596,78,0	1/1	0,26	27	78	1602,78,0
MLOC_11259.1	HC	NA	NA	63	T	A	1/1	0,4	4	12	168,12,0	1/1	0,4	4	12	169,12,0
MLOC_11259.1	HC	NA	NA	785	G	C	1/1	0,2	2	6	84,6,0	1/1	0,4	4	12	163,12,0
MLOC_11263.2	HC	2	75.2125	30	A	T	1/1	0,1	1	3	42,3,0	1/1	0,2	2	3	42,3,0
MLOC_11263.2	HC	2	75.2125	362	T	C	1/1	0,8	8	21	278,21,0	1/1	0,5	5	15	205,15,0
MLOC_11267.1	HC	3	64.1643	75	C	T	1/1	0,32	32	81	1132,81,0	1/1	0,33	33	81	1124,81,0
MLOC_11267.1	HC	3	64.1643	352	T	C	1/1	0,44	44	99	1789,129,0	1/1	0,42	42	99	1740,126,0
MLOC_11267.1	HC	3	64.1643	1575	T	C	1/1	0,29	29	84	1157,84,0	1/1	0,29	29	84	1167,84,0
MLOC_11267.1	HC	3	64.1643	2847	G	T	1/1	0,48	48	99	2008,144,0	1/1	0,45	45	99	1845,132,0
MLOC_11267.1	HC	3	64.1643	3078	T	C	1/1	0,62	62	99	2509,181,0	1/1	0,58	58	99	2360,172,0
MLOC_11271.2	HC	2	133.286	345	C	T	1/1	0,16	16	48	673,48,0	1/1	0,16	16	48	669,48,0
MLOC_11271.2	HC	2	133.286	413	T	C	1/1	0,13	13	39	522,39,0	1/1	0,18	18	54	756,54,0
MLOC_11271.2	HC	2	133.286	500	T	C	1/1	0,10	10	30	411,30,0	1/1	0,11	11	33	451,33,0
MLOC_11271.2	HC	2	133.286	990	T	C	1/1	0,13	13	39	543,39,0	1/1	0,15	15	45	616,45,0
MLOC_11271.2	HC	2	133.286	2076	C	T	1/1	0,19	19	21	161,21,0	1/1	0,20	20	27	212,27,0
MLOC_11271.2	HC	2	133.286	2342	C	T	1/1	0,20	20	60	841,60,0	1/1	0,22	22	60	838,60,0
MLOC_11271.2	HC	2	133.286	2388	T	C	1/1	0,10	10	30	406,30,0	1/1	0,10	10	27	370,27,0
MLOC_11287.2	HC	NA	NA	801	T	C	1/1	0,68	69	99	2819,205,0	1/1	1,64	65	99	2608,164,0
MLOC_11287.2	HC	NA	NA	1185	G	C	1/1	0,59	59	99	2354,172,0	1/1	0,69	69	99	2788,202,0
MLOC_11293.1	HC	NA	NA	345	A	G	1/1	0,19	19	54	744,54,0	1/1	0,12	13	36	505,36,0
MLOC_11295.1	HC	5	44.0972	1533	T	C	1/1	0,35	35	99	1441,105,0	1/1	0,30	30	87	1204,87,0
MLOC_11295.1	HC	5	44.0972	4420	C	T	1/1	0,40	40	99	1677,120,0	1/1	0,48	48	99	2009,144,0
MLOC_11330.2	HC	3	70.1841	287	C	G	1/1	0,28	28	81	1122,81,0	1/1	0,31	31	93	1275,93,0
MLOC_11338.3	HC	1	43.0595	687	TCAG	T	1/1	0,10	11	30	585,30,0	1/1	0,11	12	33	652,33,0
MLOC_11363.1	HC	3	68.2011	169	A	G	1/1	0,3	3	3	27,3,0	1/1	1,4	5	3	28,3,0
MLOC_11367.1	HC	6	52.5496	2152	C	A	1/1	0,4	5	12	154,12,0	1/1	0,4	4	9	124,9,0
MLOC_11405.1	HC	3	75.2125	1193	G	A	1/1	0,15	15	45	568,45,0	1/1	0,18	18	51	637,51,0
MLOC_11405.1	HC	3	75.2125	1366	G	A	1/1	0,3	3	6	84,6,0	1/1	0,4	4	9	127,9,0
MLOC_11451.1	HC	NA	NA	1377	A	G	1/1	0,3	3	6	59,6,0	0/0	1,0	3	3	0,3,28
MLOC_11491.1	HC	3	51.6997	26	G	T	1/1	2,3	5	9	102,9,0	0/0	4,0	4	3	0,3,42
MLOC_11491.1	HC	3	51.6997	765	C	T	1/1	0,19	19	51	717,51,0	1/1	0,18	18	51	709,51,0
MLOC_11491.1	HC	3	51.6997	811	G	A	1/1	2,1	3	3	36,3,0	1/1	1,1	2	3	36,3,0
MLOC_11491.1	HC	3	51.6997	812	T	C	1/1	0,1	2	3	36,3,0	1/1	0,1	2	3	36,3,0
MLOC_11530.1	HC	5	44.1667	2613	A	T	0/0	3,0	3	9	0,9,115	1/1	0,2	2	6	64,6,0
MLOC_11544.2	HC	2	7.43626	117	G	T	1/1	0,17	17	51	712,51,0	1/1	0,22	22	63	863,63,0
MLOC_11544.2	HC	2	7.43626	212	G	C	1/1	0,19	19	57	794,57,0	1/1	0,21	21	63	879,63,0
MLOC_11544.2	HC	2	7.43626	426	T	C	1/1	0,14	14	42	572,42,0	1/1	0,12	12	36	477,36,0
MLOC_11544.2	HC	2	7.43626	474	C	T	1/1	0,22	22	66	920,66,0	1/1	0,21	21	63	856,63,0
MLOC_11544.2	HC	2	7.43626	612	C	T	1/1	0,20	20	60	838,60,0	1/1	0,29	29	84	1156,84,0
MLOC_11544.2	HC	2	7.43626	750	C	T	1/1	0,15	15	45	631,45,0	1/1	0,14	14	42	531,42,0
MLOC_11568.1	HC	3	51.7705	1524	C	G	1/1	0,52	53	99	2165,157,0	1/1	1,68	70	99	2796,202,0
MLOC_11593.1	HC	5	44.0278	166	C	G	1/1	3,22	25	57	654,57,0	1/1	2,25	27	66	709,66,0
MLOC_11608.3	HC	5	42.7778	40	C	A	1/1	0,2	2	6	84,6,0	1/1	0,1	1	3	42,3,0
MLOC_11615.1	HC	2	135.765	153	C	G	1/1	0,11	11	33	458,33,0	1/1	0,9	9	27	378,27,0
MLOC_11615.1	HC	2	135.765	336	G	A	1/1	0,28	28	81	1129,81,0	1/1	0,21	21	63	874,63,0
MLOC_11615.1	HC	2	135.765	445	C	T	1/1	0,18	18	51	704,51,0	1/1	0,18	18	54	751,54,0
MLOC_11615.1	HC	2	135.765	717	C	T	1/1	0,30	30	90	1262,90,0	1/1	0,23	23	69	960,69,0
MLOC_11617.1	HC	7	134.419	175	G	T	1/1	0,1	1	3	42,3,0	1/1	0,6	6	18	253,18,0
MLOC_11617.1	HC	7	134.419	558	C	T	1/1	0,3	3	9	125,9,0	1/1	0,1	1	3	42,3,0
MLOC_11617.1	HC	7	134.419	585	C	T	1/1	0,3	3	9	125,9,0	1/1	0,1	1	3	42,3,0
MLOC_11617.1	HC	7	134.419	993	T	C	1/1	0,1	1	3	42,3,0	1/1	0,1	1	3	42,3,0
MLOC_11617.1	HC	7	134.419	1631	T	C	1/1	0,1	1	3	42,3,0	1/1	0,2	2	6	73,6,0
MLOC_11617.1	HC	7	134.419	1883	G	A	1/1	0,2	2	6	84,6,0	1/1	0,3	3	9	126,9,0
MLOC_11617.1	HC	7	134.419	2051	G	A	1/1	0,1	1	3	42,3,0	1/1	0,2	2	6	73,6,0
MLOC_11617.1	HC	7	134.419	2193	G	T	1/1	0,1	1	3	30,3,0	1/1	0,3	3	9	96,9,0
MLOC_11617.1	HC	7	134.419	2321	T	G	1/1	0,4	4	12	153,12,0	1/1	0,1	1	3	42,3,0
MLOC_11639.4	HC	NA	NA	1024	T	C	1/1	0,37	37	99	1512,111,0	1/1	0,31	31	90	1225,90,0
MLOC_11639.4	HC	NA	NA	1084	T	G	1/1	0,40	40	99	1661,120,0	1/1	0,33	33	99	1357,99,0
MLOC_11661.1	HC	2	132.578	80	C	T	1/1	0,22	22	54	681,54,0	1/1	0,25	25	66	777,66,0
MLOC_11661.1	HC	2	132.578	113	T	C	1/1	0,23	23	69	878,69,0	1/1	0,28	28	84	1016,84,0
MLOC_11661.1	HC	2	132.578	127	T	G	1/1	0,24	25	72	944,72,0	1/1	0,29	29	87	1064,87,0
MLOC_11661.1	HC	2	132.578	182	C	T	1/1	1,25	26	72	976,72,0	1/1	0,22	22	66	853,66,0
MLOC_11661.1	HC	2	132.578	462	T	A	1/1	0,30	30	90	1193,90,0	1/1	0,32	32	96	1247,96,0
MLOC_11661.1	HC	2	132.578	504	T	C	1/1	0,23	23	69	884,69,0	1/1	0,34	34	99	1331,102,0
MLOC_11661.1	HC	2	132.578	537	C	T	1/1	0,24	24	72	937,72,0	1/1	0,31	31	93	1216,93,0
MLOC_11661.1	HC	2	132.578	771	C	A	1/1	0,38	38	99	1446,114,0	1/1	0,33	34	99	1299,99,0
MLOC_11661.1	HC	2	132.578	783	C	T	1/1	0,37	37	99	1410,111,0	1/1	1,38	39	77	1480,77,0
MLOC_11661.1	HC	2	132.578	817	C	T	1/1	0,28	29	84	1027,84,0	1/1	0,37	37	99	1418,108,0
MLOC_11661.1	HC	2	132.578	948	C	T	1/1	0,24	24	72	976,72,0	1/1	0,20	20	60	801,60,0
MLOC_11661.1	HC	2	132.578	951	C	T	1/1	0,24	24	72	973,72,0	1/1	0,20	20	60	805,60,0
MLOC_11661.1	HC	2	132.578	1263	T	C	1/1	0,33	33	90	1226,90,0	1/1	0,31	31	93	1263,93,0
MLOC_11661.1	HC	2	132.578	1273	G	A	1/1	0,28	28	72	989,72,0	1/1	0,27	27	78	1080,78,0
MLOC_11662.2	HC	2	132.578	448	C	T	1/1	0,1	1	3	42,3,0	1/1	0,1	1	3	40,3,0
MLOC_11662.2	HC	2	132.578	615	G	A	1/1	0,1	1	3	29,3,0	1/1	0,2	2	6	84,6,0
MLOC_11662.2	HC	2	132.578	1439	A	G	1/1	0,1	1	3	28,3,0	1/1	0,1	1	3	29,3,0
MLOC_11663.2	HC	2	89.8017	1015	G	A	1/1	0,3	3	9	124,9,0	1/1	0,3	3	9	112,9,0
MLOC_11701.2	HC	3	58.9943	52	G	A	1/1	0,19	19	45	626,45,0	1/1	0,14	14	33	464,33,0
MLOC_11701.2	HC	3	58.9943	1169	C	T	1/1	0,40	40	99	1636,117,0	1/1	0,39	39	99	1631,117,0
MLOC_11701.2	HC	3	58.9943	2134	T	C	1/1	0,47	47	99	1868,135,0	1/1	0,49	49	99	1922,138,0
MLOC_11701.2	HC	3	58.9943	2514	C	T	1/1	0,26	27	72	1006,72,0	1/1	0,29	29	87	1214,87,0
MLOC_11701.2	HC	3	58.9943	2896	G	A	1/1	0,53	53	99	2122,156,0	1/1	0,44	44	99	1799,129,0
MLOC_11707.1	HC	NA	NA	1510	C	A	1/1	0,49	49	99	1982,144,0	1/1	0,55	55	99	2184,160,0
MLOC_11707.1	HC	NA	NA	1805	T	A	1/1	0,52	53	99	2081,153,0	1/1	0,51	51	99	2058,153,0
MLOC_11707.1	HC	NA	NA	1806	T	C	1/1	0,53	53	99	2166,160,0	1/1	0,52	52	99	2118,157,0
MLOC_11707.1	HC	NA	NA	3213	G	A	1/1	0,68	68	99	2808,205,0	1/1	0,61	61	99	2520,181,0
MLOC_11707.1	HC	NA	NA	3450	T	C	1/1	0,61	62	99	2494,181,0	1/1	0,70	70	99	2868,208,0
MLOC_11707.1	HC	NA	NA	3884	T	C	1/1	0,43	43	99	1718,126,0	1/1	0,41	41	99	1671,120,0
MLOC_11735.1	HC	NA	NA	137	C	T	1/1	0,36	36	99	1501,108,0	1/1	0,30	30	90	1245,90,0
MLOC_11738.2	HC	NA	NA	1296	C	T	1/1	0,22	22	66	912,66,0	1/1	0,18	18	54	739,54,0
MLOC_11755.1	HC	3	68.0595	990	G	C	1/1	0,57	57	99	2291,166,0	1/1	0,53	53	99	2220,160,0
MLOC_11755.1	HC	3	68.0595	1137	G	A	1/1	0,41	41	99	1724,123,0	1/1	0,42	42	99	1712,123,0
MLOC_11755.1	HC	3	68.0595	1926	A	G	1/1	0,63	63	99	2494,181,0	1/1	0,76	76	99	3016,217,0
MLOC_11755.1	HC	3	68.0595	3271	G	A	1/1	0,53	53	99	2182,157,0	1/1	0,50	50	99	2075,150,0
MLOC_11769.6	HC	3	52.762	323	A	T	1/1	0,27	27	81	814,81,0	1/1	0,26	26	72	762,72,0
MLOC_11769.6	HC	3	52.762	829	G	A	1/1	0,22	22	63	862,63,0	1/1	0,23	23	63	864,63,0
MLOC_11773.1	HC	NA	NA	57	C	G	1/1	0,47	47	99	1843,135,0	1/1	0,48	48	99	1835,135,0
MLOC_11773.1	HC	NA	NA	181	C	T	1/1	0,77	77	99	3034,226,0	1/1	1,72	73	99	2902,184,0
MLOC_11773.1	HC	NA	NA	183	A	C	1/1	0,77	77	99	3000,223,0	1/1	0,71	71	99	2890,214,0
MLOC_11773.1	HC	NA	NA	255	C	T	1/1	1,67	68	99	2656,163,0	1/1	0,65	65	99	2699,196,0
MLOC_11773.1	HC	NA	NA	960	A	G	1/1	0,75	75	99	2975,214,0	1/1	1,69	70	99	2702,196,0
MLOC_11773.1	HC	NA	NA	1867	G	C	1/1	0,72	72	99	2936,211,0	1/1	1,76	77	99	3143,196,0
MLOC_11773.1	HC	NA	NA	2229	A	G	1/1	0,78	78	99	3199,232,0	1/1	0,82	82	99	3373,244,0
MLOC_11773.1	HC	NA	NA	2527	A	C	1/1	0,79	79	99	3316,238,0	1/1	0,79	79	99	3268,235,0
MLOC_11779.2	HC	7	75.2125	2897	A	C	1/1	0,2	2	6	65,6,0	0/0	3,0	3	9	0,9,102
MLOC_11779.2	HC	7	75.2125	2900	C	A	1/1	0,1	1	3	28,3,0	1/1	0,2	2	6	64,6,0
MLOC_11796.1	HC	5	43.6806	983	T	C	1/1	0,17	17	51	704,51,0	1/1	0,16	16	48	676,48,0
MLOC_11832.1	HC	3	73.017	1077	A	G	1/1	0,44	44	99	1819,132,0	1/1	0,42	43	99	1698,123,0
MLOC_11832.1	HC	3	73.017	1164	C	T	1/1	2,55	57	99	2164,121,0	1/1	1,57	58	99	2204,163,0
MLOC_11861.2	HC	NA	NA	13	C	G	1/1	0,3	4	9	125,9,0	1/1	0,4	4	12	147,12,0
MLOC_11872.2	HC	5	118.958	31	A	T	1/1	0,14	14	15	183,15,0	1/1	0,9	9	6	84,6,0
MLOC_11872.2	HC	5	118.958	3237	TCAG	T	1/1	0,39	41	99	2307,117,0	1/1	0,42	46	99	2496,126,0
MLOC_11911.1	HC	5	14.5139	271	T	C	1/1	0,3	3	3	42,3,0	1/1	0,5	5	6	84,6,0
MLOC_11912.1	HC	2	90.1558	261	T	C	1/1	0,45	45	99	1870,135,0	1/1	0,40	40	99	1654,120,0
MLOC_11912.1	HC	2	90.1558	411	C	G	1/1	0,31	31	93	1259,93,0	1/1	0,29	29	87	1167,87,0
MLOC_11912.1	HC	2	90.1558	493	G	A	1/1	0,7	7	18	236,18,0	1/1	0,6	6	12	154,12,0
MLOC_11918.1	HC	6	100.85	165	C	T	1/1	0,65	65	99	2697,196,0	1/1	1,60	61	99	2373,149,0
MLOC_11918.1	HC	6	100.85	336	T	C	1/1	0,66	66	99	2712,196,0	1/1	0,64	64	99	2611,190,0
MLOC_11918.1	HC	6	100.85	441	C	T	1/1	0,52	52	99	2107,154,0	1/1	1,47	48	99	1883,108,0
MLOC_11918.1	HC	6	100.85	780	C	G	1/1	0,59	59	99	2394,175,0	1/1	1,56	57	99	2288,169,0
MLOC_11918.1	HC	6	100.85	816	C	T	1/1	1,66	67	99	2642,171,0	1/1	0,63	63	99	2552,190,0
MLOC_11918.1	HC	6	100.85	1089	T	G	1/1	0,80	80	99	3324,238,0	1/1	0,76	76	99	3055,220,0
MLOC_11918.1	HC	6	100.85	1602	A	G	1/1	0,70	70	99	2913,211,0	1/1	0,73	73	99	3025,220,0
MLOC_11923.1	HC	2	144.122	69	A	T	1/1	0,39	39	96	1311,96,0	1/1	0,38	38	99	1399,102,0
MLOC_11923.1	HC	2	144.122	200	C	T	1/1	0,47	47	99	1902,138,0	1/1	0,47	47	99	1974,141,0
MLOC_11923.1	HC	2	144.122	330	T	C	1/1	0,60	60	99	2412,175,0	1/1	0,64	64	99	2596,190,0
MLOC_11923.1	HC	2	144.122	1062	G	A	1/1	0,46	46	99	1775,129,0	1/1	0,42	42	99	1626,117,0
MLOC_11927.1	HC	2	91.0057	1025	T	C	1/1	0,51	51	99	1158,129,0	1/1	0,37	37	99	914,102,0
MLOC_11940.1	HC	1	46.7068	715	T	G	1/1	0,3	3	3	36,3,0	1/1	0,3	3	3	36,3,0
MLOC_11943.1	HC	3	68.2011	715	A	C	1/1	0,33	33	96	1287,96,0	1/1	0,40	40	99	1573,114,0
MLOC_11943.1	HC	3	68.2011	716	T	C	1/1	0,33	33	96	1283,96,0	1/1	0,40	40	99	1552,114,0
MLOC_11964.1	HC	4	54.6034	1910	C	G	0/0	2,1	3	3	0,3,36	1/1	0,3	3	6	59,6,0
MLOC_11971.1	HC	1	70.4674	129	G	A	1/1	0,96	97	99	3694,268,0	1/1	0,100	100	99	4052,295,0
MLOC_11971.1	HC	1	70.4674	912	A	T	1/1	1,68	69	99	2840,205,0	1/1	0,65	65	99	2672,193,0
MLOC_11971.1	HC	1	70.4674	1719	C	A	1/1	0,49	49	99	2060,147,0	1/1	0,50	50	99	2099,151,0
MLOC_11971.1	HC	1	70.4674	1929	A	G	1/1	0,57	57	99	2371,172,0	1/1	0,51	51	99	1979,144,0
MLOC_11971.1	HC	1	70.4674	2127	T	A	1/1	2,66	69	99	2668,134,0	1/1	1,70	71	99	2827,172,0
MLOC_11971.1	HC	1	70.4674	2145	A	T	1/1	0,67	67	99	2761,202,0	1/1	0,69	69	99	2818,208,0
MLOC_11971.1	HC	1	70.4674	2731	C	T	1/1	0,75	75	99	3050,220,0	1/1	0,70	70	99	2905,211,0
MLOC_11971.1	HC	1	70.4674	2808	C	T	1/1	3,66	69	99	2595,142,0	1/1	0,62	62	99	2590,187,0
MLOC_11971.1	HC	1	70.4674	4146	T	C	1/1	0,69	69	99	2871,205,0	1/1	0,68	68	99	2773,202,0
MLOC_11971.1	HC	1	70.4674	4719	C	T	1/1	1,91	94	99	3650,265,0	1/1	1,95	97	99	3740,252,0
MLOC_11971.1	HC	1	70.4674	4764	A	C	1/1	0,92	92	99	3803,277,0	1/1	0,96	96	99	3890,283,0
MLOC_11977.3	HC	5	139.236	1617	G	C	1/1	0,2	2	3	28,3,0	1/1	0,1	1	3	42,3,0
MLOC_11977.3	HC	5	139.236	1701	G	C	1/1	0,1	1	3	42,3,0	1/1	0,2	2	6	84,6,0
MLOC_11983.1	HC	3	52.6204	1094	A	G	1/1	0,38	38	99	1560,111,0	1/1	0,37	37	99	1519,108,0
MLOC_11983.1	HC	3	52.6204	1444	G	A	1/1	0,42	42	99	1702,123,0	1/1	0,37	37	99	1504,108,0
MLOC_11983.1	HC	3	52.6204	1536	G	A	1/1	0,41	41	99	1617,117,0	1/1	0,31	31	93	1288,93,0
MLOC_11999.2	HC	NA	NA	1364	C	T	1/1	0,2	2	6	64,6,0	0/0	3,0	3	3	0,3,40
MLOC_12003.1	HC	5	139.097	444	G	T	1/1	0,6	6	18	251,18,0	1/1	0,4	4	12	167,12,0
MLOC_12004.2	HC	3	64.1643	51	A	C	1/1	0,19	19	51	692,51,0	1/1	0,20	20	54	742,54,0
MLOC_12013.1	HC	5	44.7222	276	G	A	1/1	1,41	42	90	1690,90,0	1/1	0,32	32	96	1339,96,0
MLOC_12022.1	HC	2	146.53	184	C	A	1/1	0,2	2	3	42,3,0	1/1	0,2	2	6	78,6,0
MLOC_12022.1	HC	2	146.53	269	T	C	1/1	0,2	2	6	84,6,0	1/1	0,1	1	3	42,3,0
MLOC_12056.9	HC	5	43.9583	597	A	G	1/1	0,12	12	30	406,30,0	1/1	0,18	18	45	616,45,0
MLOC_12066.3	HC	1	72.5212	185	CCGA	C	1/1	2,32	46	46	1629,46,0	1/1	0,29	39	87	1458,87,0
MLOC_12066.3	HC	1	72.5212	373	A	G	1/1	0,39	39	99	1577,114,0	1/1	0,36	36	99	1476,105,0
MLOC_12066.3	HC	1	72.5212	657	A	G	1/1	0,49	49	99	1879,138,0	1/1	0,51	51	99	2125,154,0
MLOC_12066.3	HC	1	72.5212	1041	G	A	1/1	1,29	30	63	1156,63,0	1/1	0,36	36	99	1513,108,0
MLOC_12066.3	HC	1	72.5212	2030	A	C	1/1	0,59	60	99	2443,178,0	1/1	0,59	59	99	2356,172,0
MLOC_12117.1	HC	NA	NA	507	A	G	1/1	0,12	13	36	506,36,0	1/1	0,10	10	30	422,30,0
MLOC_12125.2	HC	NA	NA	1108	A	G	1/1	2,1	3	3	36,3,0	1/1	1,2	3	3	36,3,0
MLOC_12142.1	HC	3	90.1558	1897	A	T	1/1	0,1	1	3	29,3,0	1/1	0,2	2	6	56,6,0
MLOC_12156.1	HC	3	51.7705	580	A	T	1/1	0,75	75	99	2986,217,0	1/1	0,73	73	99	3054,220,0
MLOC_12215.1	HC	3	51.5581	771	T	C	1/1	0,39	39	99	1579,117,0	1/1	0,44	44	99	1822,132,0
MLOC_12216.1	HC	3	51.5581	510	C	T	1/1	0,73	73	99	2827,211,0	1/1	0,78	78	99	3120,232,0
MLOC_12298.1	HC	5	41.7708	165	C	T	1/1	1,53	55	99	2029,120,0	1/1	0,53	53	99	2089,153,0
MLOC_12322.2	HC	2	146.388	969	C	G	1/1	0,1	1	3	42,3,0	1/1	0,1	1	3	42,3,0
MLOC_12322.2	HC	2	146.388	996	C	T	1/1	0,1	1	3	42,3,0	1/1	0,1	1	3	42,3,0
MLOC_12326.1	HC	5	42.9861	801	A	C	1/1	0,43	43	99	1784,129,0	1/1	1,43	44	99	1710,126,0
MLOC_12326.1	HC	5	42.9861	925	C	T	1/1	0,30	30	90	1250,90,0	1/1	0,29	29	87	1207,87,0
MLOC_12349.2	HC	7	70.6091	956	T	C	1/1	0,1	2	3	28,3,0	1/1	0,1	2	3	28,3,0
MLOC_12359.2	HC	NA	NA	873	C	G	1/1	0,1	1	3	28,3,0	1/1	0,1	1	3	28,3,0
MLOC_12435.1	HC	NA	NA	743	T	C	1/1	1,2	3	6	72,6,0	0/0	2,0	2	6	0,6,78
MLOC_12442.2	HC	7	85.9773	1178	C	A	1/1	1,11	12	33	449,33,0	1/1	0,14	14	42	554,42,0
MLOC_12515.3	HC	7	70.6091	1222	T	A	1/1	0,1	3	3	28,3,0	1/1	0,1	2	3	28,3,0
MLOC_12522.2	HC	4	59.5609	596	A	G	1/1	0,1	1	3	36,3,0	1/1	0,1	1	3	36,3,0
MLOC_12524.2	HC	2	2.19547	39	C	A	1/1	0,11	11	24	281,24,0	1/1	0,20	20	39	527,39,0
MLOC_12524.2	HC	2	2.19547	204	G	C	1/1	0,12	12	36	507,36,0	1/1	0,20	20	57	761,57,0
MLOC_12524.2	HC	2	2.19547	312	C	T	1/1	0,10	10	18	237,18,0	1/1	0,12	12	18	251,18,0
MLOC_12524.2	HC	2	2.19547	410	G	A	1/1	0,8	8	24	285,24,0	1/1	0,14	14	42	530,42,0
MLOC_12524.2	HC	2	2.19547	585	A	G	1/1	0,19	19	51	642,51,0	1/1	0,30	30	75	961,75,0
MLOC_12524.2	HC	2	2.19547	599	C	A	1/1	0,22	22	60	725,60,0	1/1	0,31	31	78	967,78,0
MLOC_12524.2	HC	2	2.19547	860	C	T	1/1	0,20	20	54	759,54,0	1/1	0,16	16	48	667,48,0
MLOC_12524.2	HC	2	2.19547	1063	G	T	1/1	0,28	28	81	1123,81,0	1/1	0,21	21	63	856,63,0
MLOC_12524.2	HC	2	2.19547	1152	A	T	1/1	0,19	20	57	798,57,0	1/1	0,21	21	63	848,63,0
MLOC_12524.2	HC	2	2.19547	1199	C	G	1/1	0,14	14	42	565,42,0	1/1	0,16	16	48	648,48,0
MLOC_12524.2	HC	2	2.19547	1366	T	G	1/1	0,24	24	72	995,72,0	1/1	0,17	17	48	672,48,0
MLOC_12524.2	HC	2	2.19547	1421	C	A	1/1	0,29	29	87	1203,87,0	1/1	0,21	21	60	838,60,0
MLOC_12546.4	HC	NA	NA	1019	G	A	1/1	0,15	15	45	617,45,0	1/1	0,18	18	48	662,48,0
MLOC_12546.4	HC	NA	NA	2130	G	A	1/1	0,33	34	99	1354,99,0	1/1	0,25	26	75	1055,75,0
MLOC_12546.4	HC	NA	NA	2551	A	G	1/1	0,22	23	66	918,66,0	1/1	0,26	26	78	1087,78,0
MLOC_12555.1	HC	5	44.2361	798	T	A	1/1	0,65	65	99	2415,190,0	1/1	0,64	64	99	2411,193,0
MLOC_12555.1	HC	5	44.2361	1533	G	A	1/1	0,71	71	99	2974,214,0	1/1	0,77	77	99	3156,226,0
MLOC_12571.3	HC	3	145.538	701	A	G	1/1	0,1	1	3	28,3,0	1/1	0,1	1	3	28,3,0
MLOC_12612.3	HC	5	42.1528	99	C	G	1/1	1,21	22	40	842,40,0	1/1	0,16	16	45	619,45,0
MLOC_12612.3	HC	5	42.1528	2389	G	A	1/1	0,22	22	63	881,63,0	1/1	0,25	25	69	959,69,0
MLOC_12612.3	HC	5	42.1528	2495	T	C	1/1	0,16	16	48	667,48,0	1/1	0,13	13	39	549,39,0
MLOC_12627.1	HC	6	49.0793	639	A	T	1/1	0,1	1	3	28,3,0	1/1	0,1	1	3	28,3,0
MLOC_12627.1	HC	6	49.0793	640	A	G	1/1	0,1	1	3	28,3,0	1/1	0,1	1	3	28,3,0
MLOC_12637.2	HC	6	60.1983	998	G	A	1/1	0,38	38	99	1488,108,0	1/1	0,25	25	75	1043,75,0
MLOC_12637.2	HC	6	60.1983	1785	C	T	1/1	1,30	31	57	1187,57,0	1/1	1,31	32	54	1166,54,0
MLOC_12637.2	HC	6	60.1983	1829	G	A	1/1	0,28	28	84	1142,84,0	1/1	0,29	29	84	1147,84,0
MLOC_12637.2	HC	6	60.1983	2747	A	G	1/1	0,38	38	99	1533,111,0	1/1	0,30	30	90	1233,90,0
MLOC_12654.2	HC	2	90.1558	123	C	G	1/1	0,50	50	99	2087,150,0	1/1	0,49	49	99	2059,147,0
MLOC_12654.2	HC	2	90.1558	268	A	G	1/1	3,44	47	99	1734,126,0	1/1	0,44	46	99	1782,129,0
MLOC_12654.2	HC	2	90.1558	309	T	C	1/1	0,43	43	99	1650,120,0	1/1	0,38	38	99	1501,111,0
MLOC_12700.1	HC	1	46.813	1977	T	G	1/1	0,1	1	3	29,3,0	1/1	0,1	1	3	29,3,0
MLOC_12701.2	HC	2	67.3513	640	CAGA	C	1/1	0,20	20	60	1181,60,0	1/1	0,12	13	36	701,36,0
MLOC_12729.2	HC	6	55.4533	1942	T	A	1/1	1,1	2	3	28,3,0	1/1	1,1	2	3	28,3,0
MLOC_12732.2	HC	NA	NA	1	A	C	1/1	1,4	5	3	37,3,0	1/1	0,6	6	3	28,3,0
MLOC_12769.1	HC	2	107.932	2	T	A	1/1	0,2	2	3	38,3,0	1/1	0,2	2	3	38,3,0
MLOC_12783.1	HC	3	68.1303	54	G	T	1/1	0,42	42	99	1427,105,0	1/1	0,43	43	99	1450,108,0
MLOC_12803.1	HC	NA	NA	15	T	C	1/1	2,2	6	6	66,6,0	0/0	4,0	6	3	0,3,36
MLOC_12806.1	HC	2	132.153	99	T	C	1/1	1,16	17	9	73,9,0	1/1	1,21	22	27	251,27,0
MLOC_12806.1	HC	2	132.153	141	C	T	1/1	0,21	21	33	420,33,0	1/1	0,29	29	60	774,60,0
MLOC_12806.1	HC	2	132.153	1030	T	C	1/1	0,33	33	99	1242,99,0	1/1	0,45	45	99	1635,132,0
MLOC_12806.1	HC	2	132.153	1058	G	C	1/1	0,33	33	99	1233,99,0	1/1	0,48	48	99	1691,138,0
MLOC_12806.1	HC	2	132.153	1071	C	T	1/1	0,31	31	93	1163,93,0	1/1	0,46	46	99	1640,135,0
MLOC_12806.1	HC	2	132.153	1267	C	A	1/1	0,33	34	96	1332,96,0	1/1	0,40	40	99	1645,120,0
MLOC_12806.1	HC	2	132.153	1344	G	A	1/1	0,34	34	99	1390,102,0	1/1	0,36	36	99	1429,108,0
MLOC_12806.1	HC	2	132.153	1492	G	C	1/1	0,25	25	75	896,75,0	1/1	0,30	30	90	1034,90,0
MLOC_12806.1	HC	2	132.153	1937	T	G	1/1	0,37	37	66	845,66,0	1/1	0,39	40	75	979,75,0
MLOC_12806.1	HC	2	132.153	2057	T	C	1/1	0,24	24	45	527,45,0	1/1	0,30	30	69	825,69,0
MLOC_12806.1	HC	2	132.153	2176	G	T	1/1	0,28	28	84	1092,84,0	1/1	1,35	36	99	1393,105,0
MLOC_12806.1	HC	2	132.153	2189	C	G	1/1	0,28	28	84	1131,84,0	1/1	0,36	36	99	1467,108,0
MLOC_12806.1	HC	2	132.153	2268	G	A	1/1	0,26	26	75	1036,75,0	1/1	0,40	40	99	1627,120,0
MLOC_12806.1	HC	2	132.153	2347	A	G	1/1	0,34	34	99	1369,99,0	1/1	0,26	27	75	1036,75,0
MLOC_12806.1	HC	2	132.153	2436	G	A	1/1	0,23	23	69	955,69,0	1/1	0,24	24	66	916,66,0
MLOC_12810.1	HC	NA	NA	238	G	C	1/1	0,9	9	27	371,27,0	1/1	0,11	11	33	464,33,0
MLOC_12810.1	HC	NA	NA	914	C	G	1/1	0,5	5	15	211,15,0	1/1	0,11	11	33	456,33,0
MLOC_12816.4	HC	NA	NA	1464	C	G	1/1	0,1	1	3	28,3,0	1/1	0,1	1	3	28,3,0
MLOC_12838.1	HC	5	45.2083	529	T	A	1/1	0,3	3	9	127,9,0	1/1	0,9	9	27	376,27,0
MLOC_12838.1	HC	5	45.2083	2014	G	A	1/1	0,12	12	36	505,36,0	1/1	0,9	9	24	336,24,0
MLOC_12838.1	HC	5	45.2083	2172	G	A	1/1	0,6	6	15	198,15,0	1/1	0,3	3	3	42,3,0
MLOC_12870.1	HC	NA	NA	817	G	A	1/1	1,1	2	3	28,3,0	1/1	1,1	2	3	28,3,0
MLOC_12896.2	HC	2	120.042	51	A	C	1/1	0,1	1	3	42,3,0	1/1	0,1	1	3	42,3,0
MLOC_12896.2	HC	2	120.042	82	C	A	1/1	0,1	1	3	42,3,0	1/1	0,1	1	3	42,3,0
MLOC_12896.2	HC	2	120.042	801	A	G	1/1	0,1	1	3	42,3,0	1/1	0,1	1	3	42,3,0
MLOC_12896.2	HC	2	120.042	848	T	C	1/1	0,1	1	3	42,3,0	1/1	0,1	1	3	42,3,0
MLOC_12945.1	HC	5	48.2639	50	G	C	1/1	0,3	3	9	125,9,0	1/1	0,1	1	3	42,3,0
MLOC_12945.1	HC	5	48.2639	88	C	A	1/1	0,5	5	15	208,15,0	1/1	0,2	2	6	84,6,0
MLOC_12945.1	HC	5	48.2639	1327	T	A	1/1	0,4	4	12	169,12,0	1/1	0,3	3	9	127,9,0
MLOC_12945.1	HC	5	48.2639	2177	G	A	1/1	0,5	5	15	211,15,0	1/1	0,14	14	42	567,42,0
MLOC_12945.1	HC	5	48.2639	2287	G	A	1/1	0,17	17	51	713,51,0	1/1	0,15	15	45	631,45,0
MLOC_12960.1	HC	5	44.4444	199	T	C	1/1	0,25	25	72	969,72,0	1/1	0,23	23	63	877,63,0
MLOC_12960.1	HC	5	44.4444	205	A	G	1/1	0,26	26	75	1005,75,0	1/1	0,24	24	66	911,66,0
MLOC_12976.1	HC	NA	NA	126	G	C	1/1	0,5	5	15	211,15,0	1/1	0,5	5	15	210,15,0
MLOC_12976.1	HC	NA	NA	566	A	C	1/1	0,2	2	6	84,6,0	1/1	0,2	2	6	84,6,0
MLOC_12976.1	HC	NA	NA	731	C	A	1/1	0,2	2	3	42,3,0	1/1	0,2	2	6	82,6,0
MLOC_12976.1	HC	NA	NA	829	C	T	1/1	0,8	8	24	338,24,0	1/1	0,5	5	12	169,12,0
MLOC_12985.1	HC	2	8.56941	96	A	C	1/1	0,36	46	99	1230,105,0	1/1	0,35	43	99	1142,99,0
MLOC_12985.1	HC	2	8.56941	711	C	T	1/1	0,31	31	93	1278,93,0	1/1	1,38	39	81	1551,81,0
MLOC_12985.1	HC	2	8.56941	832	C	G	1/1	0,39	39	99	1643,117,0	1/1	1,40	41	84	1608,84,0
MLOC_12985.1	HC	2	8.56941	1545	A	G	1/1	0,49	49	99	1431,105,0	1/1	0,45	45	99	1405,102,0
MLOC_12985.1	HC	2	8.56941	2043	T	C	1/1	3,32	35	93	1272,93,0	1/1	1,27	28	81	1131,81,0
MLOC_12985.1	HC	2	8.56941	2256	A	T	1/1	0,41	41	99	1662,123,0	1/1	0,43	43	99	1767,129,0
MLOC_12985.1	HC	2	8.56941	2292	C	T	1/1	1,36	37	99	1473,108,0	1/1	2,38	40	56	1491,56,0
MLOC_12985.1	HC	2	8.56941	2686	T	C	1/1	0,23	23	69	970,69,0	1/1	0,27	27	78	1095,78,0
MLOC_12995.1	HC	2	89.5184	1004	T	C	1/1	0,3	3	9	127,9,0	1/1	0,3	3	9	111,9,0
MLOC_13014.1	HC	6	55.4533	1146	T	C	1/1	0,2	4	3	36,3,0	1/1	0,2	3	6	72,6,0
MLOC_13051.1	HC	5	49.6528	30	T	C	1/1	0,3	3	3	40,3,0	1/1	0,4	4	9	124,9,0
MLOC_13051.1	HC	5	49.6528	81	A	G	1/1	0,15	15	39	535,39,0	1/1	0,16	16	45	628,45,0
MLOC_13051.1	HC	5	49.6528	177	T	A	1/1	0,23	23	69	958,69,0	1/1	0,24	24	69	940,69,0
MLOC_13051.1	HC	5	49.6528	217	T	C	1/1	0,21	21	63	874,63,0	1/1	0,26	26	72	978,72,0
MLOC_13051.1	HC	5	49.6528	473	T	C	1/1	0,27	27	81	1096,81,0	1/1	0,31	31	93	1280,93,0
MLOC_13051.1	HC	5	49.6528	514	G	A	1/1	0,26	26	78	1057,78,0	1/1	0,28	28	84	1161,84,0
MLOC_13051.1	HC	5	49.6528	745	A	G	1/1	0,26	26	78	1090,78,0	1/1	0,19	19	57	795,57,0
MLOC_13051.1	HC	5	49.6528	895	A	G	1/1	0,32	32	93	1289,93,0	1/1	0,31	31	90	1259,90,0
MLOC_13051.1	HC	5	49.6528	1497	T	C	1/1	0,38	38	99	1590,114,0	1/1	0,41	41	99	1714,123,0
MLOC_13051.1	HC	5	49.6528	1608	C	T	1/1	0,24	24	69	941,69,0	1/1	0,30	30	81	1131,81,0
MLOC_13051.1	HC	5	49.6528	1782	A	G	1/1	0,38	38	99	1585,114,0	1/1	0,37	37	99	1516,111,0
MLOC_13051.1	HC	5	49.6528	1815	A	G	1/1	2,41	43	47	1571,47,0	1/1	1,37	38	99	1495,111,0
MLOC_13051.1	HC	5	49.6528	1872	G	A	1/1	0,31	31	90	1211,90,0	1/1	0,33	33	96	1310,96,0
MLOC_13051.1	HC	5	49.6528	1926	C	T	1/1	0,21	21	63	874,63,0	1/1	0,30	30	90	1254,90,0
MLOC_13054.1	HC	5	43.9583	66	C	A	1/1	0,2	2	6	74,6,0	1/1	0,9	9	21	262,21,0
MLOC_13146.1	HC	5	44.0972	91	T	C	1/1	0,43	43	99	1602,117,0	1/1	1,39	40	99	1418,102,0
MLOC_13146.1	HC	5	44.0972	1230	T	C	1/1	0,94	94	99	3637,277,0	1/1	0,99	99	99	3869,292,0
MLOC_13188.2	HC	NA	NA	19	C	A	1/1	1,10	11	12	106,12,0	1/1	0,5	5	9	78,9,0
MLOC_13225.1	HC	2	141.076	503	C	T	1/1	0,7	7	21	290,21,0	1/1	0,5	5	15	211,15,0
MLOC_13225.1	HC	2	141.076	924	A	G	1/1	0,14	14	42	560,42,0	1/1	0,11	11	33	440,33,0
MLOC_13225.1	HC	2	141.076	1528	C	G	1/1	0,11	11	33	448,33,0	1/1	0,10	10	30	420,30,0
MLOC_13243.1	HC	3	59.4193	7	C	G	1/1	0,4	4	12	160,12,0	1/1	1,7	8	15	184,15,0
MLOC_13243.1	HC	3	59.4193	9	A	C	1/1	0,4	4	12	168,12,0	1/1	0,9	9	18	232,18,0
MLOC_13243.1	HC	3	59.4193	521	C	T	1/1	0,32	32	96	1336,96,0	1/1	0,31	31	93	1293,93,0
MLOC_13243.1	HC	3	59.4193	891	G	A	1/1	0,35	35	99	1422,102,0	1/1	0,33	33	99	1386,99,0
MLOC_13243.1	HC	3	59.4193	1092	C	T	1/1	0,25	25	75	1015,75,0	1/1	0,30	30	90	1243,90,0
MLOC_13243.1	HC	3	59.4193	1234	G	A	1/1	0,37	37	99	1516,111,0	1/1	0,35	35	99	1411,102,0
MLOC_13243.1	HC	3	59.4193	1236	G	A	1/1	0,37	37	99	1516,111,0	1/1	0,36	36	99	1445,105,0
MLOC_13243.1	HC	3	59.4193	1946	T	C	1/1	0,31	31	87	1224,87,0	1/1	0,34	34	99	1414,102,0
MLOC_13243.1	HC	3	59.4193	2551	C	G	1/1	0,33	33	99	1377,99,0	1/1	0,33	33	99	1385,99,0
MLOC_13255.2	HC	7	41.9972	580	G	A	1/1	1,1	2	3	29,3,0	1/1	2,1	3	3	29,3,0
MLOC_13303.1	HC	7	70.6091	517	T	G	1/1	0,1	3	3	36,3,0	1/1	0,1	3	3	36,3,0
MLOC_13311.2	HC	3	154.887	1177	G	C	1/1	0,4	4	6	45,6,0	1/1	3,3	6	3	37,3,0
MLOC_13311.2	HC	3	154.887	1179	A	C,G	2/2	0,0,6	6	12	125,125,125,12,12,0	1/1	1,4,1	8	9	101,9,0,101,9,101
MLOC_13377.3	HC	NA	NA	287	G	A	1/1	0,22	22	66	886,66,0	1/1	0,19	19	57	774,57,0
MLOC_13377.3	HC	NA	NA	345	G	A	1/1	0,15	15	45	618,45,0	1/1	0,16	16	48	663,48,0
MLOC_13377.3	HC	NA	NA	895	G	A	1/1	0,18	18	54	734,54,0	1/1	0,19	19	57	765,57,0
MLOC_13377.3	HC	NA	NA	1207	T	C	1/1	0,16	16	42	573,42,0	1/1	0,18	18	54	721,54,0
MLOC_13377.3	HC	NA	NA	1282	C	T	1/1	0,25	25	75	1032,75,0	1/1	0,25	25	72	988,72,0
MLOC_13377.3	HC	NA	NA	1494	C	T	1/1	0,19	19	54	730,54,0	1/1	0,18	18	48	613,48,0
MLOC_13377.3	HC	NA	NA	1527	G	T	1/1	0,19	19	54	722,54,0	1/1	0,20	20	54	711,54,0
MLOC_13377.3	HC	NA	NA	1569	G	A	1/1	0,21	21	63	843,63,0	1/1	0,22	22	66	895,66,0
MLOC_13377.3	HC	NA	NA	2544	T	C	1/1	0,14	14	39	519,39,0	1/1	0,10	10	24	333,24,0
MLOC_13383.1	HC	5	47.5347	232	G	A	1/1	0,49	49	99	2041,147,0	1/1	0,51	51	99	2115,154,0
MLOC_13432.1	HC	7	140.722	406	G	T	1/1	0,1	1	3	42,3,0	1/1	0,1	1	3	42,3,0
MLOC_13447.1	HC	3	49.7167	1037	C	A	1/1	1,1	2	3	28,3,0	1/1	0,2	2	6	64,6,0
MLOC_13474.1	HC	2	148.159	120	C	T	1/1	0,2	2	6	84,6,0	1/1	0,1	1	3	42,3,0
MLOC_13504.3	HC	NA	NA	11	A	G	1/1	0,1	1	3	42,3,0	1/1	0,4	4	3	42,3,0
MLOC_13504.3	HC	NA	NA	99	C	T	1/1	0,22	22	66	907,66,0	1/1	0,25	25	72	1001,72,0
MLOC_13504.3	HC	NA	NA	111	A	G	1/1	0,30	30	90	1247,90,0	1/1	0,33	33	96	1330,96,0
MLOC_13504.3	HC	NA	NA	273	G	A	1/1	0,32	32	90	1229,90,0	1/1	0,41	41	99	1687,123,0
MLOC_13504.3	HC	NA	NA	432	T	C	1/1	0,29	29	87	1190,87,0	1/1	0,25	25	75	1038,75,0
MLOC_13554.5	HC	NA	NA	317	T	TTGGA	1/1	0,4	5	12	222,12,0	1/1	0,3	4	9	196,9,0
MLOC_13554.5	HC	NA	NA	319	A	G	1/1	2,2	4	3	36,3,0	1/1	4,1	5	3	29,3,0
MLOC_13593.1	HC	5	129.549	1159	T	C	1/1	1,7	8	12	141,12,0	1/1	1,4	7	9	112,9,0
MLOC_13593.1	HC	5	129.549	1161	T	C	1/1	2,4	6	6	65,6,0	1/1	1,3	5	6	64,6,0
MLOC_13604.1	HC	3	51.6289	1377	T	C	1/1	0,59	59	99	2474,178,0	1/1	0,59	59	99	2466,178,0
MLOC_13604.1	HC	3	51.6289	1586	A	C	1/1	0,36	36	99	1490,108,0	1/1	0,33	33	99	1363,99,0
MLOC_13604.1	HC	3	51.6289	2693	G	A	1/1	1,30	31	54	1146,54,0	1/1	0,32	32	96	1316,96,0
MLOC_13604.1	HC	3	51.6289	2742	G	A	1/1	1,26	27	39	953,39,0	1/1	0,22	22	66	912,66,0
MLOC_13604.1	HC	3	51.6289	4695	G	A	1/1	0,37	37	99	1495,108,0	1/1	0,39	39	99	1638,117,0
MLOC_13604.1	HC	3	51.6289	4908	C	T	1/1	0,42	42	99	1653,120,0	1/1	0,48	48	99	1913,138,0
MLOC_13604.1	HC	3	51.6289	6171	G	A	1/1	0,49	49	99	1929,141,0	1/1	0,49	49	99	2057,147,0
MLOC_13658.1	HC	3	51.204	223	A	G	1/1	0,69	69	99	2779,202,0	1/1	0,59	59	99	2382,172,0
MLOC_13658.1	HC	3	51.204	1185	C	A	1/1	0,56	56	99	2292,166,0	1/1	0,60	60	99	2494,181,0
MLOC_13672.1	HC	NA	NA	108	G	A	1/1	0,33	34	93	1294,93,0	1/1	0,33	33	99	1362,99,0
MLOC_13672.1	HC	NA	NA	193	C	G	1/1	0,39	39	99	1581,114,0	1/1	0,36	36	99	1499,108,0
MLOC_13672.1	HC	NA	NA	827	G	T	1/1	0,52	52	99	2023,147,0	1/1	0,45	45	99	1837,132,0
MLOC_13691.1	HC	4	66.9972	2	T	C	1/1	1,1	5	3	28,3,0	1/1	0,1	3	3	42,3,0
MLOC_13691.1	HC	4	66.9972	1767	A	T	0/0	3,0	3	3	0,3,36	1/1	2,2	5	6	66,6,0
MLOC_13707.2	HC	2	136.827	44	A	G	1/1	0,19	19	36	464,36,0	1/1	0,18	18	42	529,42,0
MLOC_13707.2	HC	2	136.827	53	G	A	1/1	0,22	22	45	564,45,0	1/1	0,20	20	45	560,45,0
MLOC_13707.2	HC	2	136.827	220	G	A	1/1	0,28	28	84	1143,84,0	1/1	0,29	29	87	1204,87,0
MLOC_13707.2	HC	2	136.827	274	T	A	1/1	0,38	38	99	1573,114,0	1/1	0,36	36	99	1420,105,0
MLOC_13707.2	HC	2	136.827	343	G	A	1/1	0,41	41	99	1644,123,0	1/1	0,40	40	99	1520,114,0
MLOC_13707.2	HC	2	136.827	522	A	G	1/1	0,43	43	99	1694,126,0	1/1	0,46	46	99	1802,135,0
MLOC_13707.2	HC	2	136.827	591	T	C	1/1	0,41	41	99	1557,120,0	1/1	0,40	40	99	1547,117,0
MLOC_13707.2	HC	2	136.827	593	T	A	1/1	0,40	41	99	1535,117,0	1/1	0,39	39	99	1505,114,0
MLOC_13707.2	HC	2	136.827	939	C	T	1/1	0,41	41	99	1705,123,0	1/1	0,38	38	99	1460,108,0
MLOC_13707.2	HC	2	136.827	1053	T	A	1/1	1,26	27	38	906,38,0	1/1	0,27	27	75	944,75,0
MLOC_13707.2	HC	2	136.827	1326	G	A	1/1	0,36	36	99	1501,108,0	1/1	0,31	31	93	1306,93,0
MLOC_13707.2	HC	2	136.827	1709	G	A	1/1	0,20	20	54	749,54,0	1/1	0,19	19	51	705,51,0
MLOC_13716.1	HC	7	132.011	126	G	A	0/0	49,0	49	99	0,147,2057	1/1	0,48	48	99	1963,141,0
MLOC_13716.1	HC	7	132.011	1091	G	A	0/0	34,0	34	96	0,96,1339	1/1	0,31	31	87	1203,87,0
MLOC_13760.2	HC	2	133.286	2198	C	A	1/1	0,1	1	3	42,3,0	1/1	0,1	1	3	42,3,0
MLOC_13798.2	HC	2	82.0822	168	G	C	1/1	1,27	28	48	1074,48,0	1/1	0,34	34	99	1417,102,0
MLOC_13798.2	HC	2	82.0822	346	A	G	1/1	0,25	25	75	1056,75,0	1/1	0,25	25	75	1039,75,0
MLOC_13798.2	HC	2	82.0822	1267	G	A	1/1	0,38	38	99	1578,114,0	1/1	0,43	43	99	1787,129,0
MLOC_13827.1	HC	2	135.765	349	T	A	1/1	0,2	3	3	28,3,0	1/1	0,2	3	3	29,3,0
MLOC_13850.2	HC	NA	NA	306	CCAG	C	1/1	0,12	14	36	667,36,0	1/1	0,10	10	30	570,30,0
MLOC_13869.1	HC	2	135.765	2313	C	T	1/1	0,13	13	30	222,30,0	1/1	0,10	10	30	222,30,0
MLOC_13886.1	HC	6	68.9093	15	C	G	0/0	8,0	8	9	0,9,111	1/1	4,5	9	9	97,9,0
MLOC_13886.1	HC	6	68.9093	16	A	C	1/1	0,9	9	12	158,12,0	0/0	5,4	9	9	0,9,97
MLOC_13897.1	HC	6	60.6232	64	A	G	1/1	0,7	7	18	251,18,0	1/1	0,15	15	45	618,45,0
MLOC_13897.1	HC	6	60.6232	105	T	C	1/1	0,22	22	63	880,63,0	1/1	0,28	28	81	1133,81,0
MLOC_13897.1	HC	6	60.6232	485	T	G	1/1	0,10	10	30	420,30,0	1/1	1,12	13	36	505,36,0
MLOC_13899.2	HC	3	68.1303	2167	G	T	1/1	0,58	58	99	2428,175,0	1/1	0,51	51	99	2152,154,0
MLOC_13962.1	HC	1	86.2252	276	A	C	1/1	0,30	30	81	1078,81,0	1/1	0,31	31	87	1126,87,0
MLOC_14130.2	HC	NA	NA	89	C	G	1/1	0,3	3	9	112,9,0	1/1	0,2	2	6	70,6,0
MLOC_14130.2	HC	NA	NA	406	A	G	1/1	0,42	42	99	1501,120,0	1/1	0,33	33	93	1179,93,0
MLOC_14130.2	HC	NA	NA	1605	G	A	1/1	0,41	41	99	1708,123,0	1/1	1,35	36	99	1459,105,0
MLOC_14130.2	HC	NA	NA	1861	A	G	1/1	0,53	53	99	2182,160,0	1/1	0,55	55	99	2269,166,0
MLOC_14209.1	HC	7	118.484	33	T	G	1/1	0,6	7	12	154,12,0	1/1	0,7	7	9	107,9,0
MLOC_14209.1	HC	7	118.484	35	C	A	1/1	1,6	7	12	154,12,0	1/1	2,5	7	9	107,9,0
MLOC_14209.1	HC	7	118.484	1628	A	G	1/1	0,1	2	3	28,3,0	1/1	1,1	2	3	28,3,0
MLOC_14232.1	HC	3	51.5581	1362	C	T	1/1	0,18	18	54	749,54,0	1/1	0,17	17	45	615,45,0
MLOC_14232.1	HC	3	51.5581	2642	G	T	1/1	0,27	27	81	1136,81,0	1/1	0,28	28	84	1162,84,0
MLOC_14232.1	HC	3	51.5581	2868	C	T	1/1	0,34	34	99	1407,102,0	1/1	0,32	32	93	1273,93,0
MLOC_14232.1	HC	3	51.5581	4006	T	C	1/1	0,20	20	60	836,60,0	1/1	0,23	23	69	965,69,0
MLOC_14247.1	HC	NA	NA	182	G	T	1/1	1,1	2	3	28,3,0	1/1	0,2	2	3	28,3,0
MLOC_14311.2	HC	5	139.236	88	G	GCCCCGA	1/1	0,43	44	99	3527,129,0	1/1	0,54	58	99	4422,163,0
MLOC_14311.2	HC	5	139.236	565	G	A	1/1	0,53	53	99	2231,160,0	1/1	0,55	56	99	2261,163,0
MLOC_14311.2	HC	5	139.236	873	G	A	1/1	1,59	60	99	2257,132,0	1/1	0,73	73	99	2921,211,0
MLOC_14311.2	HC	5	139.236	1052	C	G	1/1	0,45	45	99	1675,123,0	1/1	0,50	50	99	1937,141,0
MLOC_14311.2	HC	5	139.236	1056	G	A	1/1	0,43	43	99	1594,117,0	1/1	0,46	46	99	1788,132,0
MLOC_14363.1	HC	4	68.9802	32	G	A	1/1	0,21	21	48	654,48,0	1/1	0,21	21	45	617,45,0
MLOC_14363.1	HC	4	68.9802	34	C	A	1/1	0,21	21	48	631,48,0	1/1	0,23	23	51	682,51,0
MLOC_14430.2	HC	7	0.283286	286	G	A	1/1	0,37	37	99	1539,111,0	1/1	0,40	40	99	1670,120,0
MLOC_14430.2	HC	7	0.283286	293	C	T	1/1	1,33	35	63	1298,63,0	1/1	0,42	42	99	1727,126,0
MLOC_14450.1	HC	3	50.9207	335	G	A	1/1	1,26	27	75	1038,75,0	1/1	0,20	20	60	844,60,0
MLOC_14460.1	HC	2	90.1558	1061	G	C	1/1	0,1	1	3	42,3,0	1/1	0,1	1	3	42,3,0
MLOC_14460.1	HC	2	90.1558	1063	A	G	1/1	0,1	1	3	42,3,0	1/1	0,1	1	3	42,3,0
MLOC_14460.1	HC	2	90.1558	1153	A	C	1/1	0,2	2	6	82,6,0	1/1	0,2	2	6	84,6,0
MLOC_14460.1	HC	2	90.1558	1316	T	C	1/1	0,1	1	3	40,3,0	1/1	0,1	1	3	42,3,0
MLOC_14460.1	HC	2	90.1558	2085	A	G	1/1	0,1	1	3	29,3,0	1/1	0,1	1	3	29,3,0
MLOC_14460.1	HC	2	90.1558	2088	G	A	1/1	0,1	1	3	29,3,0	1/1	0,1	1	3	29,3,0
MLOC_14460.1	HC	2	90.1558	2121	A	G	1/1	0,1	1	3	29,3,0	1/1	0,1	1	3	29,3,0
MLOC_14460.1	HC	2	90.1558	2163	T	C	1/1	0,1	1	3	42,3,0	1/1	0,2	2	6	60,6,0
MLOC_14460.1	HC	2	90.1558	2217	C	T	1/1	0,1	1	3	42,3,0	1/1	0,1	1	3	42,3,0
MLOC_14460.1	HC	2	90.1558	2346	T	C	1/1	0,2	2	6	84,6,0	1/1	0,2	2	6	84,6,0
MLOC_14461.1	HC	2	90.1558	33	G	A	1/1	0,11	11	21	289,21,0	1/1	0,8	8	18	249,18,0
MLOC_14461.1	HC	2	90.1558	78	G	C	1/1	0,21	21	48	669,48,0	1/1	0,13	13	33	462,33,0
MLOC_14461.1	HC	2	90.1558	309	T	G	1/1	0,13	13	39	506,39,0	1/1	0,12	12	36	502,36,0
MLOC_14461.1	HC	2	90.1558	366	T	C	1/1	0,19	19	54	740,54,0	1/1	0,19	19	57	786,57,0
MLOC_14461.1	HC	2	90.1558	552	G	A	1/1	0,14	14	42	566,42,0	1/1	0,18	18	54	748,54,0
MLOC_14461.1	HC	2	90.1558	724	C	T	1/1	0,10	10	30	414,30,0	1/1	0,9	9	27	380,27,0
MLOC_14461.1	HC	2	90.1558	792	T	C	1/1	0,1	1	3	36,3,0	1/1	0,1	1	3	36,3,0
MLOC_14480.1	HC	NA	NA	452	G	A	1/1	0,13	13	39	526,39,0	1/1	0,16	16	39	542,39,0
MLOC_14511.1	HC	3	128.612	926	G	T	1/1	0,1	1	3	40,3,0	1/1	0,2	2	6	71,6,0
MLOC_14578.3	HC	NA	NA	79	A	G	1/1	0,7	7	21	291,21,0	1/1	0,4	4	6	84,6,0
MLOC_14578.3	HC	NA	NA	90	A	G	1/1	0,9	9	27	377,27,0	1/1	0,4	4	6	84,6,0
MLOC_14578.3	HC	NA	NA	627	C	T	1/1	0,8	8	24	335,24,0	1/1	0,5	5	15	205,15,0
MLOC_14578.3	HC	NA	NA	719	C	CATGGGA	1/1	0,4	4	12	301,12,0	1/1	0,1	1	3	86,3,0
MLOC_14578.3	HC	NA	NA	726	C	T	1/1	0,5	5	9	83,9,0	1/1	0,2	2	3	28,3,0
MLOC_14578.3	HC	NA	NA	790	G	A	1/1	0,3	3	3	42,3,0	1/1	0,7	7	18	253,18,0
MLOC_14578.3	HC	NA	NA	1116	G	A	1/1	0,6	6	18	239,18,0	1/1	0,13	13	36	480,36,0
MLOC_14578.3	HC	NA	NA	1164	A	T	1/1	0,7	7	21	274,21,0	1/1	0,5	5	12	168,12,0
MLOC_14578.3	HC	NA	NA	1168	T	G	1/1	0,7	7	21	280,21,0	1/1	0,5	5	12	161,12,0
MLOC_14578.3	HC	NA	NA	2329	G	C	1/1	0,12	12	24	326,24,0	1/1	0,8	8	12	168,12,0
MLOC_14578.3	HC	NA	NA	2511	T	C	1/1	0,12	12	36	468,36,0	1/1	0,13	13	39	519,39,0
MLOC_14578.3	HC	NA	NA	2623	A	G	1/1	0,3	3	9	124,9,0	1/1	0,6	6	15	204,15,0
MLOC_14578.3	HC	NA	NA	2674	C	T	1/1	0,6	6	18	251,18,0	1/1	0,7	7	18	246,18,0
MLOC_14650.1	HC	2	138.598	344	G	A	1/1	0,19	19	54	751,54,0	1/1	0,16	16	45	633,45,0
MLOC_14650.1	HC	2	138.598	534	T	C	1/1	0,18	18	51	684,51,0	1/1	0,24	24	72	975,72,0
MLOC_14650.1	HC	2	138.598	543	A	G	1/1	0,14	14	42	556,42,0	1/1	0,17	17	51	704,51,0
MLOC_14650.1	HC	2	138.598	1351	T	C	1/1	0,20	20	60	827,60,0	1/1	0,17	17	51	705,51,0
MLOC_14650.1	HC	2	138.598	2552	G	A	1/1	0,34	34	99	1357,102,0	1/1	0,35	35	99	1422,105,0
MLOC_14650.1	HC	2	138.598	2772	T	C	1/1	0,23	23	69	962,69,0	1/1	0,15	15	45	629,45,0
MLOC_14650.1	HC	2	138.598	4076	C	T	1/1	0,24	24	69	955,69,0	1/1	0,31	31	93	1284,93,0
MLOC_14650.1	HC	2	138.598	4209	T	C	1/1	0,31	31	93	1280,93,0	1/1	0,30	30	87	1205,87,0
MLOC_14650.1	HC	2	138.598	4665	C	G	1/1	0,32	32	90	1235,90,0	1/1	0,28	28	81	1134,81,0
MLOC_14650.1	HC	2	138.598	4737	C	T	1/1	0,23	23	69	943,69,0	1/1	0,25	25	75	1023,75,0
MLOC_14650.1	HC	2	138.598	6065	G	C	1/1	0,31	31	90	1240,90,0	1/1	0,28	28	84	1149,84,0
MLOC_14650.1	HC	2	138.598	6227	C	A	1/1	1,23	25	36	925,36,0	1/1	0,20	20	60	808,60,0
MLOC_14650.1	HC	2	138.598	6361	T	G	1/1	0,22	22	66	915,66,0	1/1	0,23	23	69	962,69,0
MLOC_14650.1	HC	2	138.598	6639	C	T	1/1	0,24	24	72	1011,72,0	1/1	0,18	18	54	745,54,0
MLOC_14650.1	HC	2	138.598	8115	C	T	1/1	0,23	23	69	966,69,0	1/1	0,23	23	63	868,63,0
MLOC_14650.1	HC	2	138.598	9120	T	C	1/1	0,25	25	72	995,72,0	1/1	0,31	31	90	1234,90,0
MLOC_14650.1	HC	2	138.598	9269	G	A	1/1	0,41	41	99	1720,123,0	1/1	0,41	41	99	1727,123,0
MLOC_14650.1	HC	2	138.598	9779	T	C	1/1	0,39	39	99	1595,117,0	1/1	0,33	33	96	1309,96,0
MLOC_14650.1	HC	2	138.598	10295	G	A	1/1	0,35	35	99	1465,105,0	1/1	0,33	33	99	1377,99,0
MLOC_14650.1	HC	2	138.598	10881	T	C	1/1	0,30	30	90	1238,90,0	1/1	0,26	26	75	1040,75,0
MLOC_14650.1	HC	2	138.598	12188	T	G	1/1	0,29	29	87	1211,87,0	1/1	0,27	27	81	1134,81,0
MLOC_14650.1	HC	2	138.598	12480	T	C	1/1	0,36	36	99	1503,108,0	1/1	0,31	31	93	1290,93,0
MLOC_14650.1	HC	2	138.598	12573	A	G	1/1	0,46	46	99	1913,138,0	1/1	0,43	43	99	1793,129,0
MLOC_14650.1	HC	2	138.598	12780	A	G	1/1	0,31	31	93	1290,93,0	1/1	0,40	40	99	1668,120,0
MLOC_14677.1	HC	5	138.958	97	T	C	1/1	0,12	12	36	486,36,0	1/1	0,13	13	39	523,39,0
MLOC_14677.1	HC	5	138.958	106	A	G	1/1	0,14	14	42	536,42,0	1/1	0,14	14	42	552,42,0
MLOC_14677.1	HC	5	138.958	191	TC	T	1/1	0,9	10	27	326,27,0	1/1	0,10	11	29	348,29,0
MLOC_14677.1	HC	5	138.958	229	G	GAGGCTA	1/1	0,6	8	18	445,18,0	1/1	0,3	5	9	265,9,0
MLOC_14677.1	HC	5	138.958	271	C	G	1/1	0,17	17	45	570,45,0	1/1	0,13	13	36	447,36,0
MLOC_14677.1	HC	5	138.958	325	G	A	1/1	0,19	19	57	789,57,0	1/1	0,18	18	51	669,51,0
MLOC_14677.1	HC	5	138.958	619	G	A	1/1	0,20	20	60	830,60,0	1/1	0,25	25	72	1006,72,0
MLOC_14677.1	HC	5	138.958	700	A	G	1/1	0,27	27	75	997,75,0	1/1	0,24	24	72	930,72,0
MLOC_14677.1	HC	5	138.958	869	C	T	1/1	0,10	10	30	420,30,0	1/1	0,10	10	30	421,30,0
MLOC_14677.1	HC	5	138.958	944	C	T	1/1	0,20	21	60	844,60,0	1/1	0,27	27	81	1130,81,0
MLOC_14677.1	HC	5	138.958	1048	C	G	1/1	0,16	16	48	666,48,0	1/1	0,13	13	39	540,39,0
MLOC_14677.1	HC	5	138.958	1114	C	T	1/1	0,16	16	45	624,45,0	1/1	0,18	18	54	752,54,0
MLOC_14677.1	HC	5	138.958	1254	C	T	1/1	0,21	21	63	882,63,0	1/1	0,20	20	60	838,60,0
MLOC_14677.1	HC	5	138.958	1365	G	A	1/1	0,13	13	36	449,36,0	1/1	0,13	13	36	492,36,0
MLOC_14677.1	HC	5	138.958	1397	G	C	1/1	0,12	12	21	268,21,0	1/1	0,13	13	18	249,18,0
MLOC_14681.1	HC	2	112.323	282	C	G	1/1	0,13	13	39	534,39,0	1/1	0,8	8	24	316,24,0
MLOC_14681.1	HC	2	112.323	291	T	C	1/1	0,15	15	45	620,45,0	1/1	0,10	10	30	402,30,0
MLOC_14681.1	HC	2	112.323	396	T	C	1/1	0,5	5	12	141,12,0	1/1	0,10	10	27	331,27,0
MLOC_14681.1	HC	2	112.323	556	A	G	1/1	0,3	3	6	52,6,0	1/1	0,5	5	9	80,9,0
MLOC_14681.1	HC	2	112.323	679	T	A	1/1	0,6	6	18	238,18,0	1/1	0,5	5	15	185,15,0
MLOC_14681.1	HC	2	112.323	709	T	C	1/1	0,5	5	15	196,15,0	1/1	0,7	7	21	279,21,0
MLOC_14681.1	HC	2	112.323	748	G	A	1/1	0,7	7	21	270,21,0	1/1	0,12	12	36	454,36,0
MLOC_14681.1	HC	2	112.323	818	T	C	1/1	0,7	7	21	292,21,0	1/1	0,9	9	27	331,27,0
MLOC_14681.1	HC	2	112.323	827	A	T	1/1	0,6	6	18	251,18,0	1/1	0,8	8	24	289,24,0
MLOC_14681.1	HC	2	112.323	907	G	GGTC	1/1	0,5	5	15	308,15,0	1/1	0,6	6	18	392,18,0
MLOC_14681.1	HC	2	112.323	1075	G	A	1/1	0,3	3	9	99,9,0	1/1	0,9	9	24	260,24,0
MLOC_14681.1	HC	2	112.323	1105	T	G	1/1	0,3	3	9	85,9,0	1/1	0,6	6	15	141,15,0
MLOC_14681.1	HC	2	112.323	1119	C	A	1/1	0,4	4	12	127,12,0	1/1	0,6	6	15	141,15,0
MLOC_14681.1	HC	2	112.323	1143	C	T	1/1	0,7	7	21	264,21,0	1/1	0,8	8	24	267,24,0
MLOC_14681.1	HC	2	112.323	1230	T	G	1/1	0,6	6	18	246,18,0	1/1	0,7	7	21	293,21,0
MLOC_14681.1	HC	2	112.323	1296	G	A	1/1	0,4	4	9	112,9,0	1/1	0,7	7	18	231,18,0
MLOC_14681.1	HC	2	112.323	1307	C	T	1/1	0,3	3	6	70,6,0	1/1	0,5	5	9	111,9,0
MLOC_14681.1	HC	2	112.323	1341	T	C	1/1	0,2	2	3	29,3,0	1/1	0,5	5	6	68,6,0
MLOC_14681.1	HC	2	112.323	1474	T	C	1/1	0,8	8	6	84,6,0	1/1	0,10	10	15	182,15,0
MLOC_14681.1	HC	2	112.323	1644	G	C	1/1	0,16	16	48	662,48,0	1/1	0,5	5	15	209,15,0
MLOC_14681.1	HC	2	112.323	1666	G	C	1/1	0,15	15	45	620,45,0	1/1	0,6	6	15	209,15,0
MLOC_14681.1	HC	2	112.323	2302	T	C	1/1	0,5	5	15	211,15,0	1/1	0,5	5	15	197,15,0
MLOC_14681.1	HC	2	112.323	2563	C	A	1/1	0,8	8	24	335,24,0	1/1	0,9	9	27	380,27,0
MLOC_14681.1	HC	2	112.323	2655	C	T	1/1	0,6	6	18	236,18,0	1/1	0,2	2	6	84,6,0
MLOC_14681.1	HC	2	112.323	2737	T	C	1/1	0,7	7	21	261,21,0	1/1	0,6	6	18	239,18,0
MLOC_14681.1	HC	2	112.323	2799	C	T	1/1	0,8	8	24	308,24,0	1/1	0,4	4	12	154,12,0
MLOC_14681.1	HC	2	112.323	2803	C	A	1/1	0,8	8	24	300,24,0	1/1	0,4	4	12	152,12,0
MLOC_14717.1	HC	3	54.6742	207	T	G	1/1	0,19	19	51	697,51,0	1/1	0,16	16	45	604,45,0
MLOC_14717.1	HC	3	54.6742	927	C	T	1/1	0,24	24	72	986,72,0	1/1	0,22	22	66	900,66,0
MLOC_14717.1	HC	3	54.6742	1056	C	T	1/1	0,24	24	72	985,72,0	1/1	0,28	28	84	1157,84,0
MLOC_14761.2	HC	2	146.53	715	G	T	1/1	0,62	62	99	2553,184,0	1/1	0,64	64	99	2636,190,0
MLOC_14761.2	HC	2	146.53	980	C	T	1/1	0,51	52	99	2086,150,0	1/1	0,54	54	99	2159,157,0
MLOC_14761.2	HC	2	146.53	1013	A	G	1/1	0,45	45	99	1792,132,0	1/1	0,51	51	99	2018,147,0
MLOC_14804.1	HC	2	12.7479	282	T	C	1/1	0,2	2	6	84,6,0	1/1	0,2	2	6	84,6,0
MLOC_14804.1	HC	2	12.7479	348	C	T	1/1	0,4	4	12	169,12,0	1/1	0,3	3	9	127,9,0
MLOC_14804.1	HC	2	12.7479	531	A	T	1/1	0,6	6	18	251,18,0	1/1	0,8	8	24	338,24,0
MLOC_14804.1	HC	2	12.7479	687	C	T	1/1	0,7	7	21	294,21,0	1/1	0,9	9	27	373,27,0
MLOC_14804.1	HC	2	12.7479	711	G	A	1/1	0,8	8	24	334,24,0	1/1	0,7	7	21	293,21,0
MLOC_14890.2	HC	1	103.824	441	G	A	1/1	0,47	47	99	1983,141,0	1/1	0,48	48	99	1983,141,0
MLOC_14890.2	HC	1	103.824	774	C	T	1/1	0,17	17	45	606,45,0	1/1	1,13	14	8	430,8,0
MLOC_14933.1	HC	3	51.6997	852	T	G	1/1	0,10	10	27	359,27,0	1/1	0,11	11	30	418,30,0
MLOC_14933.1	HC	3	51.6997	1011	A	G	1/1	0,5	5	15	197,15,0	1/1	0,8	8	24	329,24,0
MLOC_14933.1	HC	3	51.6997	1033	A	G	1/1	0,7	7	21	275,21,0	1/1	0,5	5	15	200,15,0
MLOC_14933.1	HC	3	51.6997	1164	G	A	1/1	0,11	12	33	454,33,0	1/1	0,12	12	36	500,36,0
MLOC_14933.1	HC	3	51.6997	1488	A	G	1/1	0,20	20	60	831,60,0	1/1	0,19	19	57	800,57,0
MLOC_14933.1	HC	3	51.6997	1787	A	G	1/1	0,1	1	3	36,3,0	1/1	1,1	2	3	36,3,0
MLOC_15072.2	HC	2	2.16006	42	G	A	1/1	0,17	17	42	576,42,0	1/1	0,12	12	30	420,30,0
MLOC_15072.2	HC	2	2.16006	153	A	C	1/1	0,23	23	69	953,69,0	1/1	0,20	20	54	743,54,0
MLOC_15072.2	HC	2	2.16006	182	G	C	1/1	1,20	21	33	763,33,0	1/1	2,16	18	20	584,20,0
MLOC_15081.1	HC	6	105.17	30	G	A	1/1	0,15	15	33	430,33,0	1/1	0,16	16	33	461,33,0
MLOC_15081.1	HC	6	105.17	105	C	T	1/1	2,50	52	83	1625,83,0	1/1	1,49	50	99	1578,135,0
MLOC_15081.1	HC	6	105.17	837	C	T	1/1	0,58	58	99	2426,175,0	1/1	0,61	61	99	2470,181,0
MLOC_15081.1	HC	6	105.17	1341	A	G	1/1	0,67	69	99	2777,199,0	1/1	0,67	67	99	2794,202,0
MLOC_15081.1	HC	6	105.17	1535	C	G	1/1	0,50	51	99	1951,141,0	1/1	0,49	49	99	2031,147,0
MLOC_15081.1	HC	6	105.17	2358	G	A	1/1	0,51	51	99	2092,150,0	1/1	0,53	53	99	2157,156,0
MLOC_15093.1	HC	5	23.6111	851	A	G	1/1	0,2	2	6	69,6,0	1/1	0,3	3	9	125,9,0
MLOC_15093.1	HC	5	23.6111	858	T	G	1/1	0,2	2	6	69,6,0	1/1	0,3	3	9	125,9,0
MLOC_15093.1	HC	5	23.6111	1931	G	A	1/1	0,2	2	6	84,6,0	1/1	0,1	1	3	40,3,0
MLOC_15093.1	HC	5	23.6111	2322	T	C	1/1	0,3	3	9	107,9,0	1/1	0,2	2	6	84,6,0
MLOC_15093.1	HC	5	23.6111	2352	C	G	1/1	0,3	3	9	113,9,0	1/1	0,1	1	3	42,3,0
MLOC_15120.1	HC	3	51.6289	1323	G	C	1/1	0,45	45	99	1856,135,0	1/1	0,52	52	99	2095,153,0
MLOC_15155.2	HC	3	20.3966	130	G	A	1/1	0,37	37	99	1501,111,0	1/1	0,42	42	99	1749,126,0
MLOC_15160.1	HC	NA	NA	168	C	T	1/1	0,6	6	18	253,18,0	1/1	0,3	3	9	127,9,0
MLOC_15160.1	HC	NA	NA	378	C	A	1/1	0,3	3	9	95,9,0	1/1	0,7	7	18	194,18,0
MLOC_15160.1	HC	NA	NA	386	C	G	1/1	0,2	2	6	55,6,0	1/1	0,7	7	18	193,18,0
MLOC_15160.1	HC	NA	NA	558	C	T	1/1	0,3	3	9	126,9,0	1/1	0,3	3	9	124,9,0
MLOC_15160.1	HC	NA	NA	790	A	G	1/1	0,3	3	9	120,9,0	1/1	0,1	1	3	36,3,0
MLOC_15160.1	HC	NA	NA	861	A	C	1/1	0,7	7	21	277,21,0	1/1	0,8	8	24	324,24,0
MLOC_15160.1	HC	NA	NA	867	T	G	1/1	1,7	8	21	269,21,0	1/1	0,8	8	24	332,24,0
MLOC_15160.1	HC	NA	NA	952	T	G	1/1	0,5	5	12	163,12,0	1/1	0,6	6	18	245,18,0
MLOC_15160.1	HC	NA	NA	1017	T	C	1/1	0,5	5	15	208,15,0	1/1	0,2	2	6	84,6,0
MLOC_15160.1	HC	NA	NA	1099	G	A	1/1	0,7	7	21	294,21,0	1/1	0,2	2	6	84,6,0
MLOC_15160.1	HC	NA	NA	1185	T	G	1/1	0,6	6	18	231,18,0	1/1	0,9	9	27	379,27,0
MLOC_15183.1	HC	2	8.28612	31	A	T	1/1	0,2	2	3	42,3,0	1/1	0,2	2	6	84,6,0
MLOC_15183.1	HC	2	8.28612	1717	G	C	1/1	0,1	1	3	42,3,0	1/1	0,1	1	3	42,3,0
MLOC_15202.1	HC	5	138.125	359	G	A	1/1	0,36	36	99	1446,105,0	1/1	1,37	38	83	1511,83,0
MLOC_15202.1	HC	5	138.125	784	G	A	1/1	0,23	23	69	933,69,0	1/1	0,23	24	69	921,69,0
MLOC_15202.1	HC	5	138.125	792	G	A	1/1	0,22	22	66	913,66,0	1/1	0,25	25	75	1005,75,0
MLOC_15202.1	HC	5	138.125	868	G	A	1/1	0,24	24	72	917,72,0	1/1	0,30	30	90	1063,90,0
MLOC_15202.1	HC	5	138.125	879	A	G	1/1	0,24	24	72	918,72,0	1/1	0,30	31	90	1082,90,0
MLOC_15202.1	HC	5	138.125	912	C	T	1/1	0,30	30	90	1157,90,0	1/1	0,37	37	99	1395,111,0
MLOC_15202.1	HC	5	138.125	1650	G	A	1/1	0,44	44	99	1846,132,0	1/1	0,52	52	99	2180,157,0
MLOC_15202.1	HC	5	138.125	1830	C	G	1/1	0,55	55	99	2211,163,0	1/1	1,61	63	99	2551,184,0
MLOC_15202.1	HC	5	138.125	1905	C	T	1/1	0,31	31	87	1193,87,0	1/1	0,33	33	96	1337,96,0
MLOC_15210.1	HC	5	44.1667	93	A	G	1/1	0,52	52	99	1510,135,0	1/1	0,50	50	99	1508,138,0
MLOC_15249.5	HC	3	51.6997	363	G	A	1/1	0,37	37	99	1530,111,0	1/1	0,41	41	99	1721,123,0
MLOC_15249.5	HC	3	51.6997	1710	G	A	1/1	0,41	41	99	1491,111,0	1/1	0,39	39	99	1395,105,0
MLOC_15249.5	HC	3	51.6997	1966	A	G	1/1	1,6	7	6	65,6,0	1/1	2,5	7	6	65,6,0
MLOC_15249.5	HC	3	51.6997	1968	T	C	1/1	0,4	6	3	29,3,0	1/1	0,3	5	3	29,3,0
MLOC_15275.1	HC	5	30.8333	497	A	G	1/1	1,1	2	3	28,3,0	1/1	1,1	2	3	28,3,0
MLOC_15360.1	HC	3	86.4023	66	A	G	1/1	0,3	8	6	73,6,0	1/1	0,3	4	6	74,6,0
MLOC_15402.1	HC	NA	NA	40	G	C	1/1	1,16	17	42	555,42,0	1/1	0,18	18	51	698,51,0
MLOC_15402.1	HC	NA	NA	266	A	G	1/1	0,37	37	99	1528,111,0	1/1	0,42	42	99	1685,123,0
MLOC_15402.1	HC	NA	NA	338	T	A	1/1	0,41	41	99	1649,120,0	1/1	0,45	46	99	1894,135,0
MLOC_15402.1	HC	NA	NA	896	C	T	1/1	0,50	50	99	2002,144,0	1/1	0,48	48	99	1973,141,0
MLOC_15402.1	HC	NA	NA	1106	C	A	1/1	0,2	2	6	64,6,0	1/1	1,1	2	3	28,3,0
MLOC_15402.1	HC	NA	NA	1107	C	G	1/1	0,1	1	3	28,3,0	1/1	0,1	1	3	28,3,0
MLOC_15403.1	HC	5	47.2222	226	A	G	1/1	0,60	60	99	2260,166,0	1/1	0,56	56	99	2069,153,0
MLOC_15403.1	HC	5	47.2222	320	T	A	1/1	0,57	57	99	2261,166,0	1/1	1,50	51	99	1858,99,0
MLOC_15403.1	HC	5	47.2222	503	T	G	1/1	0,56	56	99	2188,163,0	1/1	1,61	62	99	2389,175,0
MLOC_15403.1	HC	5	47.2222	524	A	G	1/1	0,54	54	99	2117,156,0	1/1	0,63	63	99	2460,181,0
MLOC_15403.1	HC	5	47.2222	879	T	A	1/1	0,70	70	99	2930,211,0	1/1	0,69	69	99	2887,208,0
MLOC_15403.1	HC	5	47.2222	1014	T	A	1/1	0,69	69	99	2849,205,0	1/1	0,59	59	99	2385,175,0
MLOC_15448.1	HC	7	134.419	336	A	G	1/1	0,61	61	99	2511,181,0	1/1	0,60	60	99	2465,178,0
MLOC_15448.1	HC	7	134.419	501	T	C	1/1	0,52	52	99	2066,150,0	1/1	0,42	42	99	1697,123,0
MLOC_15448.1	HC	7	134.419	1412	C	A	1/1	0,54	54	99	2216,160,0	1/1	0,52	52	99	2132,154,0
MLOC_15452.1	HC	7	70.5382	1992	T	C	1/1	2,2	4	3	36,3,0	1/1	3,1	4	3	36,3,0
MLOC_15454.1	HC	5	44.1667	581	G	A	1/1	0,6	6	15	209,15,0	1/1	0,6	6	18	251,18,0
MLOC_15454.1	HC	5	44.1667	658	A	G	1/1	0,3	3	9	121,9,0	1/1	0,8	8	24	325,24,0
MLOC_15454.1	HC	5	44.1667	929	T	C	1/1	0,5	5	15	196,15,0	1/1	0,6	6	18	253,18,0
MLOC_15455.2	HC	5	44.1667	876	C	A	1/1	0,89	89	99	3381,250,0	1/1	0,85	85	99	3255,244,0
MLOC_15499.1	HC	NA	NA	187	G	T	1/1	0,6	6	15	198,15,0	1/1	0,2	2	3	29,3,0
MLOC_15499.1	HC	NA	NA	242	G	A	1/1	0,3	3	6	84,6,0	1/1	0,2	2	3	42,3,0
MLOC_15510.1	HC	2	81.2323	1054	A	G	1/1	1,22	23	66	927,66,0	1/1	0,24	24	72	998,72,0
MLOC_15524.3	HC	3	76.8414	903	G	A	1/1	0,59	59	99	2396,172,0	1/1	0,66	66	99	2725,196,0
MLOC_15525.1	HC	3	59.2776	750	G	A	1/1	0,23	23	66	905,66,0	1/1	0,24	25	72	992,72,0
MLOC_15538.1	HC	NA	NA	31	G	C	1/1	2,3	5	3	28,3,0	1/1	3,7	10	3	28,3,0
MLOC_15553.1	HC	5	44.5139	1884	T	C	1/1	0,13	13	39	542,39,0	1/1	0,9	9	27	378,27,0
MLOC_15556.1	HC	3	51.7705	371	C	G	1/1	0,9	9	27	357,27,0	1/1	0,8	8	24	319,24,0
MLOC_15556.1	HC	3	51.7705	372	G	T	1/1	0,9	9	27	363,27,0	1/1	0,8	8	24	314,24,0
MLOC_15556.1	HC	3	51.7705	417	A	G	1/1	0,10	10	30	407,30,0	1/1	0,8	8	24	316,24,0
MLOC_15556.1	HC	3	51.7705	651	C	T	1/1	0,13	13	36	505,36,0	1/1	0,14	14	42	580,42,0
MLOC_15556.1	HC	3	51.7705	1382	T	C	1/1	0,4	4	6	67,6,0	1/1	0,2	2	3	40,3,0
MLOC_15556.1	HC	3	51.7705	1384	T	G	1/1	0,3	3	3	36,3,0	1/1	0,2	2	3	36,3,0
MLOC_15558.1	HC	NA	NA	215	A	G	1/1	0,2	2	6	84,6,0	1/1	0,2	2	6	84,6,0
MLOC_15558.1	HC	NA	NA	315	T	C	1/1	0,6	6	18	237,18,0	1/1	0,5	5	15	211,15,0
MLOC_15558.1	HC	NA	NA	627	G	C	1/1	0,3	3	9	124,9,0	1/1	0,5	5	15	204,15,0
MLOC_15558.1	HC	NA	NA	651	C	T	1/1	0,2	2	6	84,6,0	1/1	0,5	5	12	158,12,0
MLOC_15623.1	HC	3	51.7705	219	A	G	1/1	0,30	30	87	1208,87,0	1/1	0,33	33	96	1335,96,0
MLOC_15623.1	HC	3	51.7705	802	C	G	1/1	0,50	50	99	2106,151,0	1/1	0,44	44	99	1828,132,0
MLOC_15694.3	HC	4	63.3853	1	A	C	1/1	1,1	2	3	23,3,0	1/1	1,1	2	3	32,3,0
MLOC_15697.2	HC	5	30.8333	1110	C	T	1/1	0,48	48	99	1911,138,0	1/1	0,46	46	99	1829,132,0
MLOC_15697.2	HC	5	30.8333	1146	G	C	1/1	0,23	23	63	862,63,0	1/1	0,25	25	69	942,69,0
MLOC_15706.1	HC	NA	NA	1971	C	T	0/0	1,0	3	3	0,3,42	1/1	1,3	4	6	64,6,0
MLOC_15725.3	HC	3	57.3654	411	A	G	1/1	0,18	18	54	750,54,0	1/1	0,18	18	51	710,51,0
MLOC_15746.1	HC	2	76.9122	195	C	T	1/1	0,5	5	15	211,15,0	1/1	0,2	2	6	84,6,0
MLOC_15746.1	HC	2	76.9122	756	G	A	1/1	0,2	3	6	85,6,0	1/1	0,3	3	6	78,6,0
MLOC_15746.1	HC	2	76.9122	820	A	G	1/1	0,1	1	3	42,3,0	1/1	0,2	2	6	84,6,0
MLOC_15750.3	HC	2	86.7564	27	A	G	1/1	0,2	2	3	36,3,0	1/1	0,2	2	3	42,3,0
MLOC_15750.3	HC	2	86.7564	280	G	A	1/1	0,15	16	45	618,45,0	1/1	0,27	27	81	1125,81,0
MLOC_15750.3	HC	2	86.7564	773	T	C	1/1	0,24	24	72	997,72,0	1/1	0,22	22	63	873,63,0
MLOC_15787.2	HC	NA	NA	3	G	T	0/0	1,0	1	3	0,3,40	1/1	0,2	2	6	74,6,0
MLOC_15843.2	HC	NA	NA	972	TCAG	T	1/1	0,1	1	3	65,3,0	1/1	0,4	4	12	262,12,0
MLOC_15853.2	HC	3	148.584	11	G	C	1/1	0,2	2	3	40,3,0	1/1	0,8	8	9	127,9,0
MLOC_15864.2	HC	NA	NA	1368	C	G	1/1	0,41	41	99	1642,117,0	1/1	0,35	35	99	1450,105,0
MLOC_15864.2	HC	NA	NA	1819	T	C	1/1	0,33	33	96	1335,96,0	1/1	0,42	42	99	1626,120,0
MLOC_15864.2	HC	NA	NA	2453	T	G	1/1	1,1	2	3	36,3,0	1/1	0,2	2	6	72,6,0
MLOC_15954.2	HC	5	40.9722	123	C	T	1/1	0,52	52	99	2146,157,0	1/1	1,55	56	99	2261,132,0
MLOC_15954.2	HC	5	40.9722	313	T	C	1/1	0,61	61	99	2499,184,0	1/1	0,69	69	99	2876,208,0
MLOC_15962.1	HC	1	46.4589	1101	T	A	1/1	0,1	1	3	28,3,0	1/1	0,1	1	3	36,3,0
MLOC_16007.1	HC	2	135.623	162	C	G	1/1	0,22	22	63	881,63,0	1/1	0,24	24	72	982,72,0
MLOC_16007.1	HC	2	135.623	554	C	G	1/1	0,14	14	42	572,42,0	1/1	0,17	17	51	717,51,0
MLOC_16007.1	HC	2	135.623	864	A	G	1/1	0,25	25	72	985,72,0	1/1	0,29	29	87	1213,87,0
MLOC_16037.3	HC	3	55.0992	577	G	A	1/1	0,2	2	6	84,6,0	1/1	0,2	2	6	84,6,0
MLOC_16059.1	HC	5	168.889	454	C	A	1/1	0,2	2	6	78,6,0	1/1	0,4	4	12	169,12,0
MLOC_16086.1	HC	3	76.204	208	C	T	1/1	0,44	46	99	1666,126,0	1/1	1,44	45	93	1623,93,0
MLOC_16086.1	HC	3	76.204	212	T	C	1/1	0,44	44	99	1671,126,0	1/1	0,45	45	99	1672,129,0
MLOC_16097.2	HC	NA	NA	408	G	A	1/1	0,3	3	6	57,6,0	1/1	0,3	3	9	97,9,0
MLOC_16097.2	HC	NA	NA	426	G	T	1/1	0,2	2	6	58,6,0	1/1	0,4	4	12	124,12,0
MLOC_16097.2	HC	NA	NA	783	T	C	1/1	0,8	8	24	338,24,0	1/1	0,9	9	27	374,27,0
MLOC_16097.2	HC	NA	NA	984	G	A	1/1	0,2	3	6	85,6,0	1/1	0,6	6	18	251,18,0
MLOC_16098.2	HC	NA	NA	1117	A	G	1/1	2,1	3	3	36,3,0	1/1	0,2	2	3	36,3,0
MLOC_16151.2	HC	3	51.5581	236	G	C	1/1	0,18	18	54	751,54,0	1/1	0,22	22	66	916,66,0
MLOC_16151.2	HC	3	51.5581	354	C	G	1/1	0,5	5	15	211,15,0	1/1	0,20	20	60	836,60,0
MLOC_16156.2	HC	7	140.864	593	T	C	1/1	0,18	18	54	745,54,0	1/1	0,21	21	63	859,63,0
MLOC_16156.2	HC	7	140.864	643	G	A	1/1	1,11	12	33	449,33,0	1/1	0,15	15	45	611,45,0
MLOC_16156.2	HC	7	140.864	1820	G	C	1/1	0,17	17	48	667,48,0	1/1	0,19	19	54	751,54,0
MLOC_16201.1	HC	1	66.8555	95	T	C	1/1	0,13	13	36	484,36,0	1/1	0,16	16	48	669,48,0
MLOC_16201.1	HC	1	66.8555	444	G	C	1/1	0,11	11	33	428,33,0	1/1	0,14	14	42	581,42,0
MLOC_16201.1	HC	1	66.8555	547	A	C	1/1	0,11	11	6	68,6,0	1/1	0,11	11	6	72,6,0
MLOC_16201.1	HC	1	66.8555	555	A	C	1/1	0,11	11	6	68,6,0	1/1	0,11	11	6	72,6,0
MLOC_16201.1	HC	1	66.8555	676	G	C	1/1	0,6	6	18	196,18,0	1/1	0,10	10	30	303,30,0
MLOC_16201.1	HC	1	66.8555	996	A	G	1/1	0,14	14	42	584,42,0	1/1	0,18	18	51	671,51,0
MLOC_16248.1	HC	4	99.221	20	T	C	1/1	0,1	1	3	29,3,0	1/1	1,2	3	6	59,6,0
MLOC_16248.1	HC	4	99.221	21	G	T	1/1	0,1	2	3	28,3,0	1/1	1,2	3	6	64,6,0
MLOC_16268.1	HC	5	138.958	294	G	C	1/1	0,1	1	3	42,3,0	1/1	0,2	2	3	42,3,0
MLOC_16375.1	HC	3	51.7705	127	C	T	1/1	1,27	28	48	1093,48,0	1/1	0,25	25	75	1043,75,0
MLOC_16375.1	HC	3	51.7705	267	C	T	1/1	0,18	18	54	759,54,0	1/1	0,25	25	75	1041,75,0
MLOC_16408.1	HC	5	139.097	60	G	A	1/1	0,18	18	54	711,54,0	1/1	0,18	18	48	622,48,0
MLOC_16408.1	HC	5	139.097	2611	T	G	1/1	0,27	27	81	1106,81,0	1/1	1,21	22	39	829,39,0
MLOC_16408.1	HC	5	139.097	2728	G	GC	1/1	0,30	31	90	1221,90,0	1/1	0,28	28	84	1116,84,0
MLOC_16499.1	HC	3	68.2011	459	G	T	1/1	0,11	11	30	418,30,0	1/1	0,11	12	33	452,33,0
MLOC_16499.1	HC	3	68.2011	567	G	C	1/1	1,24	25	47	963,47,0	1/1	0,16	16	48	661,48,0
MLOC_16499.1	HC	3	68.2011	1027	G	A	1/1	0,14	14	39	538,39,0	1/1	0,22	22	66	903,66,0
MLOC_16499.1	HC	3	68.2011	1501	G	A	1/1	0,7	7	21	285,21,0	1/1	0,11	11	33	419,33,0
MLOC_16499.1	HC	3	68.2011	1521	A	G	1/1	0,7	7	18	251,18,0	1/1	0,9	9	27	337,27,0
MLOC_16516.1	HC	7	1.6289	612	A	C	0/0	2,1	3	3	0,3,36	1/1	1,2	4	6	76,6,0
MLOC_16535.1	HC	3	68.2011	93	C	G	1/1	0,47	47	99	1842,132,0	1/1	0,40	40	99	1586,114,0
MLOC_16535.1	HC	3	68.2011	899	A	C	1/1	0,2	2	6	56,6,0	1/1	0,1	2	3	29,3,0
MLOC_16590.2	HC	5	44.9306	210	T	G	1/1	0,61	61	99	2534,184,0	1/1	0,58	58	99	2433,175,0
MLOC_16591.2	HC	NA	NA	582	A	G	1/1	10,14	24	42	385,42,0	1/1	10,17	27	42	440,42,0
MLOC_16610.1	HC	NA	NA	85	T	C	1/1	0,81	81	99	3025,217,0	1/1	0,80	80	99	3209,232,0
MLOC_16610.1	HC	NA	NA	219	G	C	1/1	0,91	91	99	3690,268,0	1/1	0,90	90	99	3756,271,0
MLOC_16610.1	HC	NA	NA	422	T	A	1/1	0,4	4	3	36,3,0	1/1	0,4	4	3	23,3,0
MLOC_16644.1	HC	3	52.6204	499	C	G	1/1	0,5	5	15	209,15,0	1/1	0,3	3	9	127,9,0
MLOC_16693.3	HC	2	75.5666	116	C	G	1/1	0,69	69	99	2863,208,0	1/1	0,74	74	99	3083,223,0
MLOC_16693.3	HC	2	75.5666	519	G	C	1/1	0,44	45	99	1747,126,0	1/1	0,47	47	99	1926,141,0
MLOC_16693.3	HC	2	75.5666	838	G	A	1/1	0,8	8	18	223,18,0	1/1	1,7	8	18	228,18,0
MLOC_16711.1	HC	5	42.9861	96	C	T	1/1	1,45	46	99	1835,132,0	1/1	0,50	50	99	2065,150,0
MLOC_16711.1	HC	5	42.9861	673	A	G	1/1	0,2	2	6	50,6,0	1/1	0,2	2	6	50,6,0
MLOC_16724.2	HC	NA	NA	323	A	G	1/1	0,30	30	81	1122,81,0	1/1	0,30	30	90	1227,90,0
MLOC_16882.1	HC	NA	NA	2	T	C	1/1	2,3	5	6	65,6,0	0/0	2,0	2	6	0,6,60
MLOC_16987.2	HC	NA	NA	312	T	A	1/1	0,44	44	99	1857,132,0	1/1	0,35	35	99	1469,105,0
MLOC_16987.2	HC	NA	NA	729	C	T	1/1	0,36	36	99	1467,105,0	1/1	0,40	40	99	1642,117,0
MLOC_17022.2	HC	5	30.5556	52	C	T	1/1	0,45	45	99	1441,108,0	1/1	0,48	48	99	1657,126,0
MLOC_17022.2	HC	5	30.5556	273	C	T	1/1	0,63	63	99	2521,181,0	1/1	0,58	58	99	2339,169,0
MLOC_17022.2	HC	5	30.5556	461	C	T	1/1	0,47	47	99	1806,141,0	1/1	0,56	56	99	2164,165,0
MLOC_17022.2	HC	5	30.5556	474	A	T	1/1	0,49	49	99	1874,147,0	1/1	0,58	58	99	2266,172,0
MLOC_17022.2	HC	5	30.5556	501	T	C	1/1	0,55	55	99	2099,162,0	1/1	0,55	55	99	2140,162,0
MLOC_17022.2	HC	5	30.5556	993	C	T	1/1	0,67	67	99	2756,199,0	1/1	0,66	66	99	2758,199,0
MLOC_17022.2	HC	5	30.5556	1194	A	T	1/1	0,49	50	99	1745,126,0	1/1	0,53	53	99	2100,153,0
MLOC_17022.2	HC	5	30.5556	1243	C	T	1/1	1,54	55	99	2020,150,0	1/1	0,49	49	99	1901,144,0
MLOC_17022.2	HC	5	30.5556	1314	C	T	1/1	0,48	48	99	1770,141,0	1/1	0,48	48	99	1733,144,0
MLOC_17022.2	HC	5	30.5556	1317	G	A	1/1	0,51	51	99	1894,150,0	1/1	0,52	52	99	1898,156,0
MLOC_17022.2	HC	5	30.5556	1365	C	G	1/1	0,65	65	99	2559,193,0	1/1	0,69	69	99	2614,205,0
MLOC_17022.2	HC	5	30.5556	1744	C	T	1/1	0,65	65	99	2419,187,0	1/1	0,77	77	99	2824,223,0
MLOC_17022.2	HC	5	30.5556	1747	C	T	1/1	1,64	65	99	2375,158,0	1/1	1,74	75	99	2723,191,0
MLOC_17022.2	HC	5	30.5556	1881	C	T	1/1	1,74	75	99	2970,184,0	1/1	0,71	71	99	2885,208,0
MLOC_17022.2	HC	5	30.5556	2023	C	G	1/1	1,52	53	99	1795,156,0	1/1	4,54	58	70	1796,70,0
MLOC_17022.2	HC	5	30.5556	2031	A	G	1/1	1,54	55	99	1843,162,0	1/1	0,56	56	99	1901,165,0
MLOC_17022.2	HC	5	30.5556	2079	A	G	1/1	0,52	52	99	1730,153,0	1/1	0,51	51	99	1658,150,0
MLOC_17022.2	HC	5	30.5556	2080	A	T	1/1	0,52	52	99	1730,153,0	1/1	0,51	51	99	1656,150,0
MLOC_17045.1	HC	2	107.365	1678	T	C	0/0	1,0	3	3	0,3,36	1/1	0,2	4	6	64,6,0
MLOC_17102.1	HC	NA	NA	2204	T	G	1/1	0,7	7	12	140,12,0	1/1	1,7	8	12	140,12,0
MLOC_17126.1	HC	7	54.9575	64	G	C	1/1	0,3	3	3	42,3,0	1/1	0,2	2	3	29,3,0
MLOC_17126.1	HC	7	54.9575	66	T	G	1/1	0,3	3	3	42,3,0	1/1	0,2	2	3	29,3,0
MLOC_17133.2	HC	NA	NA	470	T	C	1/1	1,3	4	3	23,3,0	1/1	0,3	3	3	36,3,0
MLOC_17145.1	HC	1	71.1756	117	A	G	1/1	0,19	20	54	543,54,0	1/1	0,18	19	51	508,51,0
MLOC_17145.1	HC	1	71.1756	392	A	G	1/1	0,18	18	54	740,54,0	1/1	0,17	17	51	715,51,0
MLOC_17145.1	HC	1	71.1756	945	T	C	1/1	0,27	27	81	956,81,0	1/1	0,28	28	84	986,84,0
MLOC_17145.1	HC	1	71.1756	1131	A	G	1/1	0,25	25	72	884,72,0	1/1	0,28	28	84	1061,84,0
MLOC_17150.2	HC	5	143.403	60	G	A	1/1	0,95	95	99	2988,220,0	1/1	0,93	93	99	3082,229,0
MLOC_17150.2	HC	5	143.403	468	G	A	1/1	2,97	100	99	3163,243,0	1/1	0,106	107	99	3474,304,0
MLOC_17150.2	HC	5	143.403	507	T	C	1/1	1,98	99	99	3356,283,0	1/1	0,102	103	99	3419,295,0
MLOC_17150.2	HC	5	143.403	573	T	C	1/1	0,102	102	99	3898,295,0	1/1	0,91	91	99	3557,271,0
MLOC_17197.3	HC	5	44.0972	555	A	G	1/1	0,41	41	99	1717,123,0	1/1	0,44	44	99	1850,132,0
MLOC_17197.3	HC	5	44.0972	699	T	C	1/1	0,43	43	99	1797,129,0	1/1	0,48	48	99	1963,144,0
MLOC_17197.3	HC	5	44.0972	765	G	A	1/1	0,50	50	99	2093,151,0	1/1	0,52	52	99	2096,153,0
MLOC_17211.14	HC	3	51.7705	820	G	C	1/1	0,21	21	63	876,63,0	1/1	0,19	19	57	797,57,0
MLOC_17216.3	HC	NA	NA	129	T	C	1/1	0,12	12	30	416,30,0	1/1	0,13	13	33	444,33,0
MLOC_17216.3	HC	NA	NA	1565	C	T	1/1	1,5	6	12	169,12,0	1/1	3,2	5	6	84,6,0
MLOC_17280.1	HC	NA	NA	317	G	T	1/1	0,1	2	3	29,3,0	1/1	1,1	2	3	40,3,0
MLOC_17280.1	HC	NA	NA	320	A	C	1/1	1,1	2	3	29,3,0	1/1	1,1	2	3	36,3,0
MLOC_17300.1	HC	7	70.5737	2366	A	C	1/1	0,1	1	3	28,3,0	1/1	0,1	1	3	28,3,0
MLOC_17300.1	HC	7	70.5737	2367	G	C	1/1	0,1	1	3	28,3,0	1/1	0,1	1	3	28,3,0
MLOC_17311.1	HC	3	51.4518	592	A	G	1/1	1,2	3	3	28,3,0	1/1	1,1	3	3	28,3,0
MLOC_17311.1	HC	3	51.4518	593	C	G	1/1	0,2	2	3	28,3,0	1/1	0,2	2	3	28,3,0
MLOC_17384.1	HC	NA	NA	436	C	G	1/1	0,18	18	9	112,9,0	1/1	0,17	17	3	42,3,0
MLOC_17428.1	HC	NA	NA	142	C	T	1/1	0,17	17	45	616,45,0	1/1	0,18	18	48	674,48,0
MLOC_17477.1	HC	5	44.0972	442	A	G	1/1	0,64	64	99	2626,190,0	1/1	0,63	63	99	2592,187,0
MLOC_17477.1	HC	5	44.0972	2848	A	C	1/1	0,68	68	99	2178,195,0	1/1	0,71	71	99	2242,198,0
MLOC_17477.1	HC	5	44.0972	3111	T	C	1/1	0,68	68	99	2816,205,0	1/1	1,64	65	99	2611,153,0
MLOC_17502.2	HC	7	70.5737	1319	T	G	1/1	0,5	5	6	74,6,0	1/1	0,5	5	6	72,6,0
MLOC_17505.1	HC	3	56.3739	1384	C	G	1/1	0,28	28	84	1166,84,0	1/1	0,26	26	78	1095,78,0
MLOC_17505.1	HC	3	56.3739	1569	G	A	1/1	4,2	6	6	72,6,0	0/0	6,0	7	6	0,6,78
MLOC_17505.1	HC	3	56.3739	1570	T	C	1/1	1,2	5	6	72,6,0	0/0	6,0	6	6	0,6,71
MLOC_17513.1	HC	5	55.625	203	A	G	1/1	0,3	3	9	126,9,0	1/1	0,2	2	6	84,6,0
MLOC_17513.1	HC	5	55.625	392	T	C	1/1	0,1	1	3	40,3,0	1/1	0,5	5	15	203,15,0
MLOC_17513.1	HC	5	55.625	481	C	T	1/1	0,2	2	6	84,6,0	1/1	0,2	2	6	82,6,0
MLOC_17531.1	HC	7	48.9377	280	A	T	1/1	0,2	3	3	31,3,0	1/1	0,2	4	3	31,3,0
MLOC_17569.2	HC	NA	NA	91	CAGCCAGAGCCAG	C	1/1	0,17	22	51	1583,51,0	1/1	0,15	19	45	1679,45,0
MLOC_17569.2	HC	NA	NA	966	A	G	1/1	0,3	3	3	36,3,0	1/1	0,2	2	3	28,3,0
MLOC_17767.2	HC	NA	NA	524	TGTATGC	T	1/1	0,31	31	93	2739,93,0	1/1	1,28	30	59	2445,59,0
MLOC_17789.4	HC	3	51.7705	469	G	T	1/1	0,52	52	99	2145,157,0	1/1	0,53	53	99	2134,154,0
MLOC_17852.2	HC	2	119.759	373	G	C	1/1	0,2	2	6	84,6,0	1/1	0,1	1	3	42,3,0
MLOC_17987.1	HC	1	103.824	132	T	G	1/1	0,22	22	66	898,66,0	1/1	0,31	31	93	1287,93,0
MLOC_17987.1	HC	1	103.824	165	C	G	1/1	0,22	22	66	906,66,0	1/1	0,24	25	72	1002,72,0
MLOC_17987.1	HC	1	103.824	230	G	C	1/1	0,17	17	51	690,51,0	1/1	0,16	16	48	638,48,0
MLOC_17987.1	HC	1	103.824	472	G	C	1/1	0,17	17	51	710,51,0	1/1	0,22	22	66	915,66,0
MLOC_17987.1	HC	1	103.824	643	C	T	1/1	0,13	13	36	441,36,0	1/1	0,18	18	54	641,54,0
MLOC_17987.1	HC	1	103.824	664	G	A	1/1	0,19	19	54	632,54,0	1/1	0,25	26	72	810,72,0
MLOC_17987.1	HC	1	103.824	692	A	G	1/1	0,16	16	48	574,48,0	1/1	0,26	26	78	908,78,0
MLOC_17987.1	HC	1	103.824	718	G	A	1/1	0,17	17	51	642,51,0	1/1	0,29	29	87	1021,87,0
MLOC_17987.1	HC	1	103.824	927	C	A	1/1	0,21	21	63	870,63,0	1/1	0,23	23	69	939,69,0
MLOC_17987.1	HC	1	103.824	1249	G	C	1/1	0,9	9	21	239,21,0	1/1	0,15	15	39	431,39,0
MLOC_17987.1	HC	1	103.824	1256	G	A	1/1	0,8	8	18	208,18,0	1/1	0,12	12	36	412,36,0
MLOC_17987.1	HC	1	103.824	1381	A	G	1/1	0,2	2	6	56,6,0	1/1	0,2	2	6	53,6,0
MLOC_18009.1	HC	5	44.1667	59	C	T	1/1	0,27	27	72	895,72,0	1/1	0,24	24	63	806,63,0
MLOC_18009.1	HC	5	44.1667	95	G	A	1/1	0,38	38	99	1304,114,0	1/1	0,37	37	99	1217,105,0
MLOC_18009.1	HC	5	44.1667	222	T	C	1/1	0,40	40	42	388,42,0	1/1	0,41	41	45	430,45,0
MLOC_18009.1	HC	5	44.1667	320	C	T	1/1	0,37	38	72	913,72,0	1/1	0,36	36	63	805,63,0
MLOC_18009.1	HC	5	44.1667	391	C	A	1/1	0,45	46	99	1699,132,0	1/1	0,40	40	99	1563,120,0
MLOC_18009.1	HC	5	44.1667	426	C	T	1/1	0,41	41	93	1137,93,0	1/1	0,37	37	87	1081,87,0
MLOC_18009.1	HC	5	44.1667	615	T	C	1/1	0,34	34	33	364,33,0	1/1	0,40	40	51	604,51,0
MLOC_18009.1	HC	5	44.1667	643	T	G	1/1	0,35	35	75	868,75,0	1/1	0,49	49	99	1232,102,0
MLOC_18009.1	HC	5	44.1667	670	G	A	1/1	0,33	33	99	1146,99,0	1/1	0,46	46	99	1673,138,0
MLOC_18009.1	HC	5	44.1667	719	C	T	1/1	0,44	44	99	1249,120,0	1/1	0,47	47	99	1517,138,0
MLOC_18010.1	HC	5	44.1667	23	A	G	1/1	0,9	9	21	239,21,0	1/1	0,6	6	12	128,12,0
MLOC_18010.1	HC	5	44.1667	77	G	A	1/1	0,23	23	33	364,33,0	1/1	0,19	19	30	344,30,0
MLOC_18010.1	HC	5	44.1667	103	C	A	1/1	0,26	26	45	471,45,0	1/1	0,22	22	39	433,39,0
MLOC_18010.1	HC	5	44.1667	116	T	C	1/1	0,22	22	30	294,30,0	1/1	0,20	20	33	361,33,0
MLOC_18031.1	HC	1	65.2266	725	A	G	1/1	0,61	61	99	2521,184,0	1/1	0,58	58	99	2362,172,0
MLOC_18031.1	HC	1	65.2266	759	C	G	1/1	0,56	56	99	2308,169,0	1/1	0,53	53	99	2112,154,0
MLOC_18031.1	HC	1	65.2266	849	A	G	1/1	0,60	60	99	2473,178,0	1/1	0,66	66	99	2739,199,0
MLOC_18031.1	HC	1	65.2266	1029	G	C	1/1	0,58	58	99	2401,175,0	1/1	0,75	75	99	3071,223,0
MLOC_18035.1	HC	2	8.56941	487	A	G	1/1	0,51	51	99	1343,129,0	1/1	0,57	57	99	1784,162,0
MLOC_18099.1	HC	NA	NA	1	A	G	1/1	0,1	1	3	23,3,0	1/1	0,1	1	3	37,3,0
MLOC_18114.2	HC	5	84.7917	571	T	C	1/1	1,1	3	3	29,3,0	1/1	0,2	3	3	29,3,0
MLOC_18177.4	HC	NA	NA	66	C	T	1/1	0,4	4	9	127,9,0	1/1	0,2	2	3	42,3,0
MLOC_18177.4	HC	NA	NA	444	A	G	1/1	0,1	1	3	42,3,0	1/1	0,4	4	12	155,12,0
MLOC_18177.4	HC	NA	NA	550	G	A	1/1	0,3	3	9	127,9,0	1/1	0,4	4	12	153,12,0
MLOC_18226.2	HC	7	137.252	51	G	T	1/1	0,2	2	6	84,6,0	1/1	0,1	1	3	42,3,0
MLOC_18226.2	HC	7	137.252	99	G	T	1/1	0,3	3	9	124,9,0	1/1	0,2	2	6	84,6,0
MLOC_18226.2	HC	7	137.252	126	G	C	1/1	0,1	1	3	42,3,0	1/1	0,2	2	6	84,6,0
MLOC_18226.2	HC	7	137.252	171	G	A	1/1	0,1	1	3	42,3,0	1/1	0,1	1	3	36,3,0
MLOC_18226.2	HC	7	137.252	231	C	T	1/1	0,1	1	3	42,3,0	1/1	0,1	1	3	42,3,0
MLOC_18226.2	HC	7	137.252	433	A	G	1/1	0,1	1	3	29,3,0	1/1	0,1	1	3	29,3,0
MLOC_18226.2	HC	7	137.252	480	A	G	1/1	0,3	3	9	113,9,0	1/1	0,3	3	9	112,9,0
MLOC_18226.2	HC	7	137.252	491	C	G	1/1	0,3	3	9	97,9,0	1/1	0,3	3	9	112,9,0
MLOC_18226.2	HC	7	137.252	667	G	A	1/1	0,3	3	9	126,9,0	1/1	0,2	2	6	84,6,0
MLOC_18226.2	HC	7	137.252	713	A	G	1/1	0,2	2	6	84,6,0	1/1	0,2	2	6	84,6,0
MLOC_18265.2	HC	NA	NA	2267	C	T	1/1	0,9	9	18	245,18,0	1/1	0,7	7	18	251,18,0
MLOC_18305.1	HC	NA	NA	1088	T	C	1/1	0,1	2	3	36,3,0	1/1	0,1	2	3	36,3,0
MLOC_18312.1	HC	5	44.2361	1961	A	G	1/1	0,2	2	3	36,3,0	1/1	0,1	1	3	28,3,0
MLOC_18354.1	HC	NA	NA	607	T	C	1/1	0,10	10	30	422,30,0	1/1	0,10	10	30	414,30,0
MLOC_18409.2	HC	5	44.0972	384	T	C	1/1	0,1	1	3	40,3,0	1/1	0,1	1	3	42,3,0
MLOC_18409.2	HC	5	44.0972	408	C	T	1/1	0,1	1	3	42,3,0	1/1	0,1	1	3	42,3,0
MLOC_18443.1	HC	2	67.3513	40	G	C	1/1	0,6	6	18	233,18,0	1/1	0,5	5	12	156,12,0
MLOC_18466.1	HC	2	77.2663	459	G	A	1/1	0,64	65	99	2633,190,0	1/1	0,65	66	99	2671,193,0
MLOC_18466.1	HC	2	77.2663	738	T	C	1/1	0,45	45	99	1753,126,0	1/1	0,44	44	99	1752,126,0
MLOC_18470.2	HC	2	82.5071	561	T	C	1/1	0,14	14	42	583,42,0	1/1	0,11	11	33	443,33,0
MLOC_18470.2	HC	2	82.5071	579	G	A	1/1	0,15	15	45	624,45,0	1/1	0,11	11	33	432,33,0
MLOC_18470.2	HC	2	82.5071	958	C	A	1/1	0,6	6	15	193,15,0	1/1	0,13	13	39	542,39,0
MLOC_18470.2	HC	2	82.5071	1371	G	A	1/1	0,6	6	18	247,18,0	1/1	0,10	10	30	416,30,0
MLOC_18470.2	HC	2	82.5071	1746	T	C	1/1	0,7	7	18	229,18,0	1/1	0,6	6	18	241,18,0
MLOC_18490.1	HC	2	75.2125	9	G	C	1/1	1,13	14	27	249,27,0	1/1	1,10	11	21	194,21,0
MLOC_18490.1	HC	2	75.2125	204	C	G	1/1	0,45	45	99	1883,135,0	1/1	0,38	38	99	1597,114,0
MLOC_18515.1	HC	2	141.572	150	C	T	1/1	0,31	31	21	265,21,0	1/1	0,34	34	27	371,27,0
MLOC_18521.1	HC	3	54.5326	20	A	G	1/1	0,4	4	12	154,12,0	1/1	0,5	5	9	125,9,0
MLOC_18521.1	HC	3	54.5326	59	C	T	1/1	0,14	14	42	561,42,0	1/1	0,16	16	42	552,42,0
MLOC_18521.1	HC	3	54.5326	96	G	C	1/1	0,28	28	84	1140,84,0	1/1	0,29	29	81	1100,81,0
MLOC_18521.1	HC	3	54.5326	135	C	T	1/1	0,24	24	72	988,72,0	1/1	0,23	24	69	934,69,0
MLOC_18521.1	HC	3	54.5326	309	T	G	1/1	0,7	7	21	282,21,0	1/1	0,5	5	15	196,15,0
MLOC_18521.1	HC	3	54.5326	600	G	A	1/1	0,6	6	18	251,18,0	1/1	0,5	5	15	209,15,0
MLOC_18521.1	HC	3	54.5326	606	G	T	1/1	0,6	6	18	251,18,0	1/1	0,5	5	15	209,15,0
MLOC_18521.1	HC	3	54.5326	951	T	C	1/1	0,4	4	12	168,12,0	1/1	0,8	8	21	293,21,0
MLOC_18610.1	HC	NA	NA	1390	A	G	1/1	0,34	34	99	1363,99,0	1/1	0,31	33	93	1272,93,0
MLOC_18670.1	HC	6	93.1303	482	G	T	1/1	0,17	17	48	628,48,0	1/1	0,23	23	69	942,69,0
MLOC_18686.1	HC	NA	NA	162	T	C	1/1	0,5	5	15	205,15,0	1/1	0,10	10	30	407,30,0
MLOC_18686.1	HC	NA	NA	318	T	C	1/1	0,9	9	27	377,27,0	1/1	0,8	8	24	338,24,0
MLOC_18881.1	HC	4	40.0142	1	A	C	1/1	0,6	6	3	37,3,0	1/1	0,6	6	3	23,3,0
MLOC_18907.1	HC	7	61.4731	106	A	T	1/1	0,1	1	3	42,3,0	1/1	0,5	5	12	140,12,0
MLOC_18907.1	HC	7	61.4731	168	A	T	1/1	0,3	3	3	42,3,0	1/1	0,9	9	12	130,12,0
MLOC_18907.1	HC	7	61.4731	185	C	T	1/1	0,3	3	3	42,3,0	1/1	0,6	6	3	28,3,0
MLOC_19010.2	HC	2	149.15	63	G	C	1/1	0,14	14	30	384,30,0	1/1	0,15	15	36	457,36,0
MLOC_19010.2	HC	2	149.15	116	C	T	1/1	0,18	18	48	549,48,0	1/1	0,21	21	54	595,54,0
MLOC_19010.2	HC	2	149.15	352	G	A	1/1	0,13	13	12	122,12,0	1/1	0,6	6	6	53,6,0
MLOC_19010.2	HC	2	149.15	375	C	T	1/1	0,17	17	15	149,15,0	1/1	0,8	8	6	53,6,0
MLOC_19010.2	HC	2	149.15	528	A	T	1/1	0,7	7	12	130,12,0	1/1	0,8	8	6	57,6,0
MLOC_19010.2	HC	2	149.15	565	A	G	1/1	0,21	21	54	597,54,0	1/1	0,14	14	30	362,30,0
MLOC_19010.2	HC	2	149.15	631	A	G	1/1	0,22	22	60	659,60,0	1/1	0,15	15	39	466,39,0
MLOC_19010.2	HC	2	149.15	640	C	G	1/1	0,20	20	57	619,57,0	1/1	0,15	15	39	462,39,0
MLOC_19010.2	HC	2	149.15	874	G	A	1/1	0,10	10	12	123,12,0	1/1	1,11	12	18	190,18,0
MLOC_19010.2	HC	2	149.15	1271	T	C	1/1	2,22	24	57	640,57,0	1/1	0,25	25	66	728,66,0
MLOC_19010.2	HC	2	149.15	1276	A	G	1/1	3,21	24	57	646,57,0	1/1	0,25	25	66	728,66,0
MLOC_19010.2	HC	2	149.15	1361	G	A	1/1	1,31	33	87	919,87,0	1/1	1,24	25	69	713,69,0
MLOC_19010.2	HC	2	149.15	1462	G	A	1/1	0,13	13	12	121,12,0	1/1	0,16	16	15	132,15,0
MLOC_19010.2	HC	2	149.15	1481	C	T	1/1	0,17	17	9	99,9,0	1/1	0,18	18	12	111,12,0
MLOC_19010.2	HC	2	149.15	1499	G	A	1/1	0,17	18	6	67,6,0	1/1	0,14	14	6	57,6,0
MLOC_19010.2	HC	2	149.15	1814	T	A	1/1	0,10	10	6	69,6,0	1/1	0,7	7	6	57,6,0
MLOC_19010.2	HC	2	149.15	1821	C	A	1/1	0,10	10	6	69,6,0	1/1	0,8	8	9	99,9,0
MLOC_19010.2	HC	2	149.15	1850	T	G	1/1	0,13	13	27	278,27,0	1/1	0,10	10	21	212,21,0
MLOC_19019.4	HC	7	118.484	647	T	G	1/1	0,3	3	6	59,6,0	0/0	1,2	3	3	0,3,28
MLOC_19108.1	HC	6	55.3824	1107	A	G	1/1	0,1	1	3	28,3,0	1/1	0,1	1	3	28,3,0
MLOC_19129.2	HC	2	138.173	30	G	A	1/1	0,11	11	18	202,18,0	1/1	0,9	9	18	228,18,0
MLOC_19129.2	HC	2	138.173	414	A	T	1/1	0,33	33	99	1387,99,0	1/1	0,37	37	99	1464,105,0
MLOC_19129.2	HC	2	138.173	751	G	A	1/1	0,43	43	99	1740,126,0	1/1	0,44	44	99	1850,132,0
MLOC_19166.3	HC	5	151.042	269	T	C	1/1	0,55	55	99	2302,166,0	1/1	0,52	52	99	2122,154,0
MLOC_19166.3	HC	5	151.042	3550	A	C	1/1	1,1	2	3	28,3,0	1/1	0,2	3	3	28,3,0
MLOC_19234.6	HC	3	83.9943	4835	G	A	1/1	1,1	2	3	28,3,0	1/1	1,1	2	3	28,3,0
MLOC_19234.6	HC	3	83.9943	4836	T	G	1/1	0,1	1	3	28,3,0	1/1	0,1	1	3	28,3,0
MLOC_19246.1	HC	5	139.236	246	C	G	1/1	0,57	57	99	2349,169,0	1/1	0,56	56	99	2341,169,0
MLOC_19262.2	HC	1	71.034	135	G	A	1/1	0,3	3	6	82,6,0	1/1	0,6	6	18	251,18,0
MLOC_19262.2	HC	1	71.034	960	A	G	1/1	0,6	6	18	253,18,0	1/1	0,10	10	30	420,30,0
MLOC_19262.2	HC	1	71.034	1734	A	G	1/1	0,3	3	9	127,9,0	1/1	0,6	6	18	252,18,0
MLOC_19262.2	HC	1	71.034	1817	A	G	1/1	0,2	2	6	84,6,0	1/1	0,5	5	15	210,15,0
MLOC_19262.2	HC	1	71.034	2350	T	C	1/1	0,5	5	15	211,15,0	1/1	0,7	7	21	293,21,0
MLOC_19262.2	HC	1	71.034	2858	C	T	1/1	0,8	8	24	333,24,0	1/1	0,4	4	12	144,12,0
MLOC_19320.2	HC	3	52.6204	1474	T	G	1/1	1,2	3	3	36,3,0	1/1	1,1	2	3	40,3,0
MLOC_19332.3	HC	3	55.8074	323	T	C	1/1	0,27	27	81	1129,81,0	1/1	0,25	25	75	1010,75,0
MLOC_19332.3	HC	3	55.8074	531	A	G	1/1	0,20	20	60	830,60,0	1/1	0,24	24	72	993,72,0
MLOC_19332.3	HC	3	55.8074	1158	A	G	1/1	0,31	31	93	1222,93,0	1/1	0,30	30	84	1100,84,0
MLOC_19332.3	HC	3	55.8074	1186	G	A	1/1	0,34	34	99	1350,102,0	1/1	0,33	33	93	1211,93,0
MLOC_19332.3	HC	3	55.8074	1230	C	T	1/1	0,28	28	81	1067,81,0	1/1	0,29	29	84	1097,84,0
MLOC_19332.3	HC	3	55.8074	1310	C	A	1/1	0,26	26	78	1053,78,0	1/1	0,21	21	57	741,57,0
MLOC_19332.3	HC	3	55.8074	1342	G	C	1/1	0,25	25	75	1003,75,0	1/1	0,26	26	69	896,69,0
MLOC_19332.3	HC	3	55.8074	1390	C	T	1/1	0,23	23	69	911,69,0	1/1	0,26	26	75	968,75,0
MLOC_19332.3	HC	3	55.8074	1455	T	C	1/1	0,16	17	48	644,48,0	1/1	0,20	20	60	825,60,0
MLOC_19332.3	HC	3	55.8074	1524	C	T	1/1	0,18	18	54	683,54,0	1/1	0,15	15	45	586,45,0
MLOC_19332.3	HC	3	55.8074	1529	A	G	1/1	0,19	19	57	723,57,0	1/1	0,18	18	54	709,54,0
MLOC_19332.3	HC	3	55.8074	1569	A	G	1/1	0,29	29	84	1120,84,0	1/1	0,32	32	96	1291,96,0
MLOC_19332.3	HC	3	55.8074	1674	T	C	1/1	0,26	26	78	1031,78,0	1/1	0,22	22	66	922,66,0
MLOC_19358.1	HC	4	59.4901	1022	C	A	1/1	0,2	2	6	82,6,0	1/1	0,3	3	9	114,9,0
MLOC_19416.1	HC	2	4.95751	22	T	C	1/1	0,2	2	6	82,6,0	1/1	0,2	2	6	82,6,0
MLOC_19416.1	HC	2	4.95751	313	A	C	1/1	1,3	4	9	124,9,0	1/1	1,1	2	3	42,3,0
MLOC_19416.1	HC	2	4.95751	373	C	T	1/1	0,3	3	9	126,9,0	1/1	0,3	3	9	126,9,0
MLOC_19422.5	HC	4	34.4547	56	G	T	1/1	0,43	43	99	1574,114,0	1/1	0,43	43	99	1514,117,0
MLOC_19422.5	HC	4	34.4547	58	G	T	1/1	0,43	43	99	1581,114,0	1/1	0,45	45	99	1643,123,0
MLOC_19453.1	HC	5	43.6806	202	G	A	1/1	1,35	36	66	1357,66,0	1/1	0,31	32	93	1289,93,0
MLOC_19453.1	HC	5	43.6806	459	T	C	1/1	0,44	44	99	1835,132,0	1/1	0,43	43	99	1744,126,0
MLOC_19452.1	HC	5	43.6806	535	A	C	1/1	0,2	2	6	84,6,0	1/1	0,4	4	12	163,12,0
MLOC_19464.1	HC	NA	NA	312	C	T	1/1	0,8	8	12	125,12,0	1/1	0,13	13	12	139,12,0
MLOC_19464.1	HC	NA	NA	331	A	G	1/1	0,7	7	9	97,9,0	1/1	0,11	11	6	84,6,0
MLOC_19489.1	HC	3	51.204	274	A	G	1/1	1,31	32	93	1279,93,0	1/1	0,26	26	78	1085,78,0
MLOC_19557.7	HC	5	44.5139	1434	A	T	1/1	0,1	1	3	29,3,0	1/1	0,1	2	3	29,3,0
MLOC_19557.7	HC	5	44.5139	1435	A	G	1/1	0,1	1	3	29,3,0	1/1	1,1	2	3	29,3,0
MLOC_19573.5	HC	NA	NA	929	T	C	1/1	2,1	3	3	40,3,0	1/1	2,1	3	3	36,3,0
MLOC_19634.2	HC	3	51.6289	561	C	A	1/1	0,16	16	45	629,45,0	1/1	0,22	22	63	872,63,0
MLOC_19642.1	HC	2	141.643	293	C	T	1/1	0,49	49	99	1253,105,0	1/1	0,49	49	99	1284,105,0
MLOC_19642.1	HC	2	141.643	304	T	G	1/1	0,45	45	93	1154,93,0	1/1	0,45	45	96	1213,96,0
MLOC_19642.1	HC	2	141.643	406	GCACCGACAC	G	1/1	0,4	4	12	443,12,0	1/1	0,3	3	9	313,9,0
MLOC_19642.1	HC	2	141.643	585	T	C	1/1	0,62	62	99	2455,178,0	1/1	0,60	60	99	2457,178,0
MLOC_19642.1	HC	2	141.643	698	C	T	1/1	0,56	56	99	2353,169,0	1/1	0,54	54	99	2219,160,0
MLOC_19642.1	HC	2	141.643	793	C	A	1/1	0,51	51	99	2031,147,0	1/1	0,50	50	99	2087,150,0
MLOC_19642.1	HC	2	141.643	1017	A	T	1/1	0,57	57	99	2324,169,0	1/1	0,56	56	99	2338,169,0
MLOC_19642.1	HC	2	141.643	1069	G	A	1/1	0,50	50	99	2032,150,0	1/1	1,51	52	99	2045,129,0
MLOC_19642.1	HC	2	141.643	1126	G	T	1/1	0,56	56	99	1556,132,0	1/1	0,54	54	99	1663,141,0
MLOC_19653.2	HC	7	1.6289	315	T	G	1/1	0,2	3	6	65,6,0	0/0	2,0	3	3	0,3,40
MLOC_19653.2	HC	7	1.6289	317	G	A	1/1	0,2	2	6	64,6,0	0/0	2,0	2	3	0,3,36
MLOC_19798.1	HC	NA	NA	179	G	A	1/1	0,1	1	3	42,3,0	1/1	0,1	1	3	42,3,0
MLOC_19846.9	HC	NA	NA	884	T	C	1/1	0,1	2	3	36,3,0	1/1	1,1	2	3	36,3,0
MLOC_19965.1	HC	NA	NA	510	C	T	1/1	1,69	70	99	2480,196,0	1/1	1,67	68	99	2479,193,0
MLOC_19965.1	HC	NA	NA	678	C	T	1/1	0,70	70	99	2812,205,0	1/1	0,71	71	99	2912,214,0
MLOC_19965.1	HC	NA	NA	679	G	T	1/1	0,71	71	99	2809,205,0	1/1	0,72	72	99	2946,217,0
MLOC_19965.1	HC	NA	NA	810	C	T	1/1	0,74	74	99	3052,223,0	1/1	0,78	78	99	3159,235,0
MLOC_19965.1	HC	NA	NA	828	C	A	1/1	0,74	74	99	3041,223,0	1/1	0,75	76	99	3047,226,0
MLOC_19965.1	HC	NA	NA	948	C	G	1/1	0,81	81	99	3313,244,0	1/1	0,82	82	99	3287,238,0
MLOC_19965.1	HC	NA	NA	1012	G	C	1/1	0,77	78	99	3127,229,0	1/1	0,82	82	99	3327,241,0
MLOC_19965.1	HC	NA	NA	1113	G	T	1/1	0,69	69	99	2708,205,0	1/1	0,68	68	99	2722,205,0
MLOC_20029.5	HC	NA	NA	356	T	G	1/1	1,1	2	3	29,3,0	1/1	0,1	1	3	27,3,0
MLOC_20130.1	HC	2	149.15	165	C	T	1/1	0,56	56	99	2288,166,0	1/1	0,50	50	99	2073,150,0
MLOC_20130.1	HC	2	149.15	429	C	G	1/1	0,58	58	99	2308,169,0	1/1	0,58	58	99	2298,166,0
MLOC_20130.1	HC	2	149.15	490	C	G	1/1	0,75	75	99	3017,217,0	1/1	0,83	83	99	3336,241,0
MLOC_20132.1	HC	2	149.15	167	C	T	1/1	0,4	4	9	112,9,0	1/1	0,4	4	12	154,12,0
MLOC_20132.1	HC	2	149.15	204	T	C	1/1	0,4	4	12	144,12,0	1/1	0,3	3	9	113,9,0
MLOC_20132.1	HC	2	149.15	930	A	C	1/1	0,6	6	18	251,18,0	1/1	0,5	5	15	209,15,0
MLOC_20132.1	HC	2	149.15	1023	C	T	1/1	0,7	7	21	291,21,0	1/1	0,6	6	18	243,18,0
MLOC_20132.1	HC	2	149.15	2242	A	G	1/1	0,2	2	6	84,6,0	1/1	0,3	3	9	127,9,0
MLOC_20132.1	HC	2	149.15	2591	T	C	1/1	0,4	4	12	169,12,0	1/1	0,1	1	3	42,3,0
MLOC_20132.1	HC	2	149.15	3107	G	C	1/1	0,4	4	12	169,12,0	1/1	0,4	4	9	127,9,0
MLOC_20134.2	HC	5	143.542	534	G	T	1/1	0,2	2	6	84,6,0	1/1	0,1	1	3	42,3,0
MLOC_20159.1	HC	1	48.2295	70	G	C	1/1	0,5	5	15	182,15,0	1/1	0,7	7	21	264,21,0
MLOC_20159.1	HC	1	48.2295	125	T	C	1/1	0,4	4	12	153,12,0	1/1	0,5	5	15	209,15,0
MLOC_20184.3	HC	NA	NA	1119	A	G	1/1	0,1	1	3	36,3,0	1/1	0,1	1	3	36,3,0
MLOC_20185.1	HC	NA	NA	1045	A	T	0/0	1,1	3	3	0,3,36	1/1	0,2	2	6	64,6,0
MLOC_20230.1	HC	5	43.8194	931	G	C	1/1	0,20	20	57	787,57,0	1/1	0,27	27	81	1130,81,0
MLOC_20230.1	HC	5	43.8194	1056	T	C	1/1	0,33	33	99	1355,99,0	1/1	0,20	20	60	831,60,0
MLOC_20250.4	HC	6	87.3229	661	GAGC	G	1/1	0,72	74	99	4321,217,0	1/1	1,62	65	99	3718,184,0
MLOC_20336.1	HC	NA	NA	267	A	C	1/1	0,72	72	84	960,84,0	1/1	0,66	66	78	865,78,0
MLOC_20336.1	HC	NA	NA	483	T	A	1/1	1,65	66	99	2503,153,0	1/1	0,62	63	99	2463,181,0
MLOC_20336.1	HC	NA	NA	556	A	G	1/1	0,67	67	99	2624,193,0	1/1	0,71	71	99	2801,205,0
MLOC_20336.1	HC	NA	NA	588	A	G	1/1	0,61	61	99	2388,175,0	1/1	0,67	67	99	2632,193,0
MLOC_20336.1	HC	NA	NA	666	G	A	1/1	0,65	65	99	2593,187,0	1/1	0,61	61	99	2422,178,0
MLOC_20363.1	HC	6	65.9348	2	T	A	0/0	8,2	11	3	0,3,23	1/1	2,6	8	9	74,9,0
MLOC_20377.3	HC	3	52.6204	3028	A	G	1/1	1,1	2	3	29,3,0	1/1	1,1	2	3	29,3,0
MLOC_20381.2	HC	3	68.2365	1185	G	A	1/1	0,33	33	99	1377,99,0	1/1	0,31	31	90	1262,90,0
MLOC_20384.3	HC	3	51.7705	1	A	G	0/0	5,1	7	12	0,12,134	1/1	0,3	3	6	74,6,0
MLOC_20384.3	HC	3	51.7705	1239	A	G	1/1	0,37	37	99	1513,108,0	1/1	0,36	36	99	1504,108,0
MLOC_20384.3	HC	3	51.7705	1494	T	C	1/1	0,35	35	99	1390,102,0	1/1	0,42	42	99	1754,126,0
MLOC_20384.3	HC	3	51.7705	2106	G	A	1/1	0,38	38	99	1526,114,0	1/1	0,41	41	99	1666,120,0
MLOC_20390.2	HC	NA	NA	1047	TGTA	T	1/1	0,49	49	99	3016,148,0	1/1	0,53	54	99	3263,160,0
MLOC_20456.1	HC	2	80.0283	1017	A	G	1/1	3,1	4	3	36,3,0	1/1	2,1	3	3	36,3,0
MLOC_20518.1	HC	3	133.003	69	T	G	1/1	0,2	2	6	65,6,0	1/1	0,1	1	3	42,3,0
MLOC_20518.1	HC	3	133.003	107	T	C	1/1	0,2	2	6	69,6,0	1/1	0,1	1	3	42,3,0
MLOC_20533.1	HC	NA	NA	254	C	A	1/1	0,80	81	99	3205,235,0	1/1	1,74	78	99	2914,191,0
MLOC_20538.1	HC	5	43.9583	2512	A	C	1/1	0,2	3	3	40,3,0	1/1	0,1	2	3	36,3,0
MLOC_20645.2	HC	3	51.6289	221	A	G	1/1	0,25	25	72	960,72,0	1/1	0,36	36	99	1489,108,0
MLOC_20645.2	HC	3	51.6289	240	C	T	1/1	0,29	29	84	1127,84,0	1/1	0,40	40	99	1665,120,0
MLOC_20645.2	HC	3	51.6289	537	G	T	1/1	0,44	44	99	1844,132,0	1/1	0,45	45	99	1852,132,0
MLOC_20746.1	HC	6	55.8428	1056	G	T	1/1	0,2	2	3	36,3,0	1/1	0,2	2	3	23,3,0
MLOC_20784.1	HC	2	127.054	376	G	A	1/1	0,24	25	69	932,69,0	1/1	0,20	20	60	840,60,0
MLOC_20784.1	HC	2	127.054	475	A	G	1/1	0,31	31	93	1294,93,0	1/1	0,29	29	84	1171,84,0
MLOC_20784.1	HC	2	127.054	559	G	A	1/1	1,18	19	21	706,21,0	1/1	0,25	25	72	1000,72,0
MLOC_20784.1	HC	2	127.054	771	T	C	1/1	0,25	26	75	1043,75,0	1/1	0,26	26	78	1058,78,0
MLOC_20815.2	HC	4	101.983	1828	A	C	1/1	2,1	3	3	36,3,0	1/1	0,1	3	3	36,3,0
MLOC_20816.3	HC	5	43.9583	316	C	G	1/1	0,40	40	99	1636,117,0	1/1	0,32	32	96	1321,96,0
MLOC_20816.3	HC	5	43.9583	1350	G	C	1/1	1,37	38	78	1515,78,0	1/1	0,37	37	99	1444,105,0
MLOC_20816.3	HC	5	43.9583	1519	C	T	1/1	0,30	30	90	1260,90,0	1/1	0,21	21	63	884,63,0
MLOC_20816.3	HC	5	43.9583	1921	G	T	1/1	2,1	3	3	28,3,0	1/1	2,1	3	3	29,3,0
MLOC_20933.1	HC	2	77.2663	117	G	C	1/1	0,1	1	3	42,3,0	1/1	0,2	2	6	84,6,0
MLOC_20933.1	HC	2	77.2663	459	C	G	1/1	0,1	1	3	42,3,0	1/1	0,2	2	6	68,6,0
MLOC_20933.1	HC	2	77.2663	840	T	C	1/1	0,3	3	9	120,9,0	1/1	0,1	1	3	42,3,0
MLOC_20933.1	HC	2	77.2663	1242	T	C	1/1	0,2	2	6	84,6,0	1/1	0,5	5	15	209,15,0
MLOC_20963.2	HC	3	64.2351	93	T	C	1/1	0,99	99	99	3901,286,0	1/1	0,96	96	99	3799,277,0
MLOC_20963.2	HC	3	64.2351	273	C	T	1/1	0,77	77	99	3184,229,0	1/1	0,83	83	99	3391,244,0
MLOC_20977.1	HC	4	51.0623	3281	T	G	1/1	0,3	3	9	85,9,0	1/1	0,2	2	3	29,3,0
MLOC_21009.1	HC	2	58.7819	890	T	C	1/1	1,4	5	9	112,9,0	0/0	5,0	5	12	0,12,152
MLOC_21060.1	HC	5	44.0278	288	C	G	1/1	0,1	1	3	42,3,0	1/1	0,3	3	9	124,9,0
MLOC_21069.1	HC	NA	NA	624	A	G	1/1	0,29	29	87	1197,87,0	1/1	0,35	35	99	1465,105,0
MLOC_21134.1	HC	NA	NA	57	C	A	1/1	0,27	27	60	538,60,0	1/1	0,37	37	60	547,60,0
MLOC_21155.1	HC	NA	NA	4	G	C	1/1	1,3	6	3	28,3,0	1/1	0,5	7	6	65,6,0
MLOC_21194.2	HC	7	137.252	827	C	G	1/1	3,2	5	6	64,6,0	1/1	2,3	8	3	28,3,0
MLOC_21276.2	HC	5	139.236	177	A	G	1/1	0,43	43	99	1641,129,0	1/1	0,33	33	96	1209,96,0
MLOC_21284.2	HC	3	52.762	5	C	A	1/1	1,1	2	3	42,3,0	1/1	1,1	2	3	40,3,0
MLOC_21284.2	HC	3	52.762	8	A	T	1/1	1,2	3	6	84,6,0	1/1	1,2	3	6	84,6,0
MLOC_21320.3	HC	1	48.2295	489	TAGC	T	1/1	0,6	6	18	318,18,0	1/1	0,7	7	21	348,21,0
MLOC_21372.4	HC	NA	NA	231	C	G	1/1	0,4	4	6	84,6,0	1/1	0,12	12	27	293,27,0
MLOC_21373.1	HC	NA	NA	242	A	C	1/1	0,19	19	57	777,57,0	1/1	0,13	13	39	538,39,0
MLOC_21456.2	HC	2	86.7564	996	C	T	1/1	1,48	49	99	1973,111,0	1/1	0,42	42	99	1712,123,0
MLOC_21456.2	HC	2	86.7564	1232	C	T	1/1	1,32	33	63	1305,63,0	1/1	1,28	29	47	1125,47,0
MLOC_21503.1	HC	5	46.5278	491	T	C	1/1	0,31	31	93	1272,93,0	1/1	0,30	30	90	1257,90,0
MLOC_21503.1	HC	5	46.5278	1416	G	A	1/1	0,18	18	54	751,54,0	1/1	0,21	21	63	840,63,0
MLOC_21519.2	HC	NA	NA	600	T	G	1/1	0,1	1	3	42,3,0	1/1	0,1	1	3	42,3,0
MLOC_21519.2	HC	NA	NA	651	G	C	1/1	0,2	2	6	78,6,0	1/1	0,1	1	3	42,3,0
MLOC_21519.2	HC	NA	NA	1044	C	T	1/1	0,1	1	3	42,3,0	1/1	0,2	2	6	82,6,0
MLOC_21519.2	HC	NA	NA	2238	T	A	1/1	0,1	1	3	42,3,0	1/1	0,2	2	6	84,6,0
MLOC_21655.5	HC	7	65.4391	152	A	T	1/1	0,28	28	63	529,63,0	1/1	0,26	26	66	541,66,0
MLOC_21661.1	HC	NA	NA	187	G	T	1/1	0,1	1	3	27,3,0	1/1	0,6	6	18	230,18,0
MLOC_21667.1	HC	3	52.6204	261	C	A	1/1	0,1	1	3	42,3,0	1/1	0,1	1	3	42,3,0
MLOC_21667.1	HC	3	52.6204	307	G	A	1/1	0,4	4	12	129,12,0	1/1	0,2	2	6	48,6,0
MLOC_21709.1	HC	2	18.9802	279	A	G	1/1	0,2	2	6	57,6,0	1/1	0,3	3	3	29,3,0
MLOC_21709.1	HC	2	18.9802	298	C	A	1/1	0,3	3	9	86,9,0	1/1	0,3	3	3	29,3,0
MLOC_21709.1	HC	2	18.9802	336	G	C	1/1	0,5	5	15	155,15,0	1/1	0,7	7	15	141,15,0
[truncated: 31,155 more rows]

## Sheet:  Gene_expression
Table: Differentially regulated genes and expressed genes in DM1 e35RM and e35RD
	e35RM vs e35RD		e35RM raw counts				e35RD raw counts
Transcript ID	log2FC	FDR	rep_1	rep_2	rep_3	rep_4	rep_1	rep_2	rep_3	rep_4
AK248196.1	-3.72086	0.325138	0	0	0.262365	0	6.37177	5.44359	6.95454	9.90325
MLOC_9150.1	-3.66581	0.99787	0	0.526233	0	0	20.8915	0.00373487	20.5956	14.1894
MLOC_14380.1	-3.64233	0.99787	0	0	0	0	3.2578	7.66738	3.41865	13.4764
MLOC_34299.1	-3.52858	0.99787	0.184146	0	0	0	7.55198	5.06397	9.58453	3.28697
MLOC_80211.1	-3.45248	0.0064164	0	0	0	0	5.66971	4.8438	4.5839	5.40385
MLOC_3024.1	-3.28825	0.99787	48.573	0	0	61.6103	56.2895	52.9575	48.6239	54.5458
AK357389	-3.0605	0.99787	30.6637	0	0	0	35.9568	37.0337	35.2314	0
MLOC_40303.1	-2.94698	0.99787	0	43.8727	0	27.401	19.6453	45.3177	42.1566	29.7108
MLOC_2478.1	-2.92865	0.436755	0	0.137547	0	0	2.99782	2.85798	5.02573	4.12908
MLOC_32818.1	-2.73599	0.493535	0	0.273847	0	0	3.13281	2.40881	3.1344	4.88603
MLOC_14854.4	-2.67652	0.668872	0	0	0	0	2.35598	3.53243	1.80002	3.85818
MLOC_46351.1	-2.5341	0.99787	0	0	0	0	0	5.13323	2.99568	8.41095
MLOC_15514.1	-2.43478	0.99787	0.33622	0.672727	0.356503	0.385544	4.48934	7.76662	4.54994	3.00073
MLOC_68328.3	-2.41071	0.99787	0	0	9.72085	0	1.97212	7.61552	9.37086	5.40863
AK371354	-2.38036	0.99787	0	23.4135	0	0	42.3582	2.05926	0	34.3488
MLOC_51607.1	-2.32578	0.99787	4.87505	0	0.832194	0.000164211	7.41716	6.97551	3.72563	4.64726
MLOC_26700.1	-2.21516	0.99787	0	1.62326	0	0	0.898432	2.21801	6.16419	5.22916
MLOC_38036.1	-2.21278	0.99787	3.33406	0.833871	0	1.91159	4.76974	17.4203	3.47066	8.36892
MLOC_25402.1	-2.17487	0.99787	23.1902	0	23.2556	20.0967	33.2605	40.8436	33.8538	56.1676
AK359796	-2.12815	0.99787	0	4.757	0.906939	4.09302	5.58931	5.45081	10.818	15.705
MLOC_41882.1	-1.9674	0.99787	2.09883	0	1.48363	1.60449	5.33798	6.15653	4.36965	7.02445
MLOC_41186.1	-1.93905	0.99787	0	0	1.8505	1.00062	4.16122	1.91972	3.63344	3.89398
MLOC_58689.1	-1.92832	0.99787	7.49701	8.16707	0	0.351757	11.7387	11.6019	3.21109	12.0653
AK370412	-1.91971	0.99787	3.90618	0	1.82214	10.02	16.3997	4.476	7.7579	16.8016
MLOC_28098.1	-1.86813	0.99787	0	0.872982	0	0	2.76433	0	2.65059	5.323
MLOC_16327.1	-1.83461	0.99787	0	3.87316	0	0	4.06946	2.53029	1.65711	2.65999
MLOC_32278.1	-1.79832	0.99787	2.2788	0.0141328	0	0	0	3.89926	3.95362	6.21442
MLOC_45321.2	-1.76924	0.99787	3.15083	0	9.80805	0	5.60186	8.46874	6.88589	3.12641
MLOC_25512.3	-1.76349	0.99787	3.23243	1.0452	0	0	2.03378	4.29226	5.06688	2.93215
MLOC_22358.1	-1.76215	0.99787	0	0	0.682853	2.95391	5.52791	2.83359	3.35194	1.43692
MLOC_65238.2	-1.76132	0.99787	64.7332	39.5929	65.7928	0	58.4045	68.9327	59.0585	51.7678
MLOC_49576.1	-1.74961	0.99787	2.78663	7.50169	20.9357	0	12.9797	16.7054	10.6012	14.652
MLOC_35704.1	-1.74088	0.99787	2.75893	0	1.16765	0	2.22664	2.19944	2.70123	7.3868
MLOC_41692.1	-1.73924	0.99787	4.88444	0	2.64718	5.65841	8.98524	4.30259	10.4524	14.0056
MLOC_68532.1	-1.68669	0.99787	0	3.18871	3.37963	0	3.03991	5.25909	2.48846	6.22274
MLOC_23601.1	-1.68464	0.99787	1.66703	3.33548	0	0	3.17983	1.83372	3.47066	6.50916
MLOC_79264.1	-1.67983	0.99787	4.53191	0	0.96947	1.80603	6.03411	7.94291	3.67988	4.00505
MLOC_11843.1	-1.67576	0.99787	0.833514	0	1.76759	2.86738	3.97479	2.75058	5.20599	6.50916
MLOC_71444.1	-1.675	0.99787	0.0111588	1.93597	0	3.05117	3.46055	3.55573	4.53246	2.69859
MLOC_64676.1	-1.66411	0.99787	0	0.833871	2.65139	0	4.76974	3.66744	1.73533	1.85976
MLOC_51629.1	-1.66277	0.99787	49.4162	64.5762	0	51.1495	47.8429	65.4209	35.4494	82.4094
MLOC_35790.1	-1.66196	0.99787	12.6192	7.27467	0	8.08646	15.3513	9.98648	15.2564	18.5369
MLOC_81983.1	-1.64911	0.99787	2.56972	0	0	0.841917	2.45085	2.82668	1.91072	4.09546
MLOC_25501.1	-1.63852	0.99787	0.65342	1.3074	0.346419	1.49856	1.86958	6.82819	3.74106	4.73827
MLOC_15257.1	-1.63388	0.764641	1.5248	1.52545	3.23357	0.874245	6.54419	6.70907	7.14273	5.10326
MLOC_12198.2	-1.61836	0.99787	0	3.42761	3.92072	6.76797	8.67585	5.44995	7.31676	13.1184
MLOC_1771.1	-1.61516	0.99787	3.04527	0	3.26525	3.33708	5.23207	5.95471	7.45153	8.19041
MLOC_51934.1	-1.61501	0.99787	1.46008	0	1.54816	0	2.08881	2.40912	1.5199	5.7011
MLOC_21018.1	-1.61173	0.99787	0	1.04396	0	0.51805	1.33539	2.21315	2.05977	2.54994
MLOC_80217.1	-1.58831	0.99787	54.5146	63.4642	68.7339	0	60.1454	63.7974	53.9026	51.5236
AK249082.1	-1.57085	0.99787	18.796	41.2098	0.020694	46.6578	46.0131	18.9679	29.9839	61.7077
AK357582	-1.56189	0.99787	0	6.47951	1.98098	1.51691	5.16982	4.31525	3.70407	11.4387
MLOC_57448.5	-1.55774	0.99787	3.33406	0	3.53519	0.955793	7.15462	3.66744	5.20599	4.6494
MLOC_77924.1	-1.54982	0.99787	0	3.63737	0	0	4.98932	4.78545	2.64555	0
MLOC_1862.1	-1.54939	0.99787	2.37844	0	1.26096	1.36368	5.10393	3.27033	4.3328	3.31677
MLOC_8757.1	-1.52974	0.99787	1.74522	0	0	1.00062	4.16122	4.79931	5.45017	0
MLOC_41611.1	-1.52094	0.99787	3.812	0.762726	0	0	2.90853	4.65418	1.58727	2.41525
MLOC_51883.1	-1.51749	0.99787	2.01292	0	0.71145	0	2.55974	2.21419	1.39693	2.99419
MLOC_48916.1	-1.51738	0.99787	1.14406	1.22716	0.30327	1.96785	3.35227	4.40462	3.27508	5.42442
MLOC_7777.1	-1.51659	0.99787	1.09492	0.273847	0.87073	0.313887	2.34961	2.43924	1.70967	4.88603
MLOC_16896.1	-1.51541	0.99787	2.57601	0.644278	0	0	1.22842	0.708397	6.0335	4.31075
MLOC_69785.1	-1.50983	0.99787	3.33406	0	2.65139	4.77896	3.97479	8.25173	5.20599	10.2287
MLOC_709.1	-1.49707	0.99787	0.493228	2.96063	1.04597	0.565586	2.82247	4.88292	3.59406	4.95227
MLOC_36097.1	-1.49186	0.99787	1.59367	0	2.53472	0.913735	3.03991	3.46278	3.31794	5.33377
MLOC_19460.1	-1.47946	0.99787	3.65725	0.914703	0.96947	0	4.36009	1.00574	3.80709	8.16016
MLOC_13769.1	-1.478	0.99787	6.52396	6.66331	0	10.6272	12.9615	10.4173	11.0513	10.7815
MLOC_55850.1	-1.47601	0.99787	0	1.74596	1.8505	2.00124	2.49673	3.83945	7.26689	3.89398
AK251815.1	-1.46861	0.99787	0	0	12.1297	16.5312	18.7398	14.5227	0	20.523
MLOC_6686.1	-1.46776	0.99787	0	0	2.22545	1.60449	1.33449	7.69566	5.09792	0.780495
AK249780.1	-1.4656	0.99787	9.01748	0	12.304	21.3794	23.8178	13.1004	16.8337	14.6165
MLOC_77312.1	-1.46236	0.99787	1.97291	0	0	1.69676	2.82247	2.71273	2.05375	2.75126
MLOC_47035.1	-1.44129	0.99787	1.46008	0	3.87041	0.837139	5.57016	6.42431	0.759952	5.7011
MLOC_27227.1	-1.43493	0.99787	0	2.74411	0	0	2.61605	3.01721	0.951774	1.02002
MLOC_50067.1	-1.42692	0.99787	4.50801	5.7985	0.682853	0.738479	4.91369	7.08397	5.36311	10.7769
MLOC_80328.2	-1.4267	0.99787	1.02262	1.53458	3.25292	0	4.3889	3.37461	4.79031	2.85211
MLOC_20706.4	-1.42243	0.99787	6.33435	0	2.09875	0	5.85051	7.96721	10.5946	0
MLOC_52675.1	-1.42156	0.99787	2.37844	0	2.52192	0	5.67103	4.57846	3.09486	0.663354
MLOC_30459.1	-1.4208	0.99787	1.18922	0	1.89144	1.36368	2.26841	5.23252	1.85691	5.30683
MLOC_21348.1	-1.41923	0.99787	4.24452	0.00124464	3.42743	3.95586	3.84732	6.75343	13.978	5.03817
MLOC_60377.1	-1.41876	0.99787	2.0227	0.699909	0	0	2.00174	1.53913	2.18482	2.59705
MLOC_30506.1	-1.41492	0.99787	2.09883	0	0.741815	0.802244	1.33449	6.92609	4.36965	1.56099
MLOC_9164.8	-1.41045	0.99787	1.23717	1.85654	8.5267	3.54665	11.2094	6.12393	8.37106	11.0416
MLOC_41591.1	-1.40992	0.99787	1.88428	1.41382	0.499488	0.270089	4.4928	2.33178	2.69704	3.67873
MLOC_57941.1	-1.39625	0.99787	1.34195	0.67126	0	2.30822	3.19967	2.21419	4.19078	2.99419
AK374996	-1.39108	0.99787	3.01969	0	0	1.86273	8.08458	2.60829	0	6.52785
MLOC_27987.1	-1.38878	0.99787	4.19766	0.699909	5.19271	0.802244	6.67247	7.69566	10.1958	3.12198
MLOC_22398.1	-1.38784	0.99787	16.0981	16.8667	0	9.80489	28.0409	8.3534	19.25	15.1394
AK356391	-1.38583	0.99787	0	1.78667	3.55576	6.5485	6.45017	2.52071	7.62756	8.78036
MLOC_72829.1	-1.37767	0.774392	4.16757	1.66774	2.65139	2.86738	8.74453	7.33487	10.412	6.50916
MLOC_9153.1	-1.37075	0.99787	0.670973	0.67126	0	0	2.10305	2.53064	0	3.48894
MLOC_54604.1	-1.36867	0.99787	2.28697	0	0	1.49856	1.55799	2.51565	2.04058	4.00931
MLOC_47021.1	-1.36615	0.99787	5.0732	0	4.60225	0	4.23371	5.64249	5.47666	1.65076
MLOC_26017.1	-1.3612	0.99787	2.20244	0	0	3.78831	6.30168	1.21133	3.43902	2.45707
MLOC_2362.1	-1.35964	0.99787	5.00109	0	0.883797	0	3.97479	1.83372	6.07366	0.92988
MLOC_42970.1	-1.35561	0.971565	1.10775	1.10823	1.17458	0.362932	3.92418	3.13333	2.30628	3.35438
MLOC_81847.1	-1.35268	0.99787	0	1.74596	0	2.6344	2.49673	2.67477	0.520705	7.2633
MLOC_69471.1	-1.3469	0.99787	1.14396	2.2889	0.606487	0.655892	0.545523	7.5501	5.95417	5.10488
MLOC_29334.1	-1.34162	0.99787	1.66703	2.50161	0	0	4.76974	2.75058	2.603	0.92988
MLOC_38123.1	-1.33128	0.99787	5.19537	0	0	4.45571	7.68637	0	5.6363	10.736
MLOC_60112.1	-1.31836	0.99787	0	0.699909	2.22545	0	1.33449	0.769566	3.64137	3.12198
MLOC_71330.1	-1.31352	0.99787	0.914312	6.40292	0	3.14533	2.61605	8.04589	4.75887	5.1001
MLOC_48550.1	-1.31255	0.99787	0	1.06128	0	1.82467	2.52938	2.33379	2.20857	1.18347
AK354847	-1.3081	0.99787	0	1.50808	1.84222	6.17e-05	0.00193409	3.77704	3.42713	6.00029
MLOC_50344.1	-1.30678	0.99787	1.39922	0.699909	0	0	0.667247	2.3087	2.18482	2.34148
MLOC_29956.1	-1.30405	0.99787	0	2.92141	0	1.26691	0.69627	1.60608	4.11161	4.99788
MLOC_11015.1	-1.29895	0.99787	0	0.914703	0	2.09689	0.872018	1.00574	4.75887	3.06006
MLOC_17749.1	-1.28123	0.99787	0	1.59436	1.68981	0	0.759977	2.62954	3.31794	2.66689
MLOC_28167.1	-1.28051	0.99787	3.33406	0	0.883797	2.86738	3.17983	4.5843	2.603	5.57928
MLOC_23902.1	-1.27398	0.99787	2.91629	2.81586	0	0	5.10494	0	4.69831	6.00927
MLOC_48919.1	-1.27225	0.99787	0	3.80528	0	16.2433	12.5064	4.40888	0	17.5392
MLOC_43150.1	-1.26986	0.99787	0	1.21588	0	0.464553	0	2.22815	2.53032	3.61566
MLOC_27436.1	-1.26631	0.99787	2.61782	4.36491	1.8505	5.00311	5.8257	12.8067	9.08361	8.76145
MLOC_1937.1	-1.26552	0.99787	1.51054	0	2.00686	0	1.19608	2.96073	1.83418	3.03776
MLOC_79055.1	-1.26028	0.99787	6.0992	3.0509	3.23357	0.874245	8.72559	9.22497	5.55546	7.65489
MLOC_1692.1	-1.25986	0.971565	0.880697	1.32161	1.86765	0.504948	2.93985	3.39066	3.66712	3.43881
MLOC_30343.1	-1.2588	0.99787	0	4.89936	5.19271	2.40673	5.33798	6.92609	7.28275	4.19424
MLOC_40634.1	-1.25692	0.99787	0.493228	4.44095	2.61491	1.69676	6.11536	3.79783	4.10749	8.25378
MLOC_58566.1	-1.25445	0.99787	4.57585	2.2889	3.03244	0.655892	4.9097	6.92093	5.95417	7.65732
MLOC_29969.1	-1.25414	0.99787	2.85663	0	0	1.0919	4.54082	2.61856	1.48684	1.0623
MLOC_45333.1	-1.25379	0.99787	2.78209	0	2.77269	1.16998	4.10001	7.2029	2.13749	3.0479
MLOC_22775.1	-1.24621	0.99787	0	0	2.24964	0	0.505875	2.33379	0.552143	3.55041
AK355051	-1.23626	0.99787	4.81134	2.89982	10.4932	8.73959	21.8265	9.80581	9.85071	25.0317
MLOC_68005.1	-1.23624	0.99787	0	4.78307	1.68981	0	5.31984	0.876514	0.829485	7.1117
MLOC_27105.1	-1.23508	0.99787	3.94758	0	5.17295	10.1817	9.50908	9.84518	3.45616	10.6581
MLOC_47040.1	-1.23245	0.99787	5.8217	3.90882	0	5.85548	9.67574	3.27125	6.28709	10.9457
MLOC_68549.1	-1.23124	0.99787	1.35563	0	3.085	1.0364	1.84398	5.42547	4.51485	2.20101
MLOC_16729.2	-1.22655	0.99787	1.02262	0.511526	1.62646	0.586318	2.43828	3.37461	2.66129	2.85211
MLOC_45754.1	-1.22415	0.99787	0.7624	3.0509	0	1.74849	4.36279	2.5159	3.17455	2.55163
MLOC_53638.1	-1.22327	0.99787	1.42832	1.42893	0	2.18381	1.81633	4.71341	3.46929	3.1869
MLOC_14921.1	-1.22255	0.99787	2.61782	2.61894	0	2.00124	4.99346	3.83945	4.54181	2.92048
MLOC_3675.2	-1.22103	0.99787	9.35114	11.8289	9.43863	2.98e-07	14.8016	6.82267	11.8663	13.4742
MLOC_37142.1	-1.22053	0.99787	0	3.71309	1.3118	0	2.35987	1.36087	5.79535	1.3802
MLOC_40859.1	-1.2142	0.99787	0	1.42893	1.00966	1.0919	3.63266	2.09485	3.9649	1.0623
MLOC_18581.1	-1.21196	0.99787	0.914312	0	1.93894	0	0	2.01147	3.80709	5.1001
MLOC_20800.1	-1.21177	0.99787	0.289372	2.31596	0.613657	0	1.37993	1.90984	2.71105	2.25979
MLOC_70577.2	-1.20964	0.99787	11.1997	14.8956	9.07693	0	15.7834	6.6485	18.0503	12.0456
MLOC_62905.1	-1.2056	0.99787	13.9022	0	0	20.8314	0	24.7748	7.29932	28.6291
MLOC_12679.1	-1.20399	0.99787	1.59123	2.65319	2.24964	0	3.54113	2.91724	3.865	4.14214
MLOC_63664.1	-1.19663	0.99787	2.57601	3.22139	0	4.43087	8.59897	4.25038	2.01117	7.18458
MLOC_41408.1	-1.19271	0.99787	0.73004	5.11247	3.09632	3.34855	7.65897	9.63646	2.27986	11.4022
MLOC_9128.1	-1.19141	0.99787	0	3.65176	0	5.02283	4.17762	5.62127	1.5199	2.44333
MLOC_24233.1	-1.18982	0.99787	7.85347	7.85683	0.92525	1.00062	5.8257	6.71904	11.8087	7.78795
MLOC_3809.1	-1.18527	0.918703	2.18792	2.41246	1.53414	2.21215	5.51972	3.83441	6.52661	6.45654
MLOC_27422.1	-1.18007	0.99787	9.79454	4.19946	2.22545	1.60449	9.34146	7.69566	7.28275	12.4879
MLOC_564.1	-1.17882	0.99787	3.86401	0	0	1.47696	3.07106	1.41679	1.34078	4.31075
MLOC_70907.1	-1.17312	0.99787	5.75902	0	1.68786	0.955793	1.48693	2.6289	6.52257	6.47533
MLOC_30286.1	-1.17287	0.99787	0	0	0	9.92754	0.292209	3.80897	2.12571	4.03677
MLOC_19500.1	-1.17271	0.99787	1.37964	0.460077	1.95049	4.21876	4.38607	6.07037	7.18084	2.05219
MLOC_35895.1	-1.17128	0.99787	5.23565	9.6028	4.62625	2.00124	8.32243	12.4782	12.7171	13.6289
MLOC_34339.1	-1.1697	0.99787	0.670973	3.3563	0	2.30822	3.19967	2.95226	2.79386	3.74273
MLOC_52968.1	-1.15962	0.99787	1.95172	0.390512	1.65557	0.447609	3.35059	4.72314	1.21901	3.04832
MLOC_15111.1	-1.15815	0.99787	1.02262	2.55763	1.08431	0	2.92593	2.81217	2.12903	2.85211
MLOC_14070.1	-1.15315	0.99787	0.462894	1.15773	0.490819	1.0616	2.20741	2.03672	3.37302	2.06565
AK360328	-1.15114	0.99787	11.8145	9.24601	22.3934	65.5218	79.6632	25.8575	25.9056	85.9383
MLOC_28500.1	-1.15103	0.99787	2.47433	0	3.2795	0.70933	5.89969	2.72175	1.28786	4.1406
MLOC_19343.1	-1.15096	0.99787	0.326865	1.63503	2.0795	1.49927	2.80571	3.23594	2.04155	6.92846
MLOC_28845.1	-1.14714	0.971565	11.3439	4.36491	11.103	8.00498	19.9738	20.1571	14.5338	23.3639
MLOC_9290.1	-1.14426	0.99787	0	0.986878	1.04597	1.69676	0.940824	3.79783	2.05375	3.85176
MLOC_56794.1	-1.14154	0.99787	0	5.90836	5.22021	8.44971	8.84699	8.40636	6.47611	6.5497
MLOC_7034.2	-1.1402	0.99787	0.653731	0	0.346584	2.2489	4.98792	2.8764	0	2.91724
AK364635	-1.13981	0.99787	13.9657	10.5437	11.2147	0	9.49445	13.4244	9.06143	17.8969
MLOC_34738.1	-1.13917	0.99787	3.18735	0	0.844907	2.7412	6.07981	5.25909	0.829485	3.55585
MLOC_75946.1	-1.13467	0.99787	1.23989	1.42445	2.80555	2.04244	1.44026	8.5608	5.00146	7.35354
MLOC_46599.3	-1.13214	0.99787	0	2.97432	0.63048	0	1.13421	3.92439	0.618971	2.65342
MLOC_68364.3	-1.13202	0.99787	2.01292	0.67126	0.71145	0	1.27987	1.47613	2.09539	4.49128
MLOC_35256.1	-1.13111	0.99787	1.48941	1.19204	0.315853	0	0.568206	2.29368	2.79079	3.32322
MLOC_36608.1	-1.12616	0.99787	2.34766	3.19188	2.09204	2.99708	7.94697	8.03328	4.16783	6.56481
MLOC_54328.1	-1.12476	0.99787	2.28813	0.858415	1.21308	0	3.27343	1.57308	1.78641	3.829
MLOC_49083.1	-1.11724	0.99787	0.493228	0	2.61491	1.69676	1.41124	3.25528	4.10749	2.20101
MLOC_9300.1	-1.11531	0.99787	17.5268	18.616	0	10.1979	11.8439	16.1117	14.8578	14.3109
MLOC_71179.1	-1.11276	0.918703	2.2872	4.57635	4.04196	2.62274	8.72559	5.87044	9.52364	7.65489
MLOC_34102.3	-1.10631	0.99787	5.75339	0.319562	2.44175	3.95124	5.36788	6.84131	5.32982	6.10038
MLOC_24950.1	-1.10597	0.99787	5.84032	0	1.54816	1.67428	3.48135	4.81823	5.31966	2.44333
MLOC_49941.1	-1.10579	0.99787	0	0.797178	0	3.65494	3.79988	0.876514	3.31794	0.888962
MLOC_29140.1	-1.10408	0.99787	1.02262	0.511526	3.25292	1.17264	4.87656	1.6873	2.12903	6.27464
MLOC_67429.1	-1.10224	0.99787	1.42832	0.476309	0	2.72976	2.72449	1.57114	1.98245	3.71805
MLOC_34866.1	-1.10034	0.99787	0.476106	3.33417	2.52414	1.63785	2.72449	4.1897	5.94736	5.3115
MLOC_20553.1	-1.09815	0.99787	3.18445	1.98183	6.40134	1.78926	7.10277	9.89311	4.87268	7.41193
MLOC_13872.1	-1.09754	0.99787	0.670973	0.67126	0	1.53881	2.55974	2.21419	2.79386	0.748546
MLOC_77126.1	-1.09687	0.99787	2.01387	0	4.76309	0	0.969088	3.17726	2.81891	4.0222
MLOC_79457.1	-1.09588	0.99787	0.914312	0.914703	2.90841	2.09689	3.48807	4.02295	2.85532	6.12012
MLOC_53548.6	-1.09578	0.99787	7.51367	4.4514	4.40319	1.51207	10.2681	9.09618	8.5797	9.20206
MLOC_46959.1	-1.09412	0.99787	2.7682	1.03852	0	0.396788	1.6501	4.18688	1.44081	2.31619
MLOC_60030.1	-1.09376	0.99787	0.872608	6.11087	0	0	0.832243	4.79931	1.81672	2.92048
MLOC_58159.1	-1.09354	0.99787	1.06082	1.06128	0.562409	1.21645	1.01175	5.25103	2.20857	4.14214
MLOC_54455.1	-1.09035	0.99787	0	1.82941	7.75576	0	0.872018	5.02868	3.80709	3.06006
MLOC_12372.1	-1.08901	0.99787	6.93243	15.1307	0	17.5885	20.6412	6.91301	11.5642	12.0429
MLOC_81928.1	-1.0837	0.99787	2.159	1.23235	0.534753	1.22434	2.21381	1.74129	3.23179	7.43066
MLOC_1000.1	-1.08312	0.99787	3.11832	2.17993	0.883797	0.955793	6.35966	2.75058	2.603	5.57928
MLOC_56382.1	-1.08169	0.99787	0.750223	0.562908	0.795482	0.430141	2.23626	2.47572	1.17144	2.0924
AK249446.1	-1.07777	0.99787	0.872608	0	0.92525	3.00187	3.32897	0.959862	1.81672	4.86747
MLOC_11579.1	-1.07734	0.99787	0	1.82941	4.84735	4.19378	7.84816	2.01147	5.71064	4.08008
MLOC_29607.1	-1.06772	0.99787	1.5248	3.81363	3.23357	0	7.27132	3.35453	3.17455	2.55163
MLOC_55176.2	-1.0665	0.99787	2.78534	2.53321	1.61093	0.58072	4.347	4.17174	2.63588	6.21473
MLOC_8953.1	-1.06621	0.99787	0	5.11247	2.32224	1.67428	5.57016	3.21215	2.27986	4.88666
MLOC_17106.1	-1.06428	0.99787	3.5783	2.32279	0.851815	2.15482	8.90228	6.45572	3.82264	2.64769
MLOC_76301.1	-1.06295	0.99787	0	2.00358	5.80253	9.14579	7.01723	10.076	11.7935	1.18047
MLOC_13060.1	-1.06218	0.99787	2.19012	1.4607	0.774081	2.51142	5.57016	4.81823	3.03981	3.25777
MLOC_61683.1	-1.0604	0.99787	1.74522	0	3.701	0	1.66449	4.79931	2.72508	0.973494
MLOC_45171.1	-1.05868	0.99787	2.28793	0.572226	1.81946	2.62357	2.72761	9.43763	3.5725	3.19055
MLOC_31295.1	-1.05781	0.764641	2.85991	2.86113	3.03244	1.96768	5.45523	6.29175	7.74042	5.74299
MLOC_32489.1	-1.04648	0.99787	0.578962	1.09666	2.18927	0.986671	3.21801	3.73941	3.08803	1.99724
MLOC_42180.1	-1.04325	0.99787	5.00109	0.833871	1.76759	0.955793	4.76974	4.5843	0.867665	12.0884
MLOC_79881.1	-1.03817	0.99787	2.75305	0	0.583827	5.05109	6.30168	1.817	2.29268	3.68561
MLOC_31876.1	-1.03775	0.99787	0.69961	0.699909	4.45089	0	2.00174	4.61739	1.45655	2.34148
MLOC_20580.1	-1.03752	0.99787	0.554634	5.41606	6.05163	0	4.02039	3.97345	2.69877	5.39374
MLOC_1946.1	-1.0357	0.99787	2.73241	3.51461	0.827786	2.23805	7.07348	5.15252	5.68873	3.04832
MLOC_47991.1	-1.03153	0.809784	1.63355	1.9611	1.03926	1.12392	3.73916	3.59379	3.40096	3.28034
MLOC_21410.1	-1.03144	0.99787	5.11028	7.30352	1.54816	10.8828	11.1403	14.4547	9.87937	10.5878
MLOC_8577.1	-1.03123	0.99787	3.35486	2.68504	1.4229	0	0.639935	5.90452	4.88925	5.92073
MLOC_49747.2	-1.03012	0.99787	1.34195	0.67126	1.4229	0.769406	1.9198	4.42839	2.79386	2.24564
MLOC_33343.3	-1.02316	0.99787	1.82538	3.41289	3.61699	2.49843	3.68764	5.48066	10.0186	7.66277
MLOC_31289.1	-1.01993	0.99787	0	4.02756	1.03324	0	2.55974	2.21419	1.39693	1.49709
MLOC_48305.2	-1.01873	0.99787	0.429894	1.72031	0.911657	0.985921	2.87006	3.78304	0.895016	3.35717
MLOC_59281.1	-1.01846	0.99787	0	2.74411	0	0	2.61605	3.01721	0.951774	0
MLOC_35449.1	-1.01838	0.99787	0.618583	0	2.6236	3.54665	1.76991	7.4848	2.57571	2.0703
AK356831	-1.01662	0.99787	3.59227	1.12361	0.223646	3.0558	3.79029	1.86603	6.02553	4.38086
MLOC_6701.1	-1.01637	0.99787	0	3.58068	4.33723	4.69054	3.90124	4.49948	3.7258	9.12675
MLOC_80044.1	-1.01617	0.99787	1.33861	1.70291	1.25598	2.2038	3.21011	4.44791	3.01975	5.02758
MLOC_62311.1	-1.01459	0.99787	0.872608	1.74596	1.8505	1.00062	4.99346	1.91972	2.72508	3.89398
MLOC_24344.1	-1.0137	0.99787	2.61782	6.11087	1.8505	4.00249	6.65795	3.83945	10.9003	10.7084
MLOC_11016.1	-1.01124	0.99787	0.69961	1.39982	1.48363	2.40673	4.00348	1.53913	3.64137	5.46346
MLOC_14386.1	-1.00987	0.99787	2.22247	0	1.41393	1.52911	2.96753	1.95576	2.31353	3.47118
MLOC_62477.1	-1.00931	0.99787	0.888987	2.22342	0.942617	0.509702	1.69573	1.95576	3.23894	4.46295
MLOC_73058.1	-1.00902	0.99787	2.20244	5.50845	2.91913	3.78831	9.45252	6.05667	5.7317	9.82829
MLOC_5692.1	-1.004	0.99787	2.75928	0	1.46287	1.58204	2.63164	2.02346	3.82978	3.07829
MLOC_77745.1	-1.00295	0.99787	1.42832	3.33417	1.51448	1.63785	2.72449	2.61856	4.46052	10.623
MLOC_16503.1	-0.999481	0.99787	16.7541	10.3961	0	14.1793	10.8695	12.4963	12.7725	12.4302
MLOC_13533.1	-0.9986	0.99787	0.402864	0.806072	2.563	1.84786	2.30537	2.21573	3.77433	4.04496
MLOC_22061.1	-0.994253	0.99787	0.914312	1.01129	0.96947	0	3.48807	3.01721	0	3.06006
MLOC_76656.1	-0.992164	0.99787	0	1.39982	1.48363	8.82469	2.66899	2.3087	5.09792	5.46346
MLOC_70298.1	-0.991274	0.99787	3.14065	0	0	1.19755	4.09305	2.45155	3.89221	0
MLOC_21482.1	-0.990523	0.99787	3.4227	1.21098	0	2.61237	3.41925	1.97994	2.22618	6.11334
MLOC_66569.1	-0.988623	0.99787	0.27373	1.91693	1.16097	1.25555	2.34961	2.70991	1.70967	3.9699
MLOC_35830.1	-0.987764	0.99787	0	0	0.831586	3.14193	5.07475	2.76466	1.84187	0
MLOC_49235.1	-0.987532	0.99787	4.33008	2.47539	0	4.96531	5.30972	3.40218	4.50749	5.5208
MLOC_49968.1	-0.985681	0.99787	0	0.762726	4.85036	3.49698	4.36279	1.67727	4.76182	3.40217
MLOC_33907.1	-0.981914	0.971565	3.46413	2.47543	2.88601	5.95848	7.31574	6.80449	7.21212	9.38552
MLOC_1899.1	-0.981319	0.99787	1.06082	2.12255	0	1.21645	5.05875	1.75034	0.552143	3.55041
AK368655	-0.981003	0.99787	1.51107	1.88062	1.34335	0.809514	2.85499	3.75887	3.23427	3.21391
MLOC_42012.1	-0.980874	0.99787	0.883392	1.51712	1.19222	0.979132	3.17149	2.05463	2.99111	3.01589
MLOC_8680.1	-0.976592	0.99787	0.69961	0	1.48363	1.60449	2.66899	2.3087	0.728275	3.12198
MLOC_53689.1	-0.976055	0.99787	0	2.56333	1.95753	7.39706	3.79703	6.86598	2.16967	5.15273
MLOC_28986.1	-0.971802	0.99787	3.0496	0.762726	0.808393	1.74849	2.90853	1.67727	3.96818	5.95381
MLOC_77468.1	-0.970063	0.99787	3.65725	4.57352	8.72523	1.04844	8.72018	5.02868	10.4695	8.16016
MLOC_33772.1	-0.969586	0.99787	0.644002	1.28856	2.04856	0.738479	4.29948	1.41679	2.68155	2.87383
MLOC_57026.1	-0.963554	0.99787	0	3.33548	3.53519	0	0.794957	3.66744	1.73533	4.6494
MLOC_27354.1	-0.962731	0.99787	5.69694	3.27096	5.61194	7.19409	15.1878	9.31815	10.242	10.0584
MLOC_21838.1	-0.960975	0.99787	0	2.09973	0	0	2.00174	0.769566	2.9131	0
MLOC_55990.1	-0.958513	0.99787	4.52569	4.95925	4.37779	4.04047	8.57054	13.6701	12.3892	5.48422
MLOC_13001.1	-0.95754	0.99787	0.35631	3.20816	0	0.408582	1.01948	1.17582	2.22545	2.78253
MLOC_30380.1	-0.954745	0.99787	0.7624	1.52545	7.27553	3.49698	5.81706	3.35453	3.96818	10.2065
MLOC_27063.1	-0.952629	0.99787	0	0	2.792	0	4.57616	0	4.42977	0
MLOC_25995.2	-0.952343	0.99787	3.00926	0	1.36748	0.492961	1.23002	1.89152	4.02757	2.39798
MLOC_53921.1	-0.950179	0.99787	0.552437	0.552673	0.390509	2.1116	1.9319	2.43071	1.53352	2.25979
MLOC_33023.1	-0.949043	0.99787	1.80515	2.19106	1.05476	1.67428	6.07485	1.90731	4.25696	3.64496
MLOC_74360.1	-0.94742	0.99787	5.32184	0	3.37963	0.947638	8.35974	3.50606	0.829485	4.44481
MLOC_39059.1	-0.946557	0.99787	19.4289	11.9911	5.64278	5.274	19.5396	13.4327	14.4495	31.7048
MLOC_72601.1	-0.944367	0.99787	2.52533	2.36664	1.81137	1.25456	5.47056	2.5159	4.76182	5.02568
MLOC_28622.1	-0.942171	0.99787	2.50054	0.946623	7.95418	7.72918	6.60584	4.86913	8.7737	12.1946
MLOC_15575.1	-0.941953	0.99787	0.73004	0.730352	3.09632	0	1.39254	3.21215	1.5199	2.44333
MLOC_47046.1	-0.939704	0.99787	0.91976	0	2.92574	1.05469	2.63164	1.51759	1.91489	3.07829
MLOC_7997.1	-0.937399	0.99787	2.97304	1.18973	1.89144	0.681839	3.40262	6.54065	2.47589	2.65342
MLOC_50042.1	-0.936291	0.99787	2.30938	4.20703	6.43235	0	3.4274	6.33581	6.82144	3.07702
MLOC_45797.1	-0.936076	0.99787	14.629	0	8.72523	5.24222	6.97614	9.05163	9.51774	8.16016
MLOC_20682.1	-0.936005	0.99787	2.74294	0	0	0	0.872018	0	2.85532	2.04004
MLOC_42716.1	-0.934825	0.99787	4.16757	0	0.883797	0	2.38487	0	4.33833	2.78964
MLOC_29777.1	-0.932922	0.99787	0.952212	0.952619	0.504828	2.18381	3.17857	2.09485	1.48684	3.71805
MLOC_58911.1	-0.931661	0.99787	1.47317	0.552673	3.70984	0.844641	2.45878	3.24094	3.06705	3.90327
MLOC_71672.1	-0.929863	0.99787	0	0	4.2956	2.98641	4.96775	0.731744	7.22947	0.65156
MLOC_32415.1	-0.92936	0.99787	1.85575	1.2377	0	2.83732	2.35987	2.04131	5.15142	2.0703
MLOC_2031.1	-0.926516	0.99787	9.09493	13.0224	5.93452	5.61571	14.4461	14.4037	18.8669	16.7103
MLOC_32212.1	-0.925902	0.99787	1.39789	4.60012	0.998007	1.17669	3.20472	3.8515	4.7551	3.7106
MLOC_61298.1	-0.923573	0.99787	2.92016	1.4607	2.32224	0.837139	4.17762	4.81823	1.5199	6.51554
MLOC_29865.1	-0.921357	0.99787	1.66703	2.50161	0.883797	0	0.794957	5.50116	3.47066	1.85976
MLOC_1127.4	-0.919302	0.99787	18.1727	11.6148	0	12.0264	9.18644	13.2545	15.6235	9.35718
AK355292	-0.918585	0.99787	3.43e-06	4.55787	3.80071	1.90302	3.18785	2.1664	4.46271	6.59577
MLOC_70606.1	-0.918023	0.99787	0.00107821	0.839616	0	2.26234	1.27181	5.14765	2.51394	0
MLOC_69936.1	-0.917998	0.99787	0	9.50924	0	0	3.745	0	0	12.2757
MLOC_47213.1	-0.915987	0.99787	4.50134	0	2.98306	1.93564	3.21984	4.95144	1.17144	8.16035
MLOC_3215.1	-0.911812	0.99787	0	2.61894	4.62625	3.39931	1.66449	4.79931	5.45017	5.84096
MLOC_3908.1	-0.910922	0.99787	1.07022	1.78231	3.77805	1.63433	3.39828	4.70326	4.08593	4.37255
MLOC_18566.1	-0.910278	0.99787	0.62992	0	3.38367	4.54761	0	4.62128	8.95891	6.87087
MLOC_52877.1	-0.910047	0.99787	2.532	1.97018	3.57967	0.967818	2.41488	5.2609	6.44293	5.02176
MLOC_71945.1	-0.909983	0.99787	0	2.09973	0.741815	2.40673	2.00174	2.3087	7.28275	0.780495
MLOC_43223.1	-0.908076	0.99787	0.888987	0	0	3.56791	1.69573	0	3.23894	3.96707
MLOC_48396.1	-0.905673	0.99787	2.41718	2.82125	3.8445	1.38589	3.84228	7.97664	5.03244	4.94384
MLOC_46838.1	-0.904707	0.99787	1.59367	7.1746	8.44907	7.30988	6.83979	10.5182	14.1012	12.4455
MLOC_22501.1	-0.904653	0.99787	1.3036	0.828229	1.02199	0.850385	2.03594	2.19367	2.90921	2.44384
MLOC_40167.1	-0.903754	0.99787	1.02262	3.58068	2.16861	0	0.975311	3.93704	2.66129	5.1338
MLOC_58396.2	-0.903481	0.99787	0	1.10178	2.3355	1.26287	2.10073	3.23049	0.764289	3.68591
MLOC_29890.1	-0.902333	0.99787	0.511308	4.09221	1.08431	2.93159	2.92593	4.49948	2.12903	6.84506
MLOC_66759.1	-0.900733	0.99787	6.98227	0	0.832652	2.66859	0	10.5528	5.26629	7.64919
AK368262	-0.90038	0.99787	0.936901	2.51149	2.81469	2.24511	8.39957	2.14044	4.18874	4.02008
MLOC_5813.1	-0.899688	0.99787	0.55061	2.20338	1.75148	1.89416	2.6257	3.02833	2.86585	4.91415
MLOC_24519.1	-0.899266	0.99787	0	0.699909	2.22545	0	0	3.07826	2.9131	1.56099
MLOC_27589.1	-0.897759	0.99787	1.39922	3.49955	2.96726	4.01122	4.67073	7.69566	5.8262	5.46346
MLOC_68574.1	-0.896974	0.99787	0	0.872982	2.77575	0	0	4.79931	0.908361	3.89398
MLOC_32670.1	-0.896052	0.99787	4.57156	0.914703	3.87788	0	5.23211	1.00574	2.85532	6.12012
MLOC_19907.1	-0.89388	0.99787	5.44102	0.473335	2.0067	4.06907	7.21994	4.16354	4.43266	4.48658
MLOC_77815.1	-0.893804	0.99787	7.42576	4.77574	3.93686	2.43289	8.09401	9.33517	6.07358	12.4264
MLOC_51426.1	-0.893563	0.99787	0.60252	0.904167	3.83321	0.690911	2.58592	3.31384	1.56802	3.69699
MLOC_48308.1	-0.892757	0.99787	4.29649	0.0944215	2.05913	0	0.995253	1.64201	3.22065	3.73435
MLOC_8896.1	-0.891763	0.99787	2.63696	0.461538	4.28797	0.587193	1.48269	5.63772	5.14209	2.80208
MLOC_4727.1	-0.891277	0.99787	0.644002	4.50994	0	1.47696	5.52791	1.41679	0.670388	4.31075
MLOC_31795.1	-0.890259	0.99787	2.50565	0	2.8443	0	7.36188	0	2.12788	2.26961
MLOC_27518.1	-0.88957	0.99787	0.805727	0.806072	3.41734	0.923929	1.53691	3.10203	2.93559	4.4944
MLOC_32159.1	-0.888613	0.99787	2.74294	3.65881	4.84735	0	7.84816	1.00574	5.71064	5.1001
MLOC_73187.1	-0.888077	0.99787	3.15433	2.5468	0	0.304676	2.23996	1.10312	3.70294	2.69664
MLOC_81478.1	-0.887819	0.99787	2.08016	1.24863	1.32339	0.955357	4.37533	2.74915	1.29924	4.64132
MLOC_12449.1	-0.887195	0.99787	2.22556	0.318072	0.674233	1.82289	3.33552	4.19673	0.661926	3.19225
MLOC_33052.1	-0.884071	0.99787	2.46614	0.493439	0.522983	0.565586	2.82247	2.17019	0.513437	3.85176
MLOC_14322.1	-0.882565	0.99787	0	0	2.32224	0	2.08881	0.803039	2.27986	0
MLOC_14614.1	-0.881394	0.99787	0	1.59e-08	2.15627	0	0	3.35428	0	4.0057
MLOC_35867.1	-0.880524	0.99787	0	9.40878	6.63888	1.61427	3.84438	10.5035	2.84185	5.23449
MLOC_32460.1	-0.877949	0.99787	3.49043	0	0	3.00187	2.49673	2.87959	2.72508	0.973494
MLOC_16869.1	-0.877794	0.99787	7.17153	5.58024	3.37963	0	4.55986	8.76514	5.8064	3.55585
MLOC_30243.1	-0.873705	0.99787	5.79602	0	14.3399	2.88292	4.29948	10.626	4.02233	7.90304
MLOC_44920.2	-0.873092	0.99787	2.13786	2.8517	0.75561	2.86007	4.07794	4.31132	2.96727	5.56507
MLOC_50659.1	-0.872712	0.00636606	39.1752	39.1919	36.2357	41.0991	75.521	71.515	66.8102	80.8996
MLOC_14278.1	-0.872301	0.99787	2.79844	1.39982	3.70908	5.61571	5.33798	6.92609	5.09792	7.80495
MLOC_50946.1	-0.871213	0.99787	2.47433	0.618848	1.9677	2.12799	2.35987	2.72175	3.86357	6.2109
MLOC_42268.1	-0.870387	0.99787	10.0574	9.14703	7.75576	3.14533	15.6963	18.1033	14.2766	8.16016
MLOC_54887.1	-0.870004	0.99787	0	2.57711	6.14567	1.47696	1.22842	5.66718	2.01117	8.62149
MLOC_41703.1	-0.869984	0.99787	0.18963	1.7074	1.20642	0.869799	3.79803	2.7117	0.3948	2.75021
MLOC_31596.1	-0.869808	0.99787	4.89727	0.699909	0.741815	0	2.00174	4.61739	2.9131	0.780495
MLOC_56948.1	-0.86938	0.99787	12.1984	3.0509	7.27553	1.74849	6.54419	9.22497	15.8727	8.50544
MLOC_50514.1	-0.867537	0.99787	7.45314	0	4.99644	6.66609	6.39745	10.2507	6.28603	3.56184
MLOC_51279.1	-0.866122	0.99787	3.85829	3.85994	1.02276	1.10608	1.37993	7.95767	5.02047	6.45654
MLOC_24739.1	-0.865138	0.99787	1.47968	1.97376	0.522983	0.565586	0.940824	2.17019	3.59406	3.85176
MLOC_81868.1	-0.862049	0.99787	2.46115	2.24519	0.584439	0	1.90846	2.91215	5.41718	0.725617
MLOC_14010.1	-0.861422	0.99787	18.3272	15.1464	14.3634	8.22361	19.7594	26.2954	37.3268	22.2241
MLOC_42331.1	-0.861073	0.99787	1.24379	0.888802	1.50723	1.22251	2.54198	3.12722	3.32936	1.98227
MLOC_8310.1	-0.858186	0.99787	3.08555	4.10357	0.984171	4.14562	6.24849	4.99081	4.94597	6.24796
MLOC_21686.2	-0.858004	0.99787	3.4713	2.56989	0	0.946589	3.12886	2.83901	4.91237	1.24118
MLOC_78887.1	-0.856962	0.99787	0	4.57352	0.96947	4.19378	0.872018	6.03442	6.66242	3.06006
MLOC_45876.1	-0.855819	0.99787	2.68389	0.850629	1.4229	2.30822	2.42195	4.42839	4.24895	3.74273
MLOC_4246.1	-0.855289	0.99787	0	3.65881	11.6336	0	0.872018	4.02295	1.90355	9.18018
MLOC_61932.1	-0.851573	0.99787	0	6.0593	2.33531	0.631386	1.57542	1.21133	4.01219	6.75695
MLOC_81741.1	-0.848372	0.99787	3.89444	4.55955	2.68475	6.27265	10.1425	5.01333	11.5973	7.34432
MLOC_3877.1	-0.847637	0.99787	2.19012	2.19106	1.54816	0	3.48135	2.40912	3.03981	1.62889
MLOC_46241.1	-0.847444	0.99787	1.33348	1.33405	0.471309	1.52911	1.69573	2.4447	3.70165	2.47942
MLOC_26874.1	-0.844431	0.99787	0.73004	1.4607	1.54816	0.837139	2.08881	3.02303	1.69968	3.25777
MLOC_1121.1	-0.844095	0.99787	1.97291	3.45407	4.70684	2.82793	6.11536	7.05311	6.67468	4.95227
MLOC_51063.1	-0.843262	0.99787	8.32452	1.18973	1.89144	4.77287	6.80524	8.50285	6.18971	4.64348
MLOC_40939.1	-0.842993	0.99787	6.29649	3.49955	2.22545	8.02244	11.3432	8.46522	4.36965	13.2684
MLOC_42081.1	-0.842192	0.99787	10.6736	7.62726	18.593	5.24547	22.5411	21.8045	17.46	11.9076
MLOC_24661.1	-0.842189	0.99787	0.952212	0.476309	4.03862	4.91356	3.63266	4.71341	2.97368	4.78035
MLOC_21653.2	-0.841362	0.99787	2.10882	1.80833	0.638868	1.72728	2.2986	3.31384	5.64486	2.35263
MLOC_38240.1	-0.841185	0.99787	3.6502	1.4607	0.774081	1.67428	3.48135	2.40912	3.03981	5.7011
MLOC_78913.1	-0.840097	0.99787	8.03256	7.68661	6.29528	3.60429	10.3257	11.9091	10.9065	14.0263
MLOC_30026.1	-0.838885	0.99787	0.91976	2.30038	0.975246	1.05469	2.19303	2.02346	2.39361	4.61744
MLOC_63019.1	-0.838451	0.99787	0	1.42585	1.51122	2.45149	2.03897	1.95969	2.22545	3.18004
MLOC_73374.1	-0.837923	0.99787	3.57915	1.02305	3.79507	0.586318	4.3889	2.24974	3.7258	5.1338
AK252041.1	-0.83696	0.99787	3.1912	6.82296	1.81312	8.64258	9.90182	5.64697	7.4964	11.8547
MLOC_43738.1	-0.836638	0.99787	3.7188	3.48882	1.92756	3.74316	6.46188	3.96667	5.83331	9.27753
MLOC_41599.1	-0.836288	0.99787	1.0128	1.51985	2.1478	2.90345	3.38083	3.89926	4.21719	3.38969
MLOC_34146.1	-0.835597	0.99787	5.15202	4.50994	3.41426	1.47696	6.14212	13.4595	2.68155	7.90304
MLOC_69904.2	-0.835134	0.99787	5.11804	0	8.39435	7.40749	7.08899	7.29115	3.60754	8.61231
AK359369	-0.834765	0.99787	0.963835	2.04321	0	0.464048	4.20086	2.9268	0	1.8141
MLOC_40145.1	-0.833755	0.99787	3.6502	1.57118	6.96673	0.872593	6.05665	4.01519	4.55971	5.95659
MLOC_32130.1	-0.829807	0.99787	1.27706	0.42587	0.677053	1.22034	0.608995	2.10714	3.32347	3.08687
MLOC_56877.1	-0.829718	0.99787	2.12164	0	3.93686	1.82467	3.03525	3.50069	3.31286	2.36694
MLOC_28226.1	-0.828458	0.99787	1.688	1.35098	0.715933	2.70989	3.21984	2.5995	3.86576	3.01305
MLOC_17620.1	-0.827884	0.99787	6.37469	2.39153	0	3.65494	3.79988	1.75303	6.63588	6.22274
MLOC_47651.1	-0.827649	0.99787	0	2.15039	0.911657	0	0	3.78304	1.34252	2.39798
AK364982	-0.827035	0.99787	1.22231	0	2.20693	1.34547	2.43444	1.14736	1.63618	3.83712
MLOC_28339.1	-0.827	0.99787	3.376	0.450326	0.238644	0.774254	1.71725	1.98058	2.1086	2.25979
MLOC_18530.1	-0.826688	0.99787	0.482286	2.89496	1.53414	0.553039	5.05974	2.65256	1.50614	1.61414
MLOC_66383.1	-0.826544	0.99787	27.2936	0	20.6269	14.7631	18.2069	22.0452	16.7509	6.52245
MLOC_42300.1	-0.825752	0.99787	5.78863	1.53063	0	2.89056	2.98685	4.05583	3.1904	3.76091
MLOC_48044.1	-0.825317	0.99787	3.09291	3.09424	0	0.70933	2.94984	2.04131	1.93178	3.4505
MLOC_77742.1	-0.824518	0.99787	1.9795	1.98035	3.41074	3.97232	7.31574	4.89923	3.60606	6.07299
MLOC_69828.1	-0.824284	0.99787	0.91976	1.84031	2.92574	1.58204	3.07025	3.54105	3.35106	4.10439
MLOC_57309.1	-0.823685	0.99787	14.846	14.8523	5.2472	2.83732	16.5191	18.3718	14.8103	9.6614
MLOC_25926.1	-0.823638	0.99787	0.65342	0.32685	2.07852	1.12392	1.86958	2.87503	2.38067	1.45793
MLOC_81151.1	-0.82337	0.99787	2.33723	0.519607	0.826077	0.59558	1.2384	2.8566	2.16266	2.60745
MLOC_11282.1	-0.821993	0.99787	2.19012	2.19106	0	1.67428	0.69627	1.60608	5.31966	5.7011
MLOC_41523.1	-0.821347	0.99787	3.61715	2.17122	2.68475	1.65912	3.62232	5.37143	4.14189	6.86008
MLOC_17567.1	-0.81887	0.99787	0	0.833871	2.65139	0	0.794957	0	3.47066	3.71952
MLOC_25864.1	-0.815774	0.99787	0.796837	0.797178	1.68981	0	3.03991	3.50606	2.48846	0
MLOC_75123.1	-0.815188	0.99787	2.69436	2.38155	2.01931	1.63785	3.56059	1.57114	5.89367	9.0134
MLOC_52229.1	-0.81342	0.99787	5.05868	3.68061	3.90098	1.58204	7.01771	4.55278	7.18084	7.18268
MLOC_73310.1	-0.812623	0.99787	1.436	2.21645	2.34916	1.27026	2.86767	4.52592	5.28912	2.4806
MLOC_39548.1	-0.81069	0.99787	2.12164	1.06128	0.562409	0	0.505875	1.75034	3.31286	2.36694
MLOC_46893.1	-0.81056	0.99787	2.42528	0.872982	3.39813	0	4.10323	2.02985	5.37851	0.753423
MLOC_61418.1	-0.810118	0.99787	2.2872	2.28818	11.3175	3.49698	6.54419	5.0318	10.3173	8.50544
MLOC_49753.1	-0.806238	0.99787	3.6357	1.55882	1.65215	0.59558	4.95359	1.99962	2.16266	4.92518
MLOC_3127.1	-0.805774	0.99787	1.0128	1.01323	2.86373	1.16138	4.50777	2.22815	2.46003	2.63642
MLOC_29370.1	-0.805556	0.99787	8.22881	13.7205	6.78629	16.7751	11.3362	23.1319	27.6014	20.4004
MLOC_56426.1	-0.802407	0.99787	5.05868	2.46616	0.487623	2.63673	2.63164	6.57624	6.70211	3.07829
MLOC_7711.1	-0.802118	0.99787	4.69681	1.34252	0.71145	1.53881	4.47954	6.64258	2.09539	2.24564
AK363176	-0.799825	0.99787	2.53987	3.16777	4.86221	4.03061	6.47086	4.94638	5.48373	11.3024
MLOC_26041.1	-0.796811	0.99787	2.40735	0.802792	0.638144	0.690127	3.06132	1.76538	1.46182	2.68567
MLOC_20584.1	-0.796686	0.99787	3.4914	4.23968	0	0	3.34629	4.94132	4.80275	0
MLOC_3182.1	-0.794015	0.99787	2.79844	0.699909	1.48363	1.60449	5.33798	2.3087	2.18482	3.12198
AK369922	-0.793714	0.99787	5.45354	3.89706	2.47823	4.02017	7.05887	8.99829	7.70449	5.64948
MLOC_12076.1	-0.793616	0.99787	0.571981	2.2889	1.81946	1.96768	2.18209	3.77505	2.97708	3.82866
MLOC_70311.1	-0.79246	0.99787	0.45988	2.76046	2.92574	1.05469	1.75443	5.05864	3.35106	3.07829
MLOC_72359.1	-0.792349	0.99787	0.69961	2.09973	1.48363	4.01122	3.33624	4.61739	2.18482	4.68297
MLOC_79930.1	-0.792045	0.99787	5.36778	2.68504	1.4229	5.38584	5.75941	6.64258	6.98464	5.98837
MLOC_18506.1	-0.792023	0.99787	1.82862	0	0	3.14533	0	3.01721	1.90355	5.1001
MLOC_37931.1	-0.791697	0.99787	1.93201	2.57711	0	0.738479	2.45685	2.83359	2.01117	1.43692
MLOC_10102.1	-0.791029	0.99787	5.15202	3.22139	5.46282	1.47696	4.91369	4.95878	8.71505	8.62149
MLOC_27376.1	-0.790315	0.99787	9.49052	2.92141	3.87041	1.67428	11.1403	4.81823	6.07961	7.32999
MLOC_58110.1	-0.790157	0.99787	3.6502	1.4607	10.0631	4.18569	3.48135	14.4547	6.83957	8.95887
MLOC_71248.1	-0.789809	0.99787	9.24731	7.92966	6.06987	5.04948	15.1192	12.5939	9.6262	13.7552
MLOC_30152.1	-0.789382	0.99787	4.09046	0.511526	2.71077	3.51791	3.41359	5.06191	5.85483	3.99295
AK354890	-0.788161	0.99787	1.66637	0	1.51448	2.18381	2.49745	2.09485	2.72587	1.85903
MLOC_72757.1	-0.787976	0.99787	2.92016	0	1.54816	2.51142	1.39254	4.01519	1.5199	5.7011
MLOC_69761.1	-0.787877	0.99787	0.506401	1.01323	2.68475	2.61311	3.38083	1.94963	2.1086	5.08453
MLOC_33175.1	-0.787139	0.99787	2.22816	1.21588	1.0739	0.929105	1.73871	2.67378	3.16289	3.61566
MLOC_55809.1	-0.78683	0.99787	0	2.74411	1.93894	1.04844	0.872018	5.02868	2.85532	2.04004
MLOC_26863.1	-0.784672	0.99787	2.01292	3.3563	0.71145	0	3.83961	2.95226	1.39693	1.49709
MLOC_69352.1	-0.784413	0.99787	1.46841	1.8363	0	2.10479	2.10073	2.82668	1.52858	2.86682
MLOC_46510.1	-0.784099	0.99787	0.514984	2.91949	1.63815	1.96844	3.27441	1.51061	3.3952	5.17071
MLOC_50626.2	-0.784098	0.99787	5.42551	9.37534	6.79878	2.82793	14.1124	9.2233	8.72842	9.90454
MLOC_40169.1	-0.784021	0.99787	1.23512	3.21269	1.57156	1.98285	1.41359	5.97796	5.91436	3.85818
MLOC_45779.1	-0.783754	0.99787	2.74294	0	1.93894	2.09689	1.74404	2.01147	4.75887	3.06006
MLOC_12430.1	-0.783537	0.99787	8.27982	8.04669	0	0	0	5.46464	11.2145	5.91426
MLOC_45964.1	-0.782838	0.99787	4.7737	3.18383	2.24964	0	1.51763	7.00138	4.96929	2.95867
MLOC_43849.1	-0.78258	0.99787	1.77702	1.77778	1.6487	1.14621	3.49557	2.32122	4.0465	2.97371
MLOC_55977.1	-0.782447	0.99787	2.04523	0	1.62646	1.75895	1.95062	3.93704	2.12903	1.71127
MLOC_54878.1	-0.780509	0.99787	4.34058	6.15178	7.67072	4.56257	8.62456	9.94708	10.543	11.7025
MLOC_40305.1	-0.780347	0.99787	0	2.46719	2.09193	0	2.82247	3.25528	0	2.20101
MLOC_33008.1	-0.779898	0.99787	5.94609	6.54349	6.93528	3.4092	6.80524	13.0813	8.04663	14.5938
MLOC_61643.1	-0.779624	0.99787	2.85663	2.38155	1.00966	1.63785	2.72449	3.14228	3.9649	5.3115
MLOC_26591.1	-0.77837	0.99787	2.75727	1.6525	2.90243	1.56943	2.61068	3.91431	4.55913	6.41292
MLOC_46399.1	-0.778294	0.99787	0.458818	4.57635	4.04196	4.48295	7.96776	4.19317	3.96818	5.10326
MLOC_14333.1	-0.777622	0.99787	0.898657	2.33751	1.14344	0.618295	3.25693	2.17473	3.18062	1.40358
MLOC_37239.1	-0.777077	0.99787	5.23565	0	4.62625	2.00124	4.16122	2.87959	1.81672	8.76145
MLOC_19156.1	-0.776652	0.99787	0	8.84275	6.60509	6.97073	12.1908	2.36523	5.7604	8.81755
MLOC_24128.1	-0.776638	0.99787	2.39051	2.39153	1.68981	1.82747	6.07981	1.75303	2.48846	8.00066
MLOC_3623.1	-0.776429	0.99787	2.35184	1.22613	0.353629	1.93955	2.89172	1.65364	2.38721	4.03277
MLOC_30032.1	-0.775218	0.99787	1.92915	1.68872	2.04552	1.65912	3.44982	5.03986	3.2633	2.95925
MLOC_35279.1	-0.77519	0.99787	0	3.0397	0.357967	1.16138	1.60992	2.22815	2.1086	1.1299
MLOC_3548.1	-0.775037	0.99787	0.973786	0.483992	3.07782	0.832137	2.53773	0.79824	3.77705	3.23831
MLOC_77455.1	-0.773764	0.99787	1.18922	1.78459	3.1524	4.77287	3.40262	5.23252	4.95177	5.30683
MLOC_4542.1	-0.773588	0.971565	3.18735	5.58024	5.06944	4.56867	8.35974	8.76514	9.12434	7.1117
MLOC_35908.1	-0.773044	0.99787	23.2004	9.91543	11.1237	15.5737	29.5909	20.3606	22.7548	29.3927
MLOC_26233.1	-0.772398	0.99787	2.05993	1.88908	2.36622	0.590533	2.45581	4.15417	4.10998	2.4896
AK368935	-0.772075	0.99787	0	5.35755	9.1938	0	6.12391	0	2.43254	10.1356
MLOC_79604.1	-0.771924	0.99787	2.96047	2.6104	0	0.988329	1.9463	2.18446	3.10088	2.82319
MLOC_43971.1	-0.771124	0.99787	3.21916	1.84031	0.975246	1.05469	2.63164	4.04692	3.35106	3.07829
MLOC_30953.1	-0.770757	0.99787	0.69961	0.699909	2.5659	1.60449	4.75358	1.53913	2.18482	2.34148
MLOC_56494.1	-0.770681	0.99787	3.1161	2.01613	2.47823	0.646354	2.17696	5.20687	3.72518	4.21929
MLOC_6339.1	-0.769522	0.99787	4.57156	0.914703	1.93894	1.04844	3.48807	3.01721	4.75887	3.06006
MLOC_72475.1	-0.769498	0.99787	2.532	1.97018	1.49153	1.93564	3.75648	3.71358	4.39291	3.45246
MLOC_45113.1	-0.769453	0.99787	0.571981	2.2889	1.81946	5.24714	3.81866	4.40423	2.97708	4.46677
MLOC_32453.1	-0.768432	0.99787	1.288	3.86567	1.36571	1.47696	3.07106	3.54199	3.35194	4.31075
MLOC_52222.1	-0.767818	0.99787	0.675201	3.54632	0.894917	1.74207	4.0248	3.15654	1.93288	2.82474
MLOC_68979.1	-0.765298	0.99787	0.476106	0.476309	0	3.82166	3.17857	0.523713	4.46052	0.53115
MLOC_35239.1	-0.764494	0.971565	2.16586	3.71449	3.28074	2.4836	5.60683	4.76486	4.83129	6.21326
MLOC_41576.1	-0.764272	0.99787	0	2.50161	3.53519	2.86738	3.97479	3.66744	1.73533	3.71952
AK353662	-0.764175	0.99787	10.3424	0	10.457	15.0736	16.0366	7.70314	12.3941	4.48296
MLOC_59634.1	-0.763654	0.99787	0.86893	0.217325	2.07304	1.24551	1.45029	2.38954	1.80906	2.66582
AK367597	-0.763448	0.99787	6.73256	1.58122	0	2.38055	5.8803	2.37682	5.53354	1.3974
MLOC_23818.1	-0.763261	0.99787	2.71286	1.08561	0.767072	1.45173	2.41488	3.58095	3.01228	2.4212
MLOC_41885.1	-0.762578	0.99787	1.66703	3.33548	2.65139	0.955793	4.76974	4.5843	3.47066	2.78964
MLOC_41979.1	-0.762236	0.99787	7.17499	0	4.70622	3.64835	4.0784	10.7754	5.03282	2.40067
MLOC_6448.1	-0.762018	0.99787	3.08244	0.440537	0.466913	0.504948	2.93985	0.96876	0.916781	3.43881
MLOC_48488.1	-0.761283	0.99787	13.547	1.39821	6.20419	10.7112	7.30488	15.1064	11.1382	12.8876
AK374997	-0.761102	0.99787	0	2.25859	3.79687	6.61731	4.90068	2.5575	4.79538	3.68468
MLOC_30765.1	-0.760881	0.99787	4.74182	2.25662	1.51966	4.10121	10.2569	2.21042	3.08269	10.5631
MLOC_9997.1	-0.760127	0.804224	6.8982	5.981	4.87623	5.8008	12.7196	8.09383	11.0106	10.774
MLOC_75277.1	-0.759776	0.99787	2.75928	4.14069	1.95049	5.8008	7.89492	4.04692	5.74467	8.20878
MLOC_13129.1	-0.759409	0.99787	0.73004	0.730352	2.32224	0	2.08881	3.21215	0	3.25777
MLOC_27399.1	-0.758268	0.99787	3.06909	1.84224	0.976273	6.68674	5.85425	4.38877	3.83381	5.47828
MLOC_63869.2	-0.758183	0.99787	1.27706	1.70348	2.70821	1.22034	3.04498	3.04365	3.32347	3.56178
MLOC_4479.1	-0.757755	0.99787	0.949501	0	2.01356	1.0888	2.71674	1.74074	0.658936	2.47165
MLOC_26040.1	-0.757602	0.99787	3.5448	2.02647	8.5912	3.48414	5.79571	6.1274	7.90724	9.03916
MLOC_50293.1	-0.756365	0.99787	1.23764	4.02404	1.96845	1.4192	3.83625	3.40347	4.50921	3.45181
MLOC_40502.1	-0.755776	0.99787	6.80441	1.2377	2.6236	1.41866	8.25956	2.04131	2.57571	8.9713
MLOC_41304.1	-0.755637	0.99787	1.2481	2.08105	1.76452	1.90826	1.98394	5.49159	4.33079	2.78479
AK374548	-0.754977	0.99787	22.6878	6.98385	9.2525	8.00498	16.6449	16.3177	16.3505	26.2843
MLOC_27979.1	-0.754785	0.99787	10.149	9.37228	3.72504	4.47609	8.93492	12.4519	10.5648	14.3706
MLOC_67564.1	-0.754606	0.99787	8.00774	3.43336	1.81946	1.31178	5.45523	6.92093	4.76333	5.10488
MLOC_53259.1	-0.753332	0.99787	1.78383	4.16404	2.52192	2.04552	4.53683	3.92439	1.85691	12.6037
MLOC_26538.1	-0.751829	0.99787	0.779078	2.33823	1.10144	0.29779	1.73376	2.28528	2.16266	2.02802
MLOC_10087.1	-0.750007	0.99787	0.644002	2.57711	1.36571	0.738479	3.07106	0.708397	2.68155	4.31075
MLOC_42085.1	-0.74983	0.99787	7.95617	2.65319	2.24964	4.25757	7.58813	5.25103	6.62572	8.87601
MLOC_21419.1	-0.748395	0.99787	2.68389	0.67126	2.8458	0	1.9198	2.95226	1.39693	2.99419
AK371019	-0.748173	0.99787	1.74974	1.84774	2.06144	1.7835	3.15218	3.31477	3.54168	4.33786
MLOC_21414.1	-0.74532	0.99787	0	5.84282	3.09632	1.67428	4.17762	1.60608	2.27986	6.51554
MLOC_25189.1	-0.744903	0.99787	2.22694	0.495087	1.31182	0.283737	2.8319	2.72179	0.515151	2.4844
MLOC_42586.2	-0.743648	0.99787	0.796837	2.39153	2.53472	0	2.27993	2.62954	0.829485	3.55585
MLOC_30689.1	-0.742947	0.99787	1.92915	1.60831	0.681841	1.65912	2.60653	2.29888	2.17554	4.30436
MLOC_74753.1	-0.741595	0.99787	0	2.12255	2.81205	0	1.01175	2.91724	1.10429	1.7752
AK354961	-0.740517	0.99787	3.71821	5.15049	5.45887	2.6238	9.82028	6.29231	4.76376	9.57251
AK362785	-0.740451	0.99787	7.37647	0	2.19308	1.92583	0	9.98584	6.61973	6.77233
MLOC_29146.1	-0.739941	0.971565	5.78744	4.34243	3.37511	5.97282	9.38352	7.32105	8.13316	9.36199
MLOC_52688.1	-0.73982	0.99787	2.38053	1.42893	3.02897	3.27571	2.72449	7.33198	2.97368	6.90495
MLOC_34581.2	-0.738956	0.99787	0.73004	2.92141	3.87041	2.51142	4.87389	8.03039	3.03981	2.44333
MLOC_71408.1	-0.738195	0.99787	0	2.04611	2.16861	0.586318	2.43828	1.12487	0.532257	5.1338
MLOC_45969.1	-0.738183	0.971565	4.93228	4.44095	4.70684	4.52468	10.3491	7.59566	9.24186	6.56286
MLOC_15002.1	-0.737702	0.99787	2.79844	5.59927	0	0.802244	1.33449	3.07826	3.64137	3.90247
AK252842.1	-0.737444	0.99787	9.63768	4.5074	5.86283	6.74548	8.64928	11.7732	14.0127	12.0564
MLOC_2804.1	-0.735941	0.99787	1.66071	3.02883	2.24799	0.589509	3.51583	1.50148	2.7398	6.44957
MLOC_28935.1	-0.735607	0.99787	2.59693	0.519607	1.3768	0.29779	2.4768	3.14226	0.810999	2.31773
MLOC_30356.1	-0.735017	0.99787	2.60435	3.76344	3.37511	1.32729	3.58782	5.09291	4.51842	6.45654
MLOC_52595.1	-0.733702	0.99787	2.29165	0.394635	3.60104	1.24721	4.18475	2.29323	2.98689	2.76912
MLOC_51963.2	-0.733361	0.99787	1.56138	1.95256	1.24168	3.13326	3.35059	3.43501	2.84437	4.79022
MLOC_18512.1	-0.732934	0.99787	2.85991	1.14445	2.42595	0	3.81866	1.88753	1.19083	3.19055
MLOC_28238.1	-0.732644	0.99787	2.92718	1.93562	2.42059	2.91876	4.54461	3.20987	5.13774	6.13364
MLOC_60960.1	-0.731967	0.99787	2.17029	0.361869	1.53414	2.90345	3.10484	1.59153	3.01228	4.43887
MLOC_24888.1	-0.731747	0.99787	0	1.59436	4.22454	0.913735	3.03991	1.75303	0.829485	4.44481
MLOC_25936.1	-0.731605	0.99787	4.57156	2.74411	3.87788	3.14533	3.48807	11.0631	8.56596	5.1001
MLOC_63483.1	-0.731269	0.99787	1.4741	1.60026	1.0739	3.14776	2.31828	4.67911	2.95203	3.61566
MLOC_76404.1	-0.730791	0.99787	1.7873	1.39071	1.89512	0.683166	1.51522	3.71358	3.3076	2.88013
MLOC_70626.1	-0.729607	0.99787	2.04523	0.511526	1.08431	1.75895	0.975311	2.81217	5.85483	2.28169
MLOC_31127.1	-0.728671	0.99787	4.4315	4.4334	3.41734	0.461965	3.45805	4.87462	6.29055	4.94384
MLOC_23531.1	-0.728103	0.99787	2.47433	3.09424	3.2795	0.70933	5.30972	2.72175	2.57571	6.2109
MLOC_24975.1	-0.727881	0.99787	2.85621	1.36924	1.81705	1.00324	2.34961	3.44867	3.67149	3.52571
MLOC_17151.1	-0.727105	0.99787	0	2.47633	0.656149	1.774	1.47548	0.680695	3.22086	3.10663
AK249810.1	-0.72667	0.99787	7.75445	23.7235	16.8589	17.1052	29.5948	22.7008	22.635	30.6266
MLOC_9595.1	-0.725694	0.99787	2.82005	0.403036	1.2815	1.84786	5.76342	2.21573	2.09685	1.79776
MLOC_70932.1	-0.725635	0.99787	0	1.42893	1.51448	2.18381	1.81633	2.09485	2.97368	1.59345
MLOC_46785.1	-0.725042	0.99787	21.8152	12.2217	13.8787	22.0137	24.9673	23.0367	28.1592	43.8072
AK365004	-0.723601	0.99787	3.52508	3.43874	3.09754	1.84558	3.82453	8.03612	4.98813	5.10585
MLOC_15339.1	-0.721004	0.99787	8.2768	19.8302	18.2925	19.5233	22.8675	30.2966	33.0349	22.3281
MLOC_9063.2	-0.720471	0.918703	8.25888	4.8232	7.50718	7.33175	11.1161	11.0607	12.7908	12.9651
MLOC_2708.1	-0.720441	0.99787	5.5061	0	1.75148	3.78831	3.67598	2.42267	5.15853	3.07134
MLOC_2162.1	-0.719957	0.99787	3.82614	1.80131	3.34102	1.03234	4.93708	3.46601	3.28004	5.27284
MLOC_80175.1	-0.719697	0.99787	2.77737	2.54701	1.47246	3.71562	4.41482	4.83721	4.09581	5.16412
AK355263	-0.718321	0.99787	1.84146	0	0	2.1116	0.878137	2.02559	0.958453	2.05435
MLOC_11728.1	-0.716737	0.99787	1.53455	4.14505	3.74238	0.879834	3.51255	3.20718	5.11175	4.79349
MLOC_73660.1	-0.716328	0.99787	0.888987	2.22342	0.942617	1.0194	3.39146	1.46682	2.31353	2.47942
MLOC_49946.1	-0.715313	0.99787	2.14837	0.307041	1.95255	0.703867	1.46356	2.70078	1.59742	3.42392
MLOC_53455.1	-0.714981	0.99787	0.73004	0	0.774081	3.34855	2.08881	1.60608	3.03981	0.814443
MLOC_19315.1	-0.714594	0.99787	1.46008	1.4607	3.87041	0.837139	2.08881	2.40912	6.07961	3.25777
MLOC_22540.1	-0.713672	0.99787	6.37469	0.797178	3.37963	5.48241	5.31984	8.76514	4.97691	5.33377
MLOC_8332.1	-0.713321	0.99787	19.822	25.3389	12.8442	25.8868	36.2346	27.255	33.817	41.7702
MLOC_65958.5	-0.712068	0.99787	0.952212	2.38155	0	2.18381	1.81633	1.57114	2.47806	2.65575
MLOC_61655.1	-0.711712	0.99787	0.723429	2.89496	0.767072	1.10608	3.21984	2.3873	4.51842	0.807068
MLOC_66240.1	-0.711516	0.99787	2.19012	4.38211	10.0631	1.67428	2.78508	9.63646	6.07961	10.5878
MLOC_47243.1	-0.710542	0.99787	1.38109	4.14505	0.976273	2.6395	1.75627	2.53199	5.27149	7.70383
MLOC_48121.1	-0.709902	0.99787	9.76492	4.69857	9.57455	11.5791	12.1441	14.3581	14.9318	17.3973
MLOC_45122.1	-0.709782	0.99787	5.23565	3.49193	6.47675	6.00373	4.99346	11.5183	9.99197	11.6819
MLOC_46192.1	-0.708056	0.99787	4.16226	1.78459	2.52192	0.681839	4.53683	1.9622	3.09486	5.97019
MLOC_41564.1	-0.707479	0.99787	0.297883	3.27811	1.57926	1.02475	2.84103	3.27669	1.86053	1.99393
MLOC_77233.1	-0.706106	0.99787	5.15873	1.72031	0.455828	1.97184	4.51009	6.14744	1.34252	3.35717
AK357256	-0.704021	0.99787	3.95463	4.74933	5.99252	4.55472	8.7534	6.12256	8.29079	10.4567
MLOC_38496.1	-0.703498	0.99787	1.11553	1.67401	2.36565	3.19795	6.91553	3.98799	2.03216	2.80013
MLOC_68473.2	-0.703164	0.99787	0.953809	1.27229	0.674233	1.82289	4.54844	2.09837	0.992889	2.12817
MLOC_67413.1	-0.702278	0.99787	4.86256	1.91111	1.65725	2.19053	5.13451	5.5398	4.1579	3.29359
MLOC_24588.3	-0.701926	0.971565	6.8616	9.15271	7.27553	5.24547	14.5426	10.0636	11.9046	11.9076
MLOC_17425.2	-0.70163	0.971565	2.45667	1.98508	1.70319	2.16698	3.60466	4.15742	3.63927	3.79481
MLOC_22936.1	-0.701383	0.99787	6.07681	4.50326	6.20476	4.12936	9.2302	7.67473	7.02865	12.5544
MLOC_81879.1	-0.701247	0.99787	4.89727	1.39982	5.19271	1.60449	4.00348	5.38696	8.01102	3.90247
MLOC_2965.1	-0.700846	0.99787	1.59123	2.65319	4.49927	1.82467	6.07051	2.91724	2.76072	7.10081
MLOC_27163.1	-0.700208	0.99787	2.20262	1.8363	0.778499	1.68383	2.80098	2.42287	3.05716	3.48693
MLOC_73455.1	-0.699926	0.99787	2.5763	5.1581	1.95e-06	0.96452	1.5586	2.4272	1.91743	6.23995
MLOC_29185.1	-0.699767	0.99787	2.78468	2.16679	1.3123	0	1.47548	2.72278	2.57669	2.76145
MLOC_40078.1	-0.699632	0.99787	2.44678	2.28797	1.4903	3.51503	3.73114	4.27326	5.28186	3.9423
MLOC_35574.1	-0.698537	0.99787	0.779078	3.11764	0.826077	1.78674	2.22912	2.14245	3.24399	3.4766
MLOC_28394.1	-0.698097	0.99787	3.18735	2.39153	0	1.82747	2.27993	3.50606	1.65897	3.55585
AK376235	-0.697341	0.99787	2.61492	2.94305	1.38634	3.37336	6.8584	2.8764	7.48567	2.55259
MLOC_20164.1	-0.697087	0.99787	0.402864	1.61214	2.13584	0.923929	1.53691	2.65888	3.35496	1.79776
MLOC_39878.1	-0.696468	0.99787	1.71958	0	2.73497	0	1.23002	2.3644	0.447508	2.39798
MLOC_6979.1	-0.69623	0.99787	2.01732	1.68182	1.78251	3.4699	2.24467	4.43807	4.19995	5.62637
MLOC_40133.1	-0.69585	0.99787	2.38306	3.57612	4.0008	4.32671	3.59864	6.33493	8.06228	7.75418
MLOC_38485.1	-0.695583	0.99787	11.2163	8.43945	12.0875	6.88962	19.1944	11.7997	12.8785	22.13
MLOC_31428.1	-0.695535	0.99787	4.98834	1.42585	0.377805	0.817163	2.03897	4.70326	2.59636	1.98752
MLOC_42252.1	-0.695276	0.99787	2.0256	0.900653	0.954578	2.06468	2.36121	3.21843	1.87431	3.51523
MLOC_76142.1	-0.695165	0.764641	7.89007	11.1717	10.475	12.0688	18.0332	15.3003	17.7698	18.6604
MLOC_34153.1	-0.694482	0.99787	5.11028	4.38211	4.64449	3.08392	9.05416	8.03039	8.35947	4.88666
MLOC_68333.2	-0.694285	0.99787	1.17388	2.34876	0.311173	1.00957	2.51904	3.55095	1.22197	1.63699
MLOC_66392.1	-0.693356	0.99787	4.16226	3.56918	2.61691	6.13655	3.96972	8.50285	10.5032	6.50925
AK359848	-0.693002	0.99787	1.7032	3.77526	2.22493	3.19904	5.4906	4.45958	4.07514	4.70414
MLOC_78892.1	-0.692607	0.99787	2.14947	4.30078	1.82331	0.492961	2.87006	3.78304	2.68505	4.31636
MLOC_35074.1	-0.692422	0.99787	1.20859	2.82125	1.70867	5.08161	5.76342	6.20406	2.93559	3.14608
MLOC_81428.1	-0.691639	0.99787	0	5.37008	2.13435	6.92465	5.11948	3.69032	1.39693	8.23401
MLOC_71109.1	-0.691564	0.99787	4.10857	3.81673	2.48939	2.01913	4.75819	5.16502	5.49888	5.89317
MLOC_28458.1	-0.691518	0.99787	5.8346	3.33548	3.53519	2.86738	7.94957	4.5843	4.33833	11.1586
MLOC_65023.1	-0.690793	0.99787	1.53392	1.02305	1.08431	1.75895	2.92593	4.49948	2.66129	1.14084
MLOC_40693.1	-0.690681	0.99787	20.1438	19.0896	15.8984	8.36639	30.8105	30.3986	18.7443	23.2645
MLOC_64266.1	-0.690526	0.99787	1.90442	0	1.51448	1.63785	4.08674	0.523713	2.47806	2.1246
MLOC_20785.1	-0.690158	0.99787	11.9526	15.9436	5.91435	4.56867	10.6397	19.2833	17.4192	12.4455
MLOC_39846.1	-0.689986	0.99787	3.3622	4.03636	1.42601	0.771088	2.24467	5.17775	6.64992	2.62564
MLOC_29929.1	-0.689345	0.99787	0	4.44095	1.04597	1.13117	3.29289	2.17019	1.54031	1.65076
MLOC_17081.1	-0.688321	0.99787	1.51375	1.89299	2.00633	1.73582	2.88745	2.08139	3.54548	5.06627
MLOC_42885.1	-0.688069	0.99787	2.3099	2.48865	2.9504	1.89097	5.42288	2.91047	4.06922	4.95568
MLOC_47063.1	-0.687044	0.99787	1.50843	2.15582	1.59943	2.22392	3.08282	2.13333	2.46751	7.2121
MLOC_5519.1	-0.686424	0.99787	0	4.4334	0.854334	0.461965	2.30537	1.32944	0.83874	2.69664
MLOC_33692.1	-0.685845	0.99787	3.812	3.81363	3.23357	3.49698	13.8155	3.35453	7.14273	4.25272
MLOC_34403.1	-0.685659	0.99787	0.832065	1.24863	0.882261	2.86239	1.58715	3.66106	1.73231	3.71306
MLOC_29983.1	-0.685592	0.99787	6.02465	4.76945	3.37403	3.57794	6.64158	6.96604	9.82525	6.95676
AK372531	-0.685562	0.99787	0	5.54903	11.9355	0	16.0127	7.22602	1.59311	0
MLOC_78523.1	-0.684382	0.99787	0.953809	4.77109	3.70828	0.364578	2.12261	3.847	3.64059	3.90164
MLOC_36498.1	-0.684188	0.99787	2.4606	6.52502	3.78977	1.93173	3.03139	8.82201	7.84195	5.55106
MLOC_25037.1	-0.683954	0.99787	0.833514	1.66774	0	2.86738	0.794957	3.66744	2.603	1.85976
MLOC_60298.1	-0.683781	0.99787	9.79364	3.49947	2.49693	7.51104	10.7349	6.50558	8.33942	10.0011
MLOC_40462.6	-0.683415	0.99787	3.50467	0.562868	1.51448	3.82166	2.88558	3.55269	1.98245	7.4361
MLOC_11332.1	-0.682834	0.99787	1.5063	1.20556	0.638868	3.1091	1.43662	3.97661	4.07685	2.35263
MLOC_11007.1	-0.682249	0.99787	6.70973	0	3.55725	2.30822	3.83961	1.47613	4.88925	5.98837
MLOC_77963.1	-0.680698	0.99787	3.55595	1.33405	6.12701	4.07762	2.96753	7.82303	8.79141	5.9506
MLOC_21687.1	-0.680671	0.99787	2.22387	0.327005	1.73292	1.12445	2.47502	3.23594	2.38181	1.45862
MLOC_43422.1	-0.679596	0.99787	2.4962	2.08105	0	0	2.38073	0.915265	1.29924	1.3924
MLOC_26147.1	-0.679585	0.99787	1.51928	2.27989	1.34244	0.871079	1.449	2.78532	4.2174	3.10737
MLOC_37957.1	-0.678188	0.99787	3.65725	6.40292	0.96947	1.04844	0.872018	7.04015	8.56596	5.1001
MLOC_42345.1	-0.67808	0.99787	2.83584	0.810587	0.42956	2.32276	3.09104	1.78252	1.26516	4.97154
MLOC_38059.1	-0.678046	0.99787	7.95772	2.89496	1.53414	6.63646	4.82975	10.345	5.27149	8.87775
MLOC_28351.1	-0.677412	0.99787	0.686645	1.71735	1.0921	1.37791	2.12837	1.88826	2.32303	2.68111
MLOC_7028.3	-0.676138	0.99787	2.63875	1.70815	1.15209	1.77992	3.10884	1.70741	4.36266	4.32915
MLOC_13000.1	-0.675855	0.99787	1.39922	5.59927	5.93452	2.40673	4.67073	13.0826	5.8262	3.12198
MLOC_19796.1	-0.675506	0.99787	2.08016	2.49726	2.20565	0	2.77751	5.03396	1.29924	1.85653
MLOC_699.1	-0.674734	0.99787	0.281334	1.68872	2.38644	1.29042	3.48816	1.23786	1.17144	4.39404
MLOC_56321.1	-0.673137	0.99787	4.89727	7.05026	1.9389	0.112634	2.44385	3.84783	4.88229	5.98196
MLOC_80283.1	-0.672438	0.99787	17.9508	12.0582	13.1939	27.3047	24.5323	15.7457	33.7777	44.6629
MLOC_24513.1	-0.672164	0.99787	2.50448	5.15881	3.02701	3.1728	2.43059	6.97424	7.38463	8.86516
MLOC_24656.1	-0.671841	0.99787	9.5474	4.77574	1.12482	7.90691	8.09401	9.33517	9.38644	5.91734
MLOC_17762.1	-0.671742	0.99787	3.53303	2.59199	2.2477	4.8616	5.39135	4.92265	7.11038	4.99256
MLOC_24979.1	-0.671495	0.99787	0.73004	1.4607	0	1.67428	2.78508	2.40912	3.79976	0
MLOC_40080.1	-0.671412	0.99787	2.94483	1.13311	2.6421	2.33781	3.67279	4.48517	4.95193	2.77986
AK360479	-0.671063	0.99787	0.984865	0.517793	2.4597	1.28026	1.33722	1.79751	2.75387	3.6612
MLOC_23497.1	-0.671033	0.99787	6.80128	6.25985	9.51928	3.11962	7.784	11.9702	12.1775	9.40863
MLOC_9218.1	-0.670116	0.99787	0	0.872982	4.62625	1.00062	2.49673	0.959862	0.908361	4.86747
MLOC_75328.1	-0.669763	0.764641	7.83882	6.41633	6.80049	7.35447	12.5736	10.9743	10.0145	14.3102
MLOC_14283.2	-0.669284	0.99787	4.7737	2.12255	3.93686	3.64934	5.05875	6.41793	2.76072	13.6099
MLOC_61791.1	-0.669196	0.99787	4.18324	1.95301	2.95707	0.63959	4.52169	2.76092	3.77402	4.04463
MLOC_30275.1	-0.668923	0.99787	0.646469	2.15582	0.913958	1.72972	2.26074	1.65926	3.81342	2.16363
MLOC_81514.1	-0.66679	0.971565	5.92859	4.20122	5.76239	3.68243	8.24592	8.42348	6.94294	9.09428
MLOC_5678.1	-0.66669	0.99787	1.16157	1.97551	2.34012	1.06558	2.65881	2.81098	2.53924	3.49883
MLOC_22274.1	-0.665553	0.99787	1.84773	1.17633	1.9592	1.15571	2.56329	3.69544	2.79773	2.24875
MLOC_25585.1	-0.665248	0.99787	0.709602	2.37223	0.536977	3.70784	1.44139	2.09074	2.94138	5.61896
MLOC_34354.1	-0.665244	0.99787	1.80756	0.602778	1.27774	1.03637	2.01127	3.64522	2.19522	1.34436
MLOC_56295.1	-0.664982	0.99787	0	2.00297	4.54906	1.3119	1.63671	1.57308	2.97735	4.46717
MLOC_27141.1	-0.664797	0.99787	5.29812	9.08637	6.42027	4.33954	7.57955	6.66044	13.788	15.1988
MLOC_49114.1	-0.664524	0.99787	1.44686	2.73412	0.852302	1.84346	2.45321	4.59776	2.51023	2.69023
MLOC_59885.5	-0.66433	0.99787	7.624	17.5427	14.5511	11.3652	20.3597	21.8045	19.0473	19.5625
MLOC_30500.1	-0.662561	0.99787	3.33274	1.42893	3.02897	0	3.17857	2.09485	2.47806	2.65575
MLOC_67584.1	-0.662431	0.99787	1.57151	7.86091	1.66631	1.80205	3.74704	2.59297	7.36155	5.2596
MLOC_64674.1	-0.661703	0.99787	0	4.57352	0.96947	2.09689	5.23211	1.00574	0.951774	4.08008
MLOC_46841.1	-0.661188	0.99787	4.50801	5.15422	6.82853	1.47696	12.2842	8.50077	3.35194	5.74766
MLOC_47244.1	-0.660713	0.99787	2.33723	1.29902	1.65215	0.89337	3.96288	3.42792	1.622	2.31773
MLOC_17534.1	-0.659908	0.99787	2.45528	1.99576	1.3017	1.0558	3.36619	2.70078	3.83381	2.22555
MLOC_75683.1	-0.659857	0.99787	6.76989	1.42585	2.64464	2.45149	4.41776	5.0952	4.08	6.75758
MLOC_69672.1	-0.659689	0.99787	4.5744	2.28818	2.42518	0.874245	5.08993	5.0318	5.55546	1.70109
MLOC_56852.1	-0.659338	0.99787	1.46008	2.92141	2.32224	0	2.08881	5.62127	1.5199	1.62889
MLOC_26579.1	-0.658896	0.99787	1.24016	3.5153	0.876653	1.18508	2.36559	2.95571	3.01228	2.76709
MLOC_80469.1	-0.657176	0.99787	4.76106	2.85786	1.00966	2.18381	5.90307	3.14228	2.47806	6.3738
MLOC_48617.1	-0.656996	0.99787	3.20056	5.75499	4.60968	4.84331	8.39681	7.1019	5.05903	10.7468
MLOC_58361.1	-0.655828	0.99787	0	1.48721	0.774081	1.67428	2.08881	3.21215	3.79976	0
MLOC_18564.1	-0.655808	0.99787	4.57585	2.2889	0.606487	5.24714	3.27314	4.40423	6.54958	4.46677
MLOC_42801.1	-0.655351	0.99787	1.6811	1.042	2.01825	1.54218	2.886	2.58887	3.71095	2.24064
MLOC_11239.1	-0.654566	0.99787	0.429894	1.29023	2.27914	1.97184	2.05004	4.25592	2.23754	1.91838
MLOC_375.1	-0.654399	0.99787	13.7147	8.23233	4.84735	8.17942	13.0803	11.0631	11.4213	20.4004
MLOC_60288.1	-0.652617	0.99787	2.55654	2.04611	3.79507	2.34527	3.41359	3.37461	6.38709	5.70422
MLOC_33149.1	-0.652532	0.99787	7.37419	4.42918	8.48932	0	6.5047	4.56216	7.17727	3.87719
MLOC_8591.1	-0.652409	0.99787	2.37844	1.18973	1.26096	0.681839	1.13421	3.92439	3.71383	1.99006
MLOC_70822.1	-0.652271	0.99787	1.46008	0	1.54816	2.51142	2.78508	2.40912	1.5199	1.62889
MLOC_15946.1	-0.652267	0.99787	6.64651	3.79963	4.02713	7.25863	6.94277	9.74814	6.58936	13.0644
MLOC_29521.1	-0.652112	0.99787	4.85768	6.57243	0	6.02989	3.46798	6.89619	2.9826	7.93374
MLOC_31989.1	-0.651974	0.99787	3.46774	3.96483	1.6342	4.74212	5.45972	5.2979	7.56344	4.42133
MLOC_22692.1	-0.651581	0.99787	1.12198	1.824	1.04096	1.28658	1.3376	3.54825	3.50386	2.03401
MLOC_21342.3	-0.651211	0.99787	7.624	12.2036	5.65875	11.3652	17.4512	10.9022	14.2855	16.1603
MLOC_28344.1	-0.650295	0.99787	4.72884	5.59101	6.3816	4.43665	5.74011	8.98473	10.2927	11.0307
MLOC_72569.1	-0.649756	0.764641	8.29447	6.86732	8.49157	8.19938	12.0026	11.6408	13.6958	15.316
MLOC_73798.1	-0.649226	0.99787	0.805727	0.806072	2.83419	0	0.768456	1.32944	2.09685	2.69664
MLOC_5424.1	-0.649029	0.99787	0.69961	4.89936	0	0.802244	1.33449	1.53913	2.18482	2.34148
MLOC_29889.1	-0.647906	0.99787	0.493228	6.41471	4.70684	8.48378	7.05618	4.88292	5.6478	7.70353
MLOC_16822.1	-0.647875	0.99787	2.66527	1.3332	1.41303	0.91688	3.30457	1.75906	3.32936	2.67607
MLOC_76128.1	-0.647537	0.99787	1.35214	2.51219	0.819264	1.9935	3.13187	2.54973	2.61401	3.01694
MLOC_52107.2	-0.647487	0.99787	1.43008	2.00297	1.21308	0	3.54621	0.943846	2.67961	0.957251
MLOC_40749.1	-0.647105	0.99787	4.0512	2.27978	2.1478	2.32276	5.31273	5.01333	3.69004	4.23711
MLOC_26806.1	-0.646733	0.99787	0.756874	1.1358	4.41393	0.433954	5.29281	1.66511	0.787885	2.95533
MLOC_35633.1	-0.646406	0.99787	0.595765	2.68209	1.26341	1.02475	1.70462	1.63834	3.72105	2.65858
AK249721.1	-0.646139	0.99787	8.73656	7.30175	4.13445	12.667	11.7222	9.8004	13.882	15.6885
MLOC_58364.5	-0.646014	0.99787	4.92539	15.5605	11.5445	7.13426	14.3399	13.4022	15.3816	15.6169
MLOC_75804.1	-0.646002	0.99787	2.34129	3.40696	2.70821	3.66103	3.85697	7.02381	5.98225	4.27413
MLOC_76887.3	-0.645813	0.99787	5.11028	8.76423	1.54816	2.51142	5.57016	6.42431	6.83957	6.51554
MLOC_3719.1	-0.644946	0.99787	1.90762	0.318072	1.34847	1.82289	1.51615	3.49728	2.31674	2.12817
MLOC_81610.1	-0.644942	0.99787	0.493228	2.55984	1.49695	3.1999	2.82247	3.57727	2.30205	3.36546
MLOC_56013.1	-0.644304	0.99787	2.54622	2.45901	2.24536	0.820948	5.28025	3.29037	1.77896	3.64764
MLOC_4664.1	-0.643689	0.99787	4.27627	9.90718	6.68205	2.58085	5.15174	12.131	8.43438	11.0479
MLOC_43029.1	-0.643561	0.99787	2.42218	9.00051	5.8704	3.17431	6.60038	6.85126	11.8867	6.1765
MLOC_76477.1	-0.643011	0.99787	0.952212	1.42893	2.01931	0	0.908164	2.09485	0.991226	3.71805
MLOC_38093.1	-0.642937	0.99787	1.46008	2.92141	3.09632	0	2.78508	2.40912	2.27986	2.44333
MLOC_8963.1	-0.642528	0.99787	4.37086	8.40909	4.99104	4.24098	5.45134	9.24598	12.2498	9.75238
MLOC_28577.1	-0.642485	0.99787	2.75305	2.20338	4.67061	6.31386	7.8771	7.87367	3.43902	6.75695
MLOC_79609.1	-0.642355	0.99787	0.594609	1.78459	0.63048	2.72736	3.40262	1.30813	1.23794	3.98012
MLOC_25073.1	-0.642074	0.99787	7.70854	5.50845	5.83827	9.47079	9.97766	6.66233	16.0488	15.971
MLOC_48368.1	-0.641856	0.99787	3.45835	1.97704	4.71468	1.69958	4.00516	2.71725	5.40006	7.99194
MLOC_14824.1	-0.639829	0.99787	0	4.77574	1.68723	1.82467	2.0235	1.75034	3.865	2.95867
MLOC_63151.1	-0.639717	0.99787	4.73096	4.79858	6.47632	1.02187	7.32114	6.07868	8.00333	3.94446
MLOC_38856.2	-0.639662	0.290701	11.1591	10.0882	11.7536	11.0106	19.5532	15.7412	16.5947	19.8526
MLOC_2623.1	-0.63948	0.99787	2.93683	5.87617	2.3355	3.78862	5.25183	6.86479	5.73217	6.14319
MLOC_80921.1	-0.637859	0.99787	4.40488	1.10169	3.10857	8.8394	6.30168	4.84533	3.66806	10.6539
AK250055.1	-0.637711	0.99787	1.95172	1.56205	0.413893	2.23805	3.72288	2.57626	1.21901	3.04832
MLOC_76871.1	-0.63652	0.99787	0.476106	2.85786	0.504828	1.0919	1.81633	2.09485	0.495613	4.78035
MLOC_77618.1	-0.636514	0.99787	0.91976	2.10366	0	1.58204	3.50885	3.54105	1.05766	0.513049
MLOC_61396.1	-0.635681	0.99787	2.69025	0.949907	1.51017	1.81466	3.0186	2.95926	1.97681	4.06056
MLOC_19809.1	-0.635621	0.99787	0.968367	1.24558	2.49362	1.58633	3.03459	3.80427	1.44006	2.93231
MLOC_78364.2	-0.635122	0.99787	2.66082	0.241996	0.769456	1.38689	2.30703	2.12864	2.26623	1.34929
MLOC_1453.1	-0.63468	0.99787	5.91874	5.42783	3.66088	10.7461	9.40824	7.59566	8.72842	14.8568
MLOC_79006.1	-0.633838	0.99787	0.833514	0	5.30278	3.82317	4.76974	0.916859	2.603	3.71952
MLOC_30320.1	-0.633244	0.99787	2.35535	2.82763	0.749233	2.70089	4.94207	3.36813	2.20667	3.67873
MLOC_36818.1	-0.633081	0.99787	3.5138	2.48139	2.62996	1.65912	2.95699	5.91141	4.73358	4.15064
MLOC_29580.1	-0.632598	0.99787	0.964573	3.37745	1.53414	1.93564	3.44982	2.91781	2.76126	3.49729
MLOC_35966.1	-0.631629	0.99787	0.45988	2.76046	0	0.527345	0.877214	0.505864	2.39361	2.05219
MLOC_35446.1	-0.630778	0.99787	7.3004	0	0	2.51142	4.17762	0.803039	1.5199	2.44333
MLOC_29835.1	-0.630302	0.99787	1.218	2.21942	2.47513	2.37358	2.92886	1.86518	4.29494	5.8221
MLOC_33503.1	-0.630007	0.99787	3.67103	3.30534	3.50325	1.68383	4.55158	2.82668	5.73217	7.78137
MLOC_27545.1	-0.62968	0.99787	0.930829	3.87587	3.34782	4.28318	6.17204	4.8642	2.10673	6.88863
MLOC_31937.1	-0.629278	0.99787	7.08961	3.71519	1.0739	5.80691	6.76166	7.0558	4.92006	6.40274
MLOC_28994.1	-0.628448	0.99787	31.3917	16.7981	13.9335	20.9285	40.9848	24.6194	47.877	21.0719
MLOC_7779.1	-0.627848	0.99787	3.67904	10.5818	5.36385	7.91018	13.1582	10.1173	8.617	10.261
MLOC_45487.1	-0.627711	0.99787	1.51375	1.5144	0.802534	0.867909	2.52652	2.08139	0.787885	3.79971
MLOC_4141.1	-0.627708	0.99787	2.67949	0	2.72425	1.66789	3.81348	2.89358	2.5697	1.11593
AK371311	-0.627567	0.99787	17.3992	29.2566	23.1715	20.6741	24.5472	37.6322	33.5966	51.3067
MLOC_46037.1	-0.62746	0.99787	0.651698	1.30395	1.8427	0.996404	2.48621	1.19477	2.0352	2.90817
MLOC_28429.1	-0.626711	0.99787	6.66317	5.59945	5.0869	7.94629	12.4557	9.96803	7.76851	11.0016
MLOC_78009.1	-0.626401	0.99787	14.8343	4.36491	3.701	11.0068	9.98692	12.4782	18.1672	8.76145
MLOC_43502.1	-0.626204	0.99787	4.37086	9.75455	7.84306	4.62653	8.65801	6.28727	12.5998	15.7538
MLOC_30948.1	-0.624741	0.99787	1.46008	2.19106	8.51489	0	3.48135	2.40912	3.79976	2.44333
MLOC_78173.1	-0.624705	0.99787	4.89727	2.79964	4.45089	6.41796	9.34146	11.5435	5.8262	4.68297
MLOC_25783.1	-0.624297	0.99787	6.96301	3.16636	5.14577	5.80691	9.25703	6.26666	7.2483	11.299
MLOC_41412.1	-0.623847	0.99787	2.87316	1.16738	1.31498	2.33775	3.70726	2.67326	2.74752	3.64478
MLOC_1029.1	-0.623836	0.99787	3.33406	7.50484	3.53519	2.86738	3.97479	11.9192	11.2796	3.71952
MLOC_47744.1	-0.623081	0.99787	6.07087	4.30818	5.01693	8.29961	7.95473	9.65491	7.11532	14.0983
MLOC_3290.1	-0.62273	0.99787	1.71594	2.2889	0	4.22951	1.63657	2.70703	3.28714	3.19055
MLOC_41358.1	-0.622674	0.99787	9.89733	8.04502	13.118	7.80264	11.2094	18.3718	18.6739	14.4921
MLOC_72535.1	-0.621971	0.99787	1.74522	3.49193	0.92525	2.00124	4.99346	1.91972	2.72508	3.89398
MLOC_14952.1	-0.621463	0.99787	13.61	10.7647	13.3646	3.60104	11.0867	15.8149	19.1732	14.8103
MLOC_5801.1	-0.621326	0.99787	0.833514	2.50161	1.76759	0	2.38487	4.5843	0.867665	0.92988
MLOC_6408.1	-0.621128	0.99787	1.34195	1.34252	1.4229	2.30822	3.83961	0.738065	4.19078	3.74273
MLOC_47891.1	-0.620715	0.99787	6.54425	4.05294	3.79995	5.5389	8.91647	7.37002	6.65019	9.21299
MLOC_78351.1	-0.620509	0.99787	1.04301	2.49311	2.29332	1.18589	2.06019	4.24847	3.54499	2.3687
MLOC_23212.1	-0.620195	0.99787	1.64628	1.82998	0.969775	1.04877	1.57013	2.61574	2.47539	3.26509
MLOC_79477.1	-0.619262	0.99787	3.71812	0.563693	6.066	4.01854	4.60023	7.45406	3.21936	5.0292
MLOC_14560.1	-0.61923	0.99787	1.96026	1.9611	0.866049	0.936598	2.33698	1.43751	3.40096	2.91586
MLOC_60941.1	-0.619202	0.99787	2.79844	6.29918	8.90178	8.82469	16.0139	8.46522	10.1958	7.02445
MLOC_18489.1	-0.616481	0.99787	0	2.74411	0	1.04844	1.74404	2.01147	0	2.04004
MLOC_51922.1	-0.616157	0.99787	4.33008	1.85654	1.3118	2.83732	3.53981	2.72175	3.86357	6.901
AK360189	-0.615732	0.99787	2.22592	1.87072	0	1.22806	1.60627	1.56874	2.49281	2.20031
MLOC_80721.1	-0.615534	0.99787	2.08813	0.732866	1.17709	0.985095	2.54632	2.01772	1.45756	2.67881
MLOC_26766.1	-0.614984	0.99787	0.73004	10.9553	3.09632	1.67428	5.57016	3.21215	3.03981	7.32999
MLOC_2113.1	-0.614749	0.99787	1.96883	1.30988	1.83415	1.87039	3.94469	1.71396	3.5199	3.20892
MLOC_48720.1	-0.614725	0.99787	6.18594	4.45578	4.98493	5.95848	6.84376	11.7037	8.5	8.55739
MLOC_30018.1	-0.613778	0.99787	2.50054	0.833871	0.883797	0	0.794957	2.75058	2.603	0.92988
MLOC_1484.2	-0.613318	0.99787	2.19012	0.730352	0	0.837139	1.39254	0	4.2492	2.44333
MLOC_11001.1	-0.612839	0.99787	3.86905	3.44062	3.64663	1.97184	3.69007	6.62032	5.3701	5.75515
MLOC_1348.1	-0.612163	0.99787	2.50054	0.833871	1.76759	0	2.38487	0.916859	4.33833	0.92988
MLOC_43521.1	-0.611263	0.99787	0.944507	3.07787	2.0734	1.39945	4.0964	1.59999	2.4898	4.39669
MLOC_9098.1	-0.611162	0.99787	0.952212	2.85786	0.504828	1.0919	1.81633	2.09485	1.98245	2.65575
MLOC_38272.1	-0.6111	0.99787	3.91941	1.06939	1.13342	2.04291	3.05845	1.95969	4.45091	3.57754
MLOC_52544.1	-0.610581	0.99787	3.17936	3.81687	3.03405	3.28121	3.33552	6.99455	8.60504	4.61103
MLOC_20598.1	-0.610217	0.99787	0	1.46904	1.94625	2.52575	1.40049	1.21143	3.4393	2.86682
MLOC_74111.1	-0.609748	0.99787	6.0992	6.1018	4.04196	0.874245	6.54419	7.5477	3.96818	5.95381
AK249053.1	-0.609269	0.764641	4.68759	3.83723	3.96754	4.90806	7.13804	6.99669	6.64053	7.50269
MLOC_51342.1	-0.609093	0.99787	2.29641	5.83185	3.37147	2.43074	5.39123	4.85776	6.80374	4.72968
MLOC_21988.1	-0.609089	0.99787	6.39144	11.8984	3.98624	4.29562	5.88615	15.2873	7.56344	13.2972
MLOC_25813.1	-0.608458	0.99787	4.40488	2.20338	5.83827	0.631386	4.72626	5.451	2.86585	4.91415
AK249644.1	-0.608023	0.99787	24.0008	16.9511	21.4233	32.9198	45.4941	27.6073	31.9268	44.0388
MLOC_62292.1	-0.6079	0.99787	3.60489	3.26296	2.00219	2.36213	3.60185	4.343	5.71823	4.9792
MLOC_24111.1	-0.607329	0.99787	2.39051	5.58024	0.844907	2.7412	2.27993	7.01212	4.14743	4.44481
MLOC_35138.3	-0.607155	0.99787	14.1343	5.05013	8.71693	6.94623	12.38	15.2303	9.15837	16.573
MLOC_71843.2	-0.607093	0.99787	2.50054	0.833871	0.883797	7.64634	3.97479	8.25173	2.603	1.85976
MLOC_27508.1	-0.606764	0.99787	1.33348	1.77874	0.942617	2.54851	5.51112	0.977879	2.77623	2.9753
MLOC_42725.1	-0.606112	0.99787	14.8343	8.72982	20.3555	5.00311	23.3028	21.117	16.3505	10.7084
MLOC_27305.2	-0.605967	0.99787	1.23717	3.71309	2.6236	1.41866	5.30972	1.36087	1.93178	8.2812
MLOC_3289.1	-0.605203	0.99787	1.46008	2.19106	1.54816	3.34855	2.22448	4.01519	4.02044	4.07222
MLOC_52322.1	-0.604771	0.99787	3.96313	3.52429	2.80148	2.52474	3.77981	2.90628	6.87586	9.33392
MLOC_2204.1	-0.604694	0.99787	1.61145	2.01518	0.854334	1.38589	2.66438	1.32944	4.1937	2.4623
MLOC_52299.1	-0.604279	0.99787	1.39922	1.39982	2.22545	0	2.00174	1.53913	1.45655	2.34148
MLOC_13969.1	-0.604187	0.99787	1.14396	1.14445	1.81946	2.62357	1.09105	3.14588	5.35875	3.19055
MLOC_71678.1	-0.603954	0.99787	3.003	2.12067	3.18416	1.82306	3.36952	3.30328	3.49381	7.29159
MLOC_7710.1	-0.603802	0.99787	0	1.59436	2.53472	1.82747	2.27993	2.62954	1.65897	1.77792
MLOC_80775.1	-0.603737	0.99787	2.3632	2.87083	2.1478	2.13087	3.38083	4.82765	3.70154	4.14295
MLOC_25221.1	-0.603323	0.99787	8.38487	7.40158	6.27579	3.9591	6.58577	10.3084	13.3494	11.5553
MLOC_26358.1	-0.60312	0.99787	3.21132	2.96556	5.23854	1.98285	5.65435	2.98898	6.42865	6.61402
MLOC_54156.1	-0.602892	0.99787	30.5263	23.1297	18.4734	14.3649	33.4061	30.3981	35.528	31.9212
MLOC_46470.1	-0.602728	0.99787	3.06909	5.06617	5.3695	5.63094	8.63502	9.11515	6.22994	6.60308
MLOC_77306.1	-0.602623	0.99787	1.06611	3.73297	0.847816	0.611253	2.79617	1.75906	2.49702	2.08139
MLOC_36860.1	-0.602443	0.99787	0	2.19106	1.54816	0.837139	2.08881	1.60608	0.759952	2.44333
MLOC_75784.1	-0.602422	0.99787	0.768313	2.75423	1.75148	0	2.41012	1.21133	2.29268	1.42594
MLOC_27209.1	-0.601282	0.99787	2.27062	0.818086	1.60507	0.433954	3.24838	1.24883	3.15154	1.26657
MLOC_76574.1	-0.601137	0.99787	2.29313	4.20588	5.47081	5.25909	5.10314	5.67547	7.75804	8.7407
MLOC_32834.1	-0.599862	0.99787	6.75201	3.07041	4.88136	3.87127	4.39069	7.08956	8.30659	10.6142
MLOC_77013.1	-0.599335	0.99787	2.74048	8.9809	10.234	4.05645	7.5885	7.47267	8.52891	14.2468
MLOC_3376.1	-0.599154	0.99787	3.12276	4.29563	1.24168	3.13326	2.60602	4.72314	5.2824	6.53211
MLOC_57958.1	-0.599148	0.99787	0.55061	2.20338	2.33531	1.26277	3.67598	3.634	2.29268	1.22854
MLOC_30629.1	-0.59901	0.99787	2.66082	1.69397	0.769456	2.21903	2.30703	3.19296	2.51804	4.04788
MLOC_29888.1	-0.598888	0.99787	2.57601	1.93283	3.41426	0.738479	3.68527	2.83359	1.34078	7.18458
MLOC_56745.1	-0.598846	0.99787	2.66696	0.444684	2.35654	1.0194	3.81539	0.48894	2.77623	4.46295
MLOC_35394.1	-0.598666	0.99787	0.986456	3.45407	4.70684	6.22144	6.58577	5.42547	4.10749	5.50252
MLOC_27624.1	-0.597788	0.99787	1.46841	2.20356	1.16775	1.68383	2.45085	2.82668	4.20359	2.04773
MLOC_17249.1	-0.597034	0.99787	4.24925	2.28904	2.0795	2.62372	3.74094	5.75279	4.08309	4.74052
MLOC_32375.1	-0.596686	0.99787	5.08238	5.2929	3.77496	9.38584	9.54151	4.88103	8.51406	15.3799
MLOC_61241.1	-0.596092	0.99787	3.92238	3.27005	2.77267	1.49927	4.36443	4.31459	5.10387	4.37587
MLOC_9702.1	-0.59599	0.99787	5.55387	4.46886	1.89739	3.32207	4.82465	5.21688	6.80158	6.80717
MLOC_34265.1	-0.595633	0.99787	1.266	0.949907	3.69153	0.725863	1.81116	3.13333	2.63575	2.47165
MLOC_3427.1	-0.595537	0.99787	1.5248	2.28818	0	0.874245	2.90853	0.838634	3.17455	0.850544
MLOC_76118.1	-0.595211	0.99787	2.30182	1.38168	3.90509	0.527901	2.19534	6.07676	1.43768	3.59512
MLOC_33602.1	-0.595198	0.99787	0.586938	3.81673	0.850142	1.0686	4.18588	0.881945	1.83296	2.94658
MLOC_77962.1	-0.594793	0.99787	0.402864	0.403036	2.13584	1.84786	1.92114	0.886294	2.09685	2.69664
MLOC_54343.1	-0.594736	0.99787	1.477	1.26654	2.01356	2.6615	3.0186	2.55309	2.4161	4.4725
MLOC_40969.1	-0.594562	0.99787	4.02584	3.3563	2.8458	4.61643	10.8789	3.69032	4.88925	5.98837
MLOC_2652.1	-0.59418	0.99787	2.74294	0.914703	0.96947	3.14533	4.36009	8.04589	1.90355	1.02002
MLOC_14520.1	-0.594027	0.99787	0	3.65881	0.96947	0	0.872018	0	2.85532	3.06006
MLOC_63358.2	-0.592901	0.99787	2.5567	1.20205	3.21012	4.09911	4.44535	3.26907	4.81379	4.63248
MLOC_69178.1	-0.59245	0.99787	3.67917	4.02838	0.789123	3.46093	3.38081	7.57198	4.12378	3.52512
MLOC_43440.1	-0.591928	0.99787	4.43905	3.80892	2.61491	4.52468	4.23371	7.59566	6.16124	7.15328
MLOC_29250.1	-0.591831	0.99787	3.2671	6.21015	3.81061	5.24495	6.54354	6.82819	5.10144	11.6634
MLOC_1433.1	-0.591276	0.99787	0.796837	1.59436	3.37963	3.65494	4.55986	3.50606	4.97691	1.77792
MLOC_39953.1	-0.591176	0.99787	5.34112	4.36388	0.606487	5.90303	3.27314	3.14588	5.35875	13.7685
MLOC_31501.1	-0.590962	0.99787	3.21132	0.741391	0.785781	0.566527	1.88478	1.0869	3.08575	2.20467
AK364117	-0.590391	0.99787	3.75984	7.33365	11.1194	7.09498	6.88899	14.0352	10.1386	14.2551
MLOC_6181.1	-0.590024	0.99787	3.43189	0.572226	1.21297	3.93535	3.27314	5.66258	2.97708	1.91433
MLOC_30920.1	-0.589943	0.99787	3.18735	13.552	11.8287	10.0511	12.1596	9.64166	14.1012	19.5572
MLOC_13314.1	-0.589576	0.99787	0.692051	2.42321	1.1007	2.77752	3.96023	2.28375	2.88162	1.93015
MLOC_26401.1	-0.589322	0.99787	3.49043	2.61894	7.402	0	4.99346	4.79931	6.35853	0.973494
MLOC_32052.1	-0.588949	0.99787	1.96603	5.29645	3.47438	3.48414	7.08482	4.7785	4.1991	6.11473
MLOC_48087.1	-0.588859	0.99787	6.44477	1.77874	5.18439	4.58732	5.93505	6.84515	2.77623	15.8683
MLOC_31150.1	-0.588657	0.99787	11.5412	6.83344	6.49335	6.98918	11.4566	10.3635	10.2978	18.1309
MLOC_82051.5	-0.587853	0.99787	1.12533	3.09599	4.47458	1.61303	3.21984	4.95144	3.51433	3.76632
MLOC_49706.1	-0.587841	0.99787	1.81785	1.03921	1.3768	2.08453	2.72448	2.57094	1.35166	4.63547
MLOC_76164.1	-0.587615	0.99787	11.6775	10.1913	12.0827	15.0458	21.4486	14.6985	15.3874	26.4022
MLOC_61912.1	-0.587428	0.99787	1.37964	8.28138	5.36385	2.63673	5.70189	5.56451	6.22339	6.15658
MLOC_40438.1	-0.586936	0.99787	3.43189	5.15003	6.06487	5.24714	3.81866	7.5501	8.93125	14.0384
MLOC_65484.1	-0.585828	0.99787	2.56881	6.70277	3.16511	1.87771	5.11625	4.8894	7.19976	4.18486
MLOC_65932.1	-0.585239	0.99787	4.76106	1.42893	5.04828	7.09737	7.71939	5.76084	4.95613	7.96725
MLOC_43602.1	-0.584494	0.99787	3.61816	3.52684	3.88121	2.55717	6.44728	3.90536	4.0669	8.13618
MLOC_8561.1	-0.58442	0.99787	0.266527	1.06656	2.26084	0.611253	2.03358	0.586354	1.94213	2.37873
MLOC_39646.1	-0.584397	0.99787	2.41008	2.10972	2.23604	1.03637	3.16057	3.97661	1.88162	4.03308
MLOC_10640.1	-0.583719	0.99787	3.24096	2.43176	8.80598	5.11008	6.37528	5.79318	7.80181	8.36122
MLOC_1536.1	-0.583704	0.99787	2.38078	0.881073	2.80148	3.02969	5.95834	2.90628	3.43793	2.45629
MLOC_41862.1	-0.58366	0.99787	4.3044	3.29301	0.805425	0.871036	2.89785	2.22815	3.42647	4.51958
MLOC_35935.1	-0.58345	0.99787	7.70854	1.10169	1.75148	0.631386	3.67598	2.42267	2.29268	4.91415
MLOC_30688.1	-0.583176	0.99787	7.43576	2.86113	6.67136	2.62357	6.54627	8.17928	9.52667	5.10488
MLOC_50079.1	-0.582922	0.99787	2.4545	1.84166	1.51817	0.703645	2.3611	2.92492	2.76799	2.51008
MLOC_17765.1	-0.582166	0.99787	0.794354	0.993367	1.05284	2.73266	1.89402	2.62135	2.4807	1.99393
MLOC_29515.1	-0.582122	0.99787	13.7147	13.7205	1.93894	9.43599	10.4642	17.4798	14.2766	9.18018
MLOC_70604.1	-0.58031	0.99787	0.416033	2.49726	1.76452	3.33946	4.36467	1.83053	4.33079	1.85653
MLOC_28279.1	-0.579999	0.99787	1.98157	1.76215	2.10111	2.27227	3.77981	2.90628	4.35471	2.70192
MLOC_36192.1	-0.579823	0.99787	1.72917	0.988521	0.785781	1.98285	1.41359	2.44553	2.31431	3.30701
MLOC_65430.1	-0.57966	0.99787	1.38109	2.30281	1.95255	0.879834	0.878137	4.38877	3.0351	3.93751
MLOC_2057.1	-0.579457	0.99787	2.61368	1.9611	3.81061	0.374639	4.05076	1.79689	2.72077	4.00931
MLOC_67348.1	-0.578874	0.99787	2.74294	1.82941	6.78629	0	1.74404	4.02295	2.85532	4.08008
MLOC_52049.1	-0.578799	0.99787	4.57156	3.65881	3.87788	1.04844	3.48807	8.04589	4.75887	4.08008
MLOC_23381.2	-0.578273	0.99787	0.66537	2.44073	0.70551	1.01731	2.53836	1.21984	1.61614	2.47432
MLOC_80458.1	-0.577504	0.99787	0.914312	1.82941	0.96947	1.04844	2.61605	3.01721	0.951774	2.04004
MLOC_20975.1	-0.577131	0.99787	23.3103	33.4047	32.7397	23.6132	39.1261	44.0866	37.0459	53.003
MLOC_81422.1	-0.576743	0.99787	2.12164	5.30638	2.81205	3.04112	3.54113	5.83448	5.52143	5.91734
MLOC_70037.1	-0.575871	0.99787	2.64906	1.1358	3.21013	0	4.69211	2.91394	0.787885	1.68876
MLOC_52095.1	-0.574806	0.99787	1.12533	4.22181	2.08814	0.322606	3.48816	1.85679	4.97863	1.25544
MLOC_78150.1	-0.574698	0.99787	3.85829	4.10119	2.8126	2.76519	3.44982	6.89665	5.02047	6.99459
MLOC_4833.1	-0.574647	0.99787	0.476106	2.85786	2.52414	1.0919	3.17857	1.57114	1.98245	3.71805
MLOC_30047.1	-0.574033	0.99787	2.39051	0	7.60417	3.65494	5.31984	1.75303	5.8064	2.66689
MLOC_41948.1	-0.57382	0.99787	4.55761	2.02647	1.34238	3.1938	4.967	3.34222	5.27149	3.48808
MLOC_30524.1	-0.572562	0.99787	1.45136	1.20998	3.29015	0.308327	2.89616	2.23318	1.47292	2.42873
MLOC_46426.1	-0.572524	0.99787	1.36787	1.2107	3.17418	9.44106	4.82396	3.05251	3.13575	8.29744
MLOC_57682.1	-0.572406	0.99787	0	4.89936	2.22545	0.802244	2.00174	3.07826	0.728275	3.90247
MLOC_27639.3	-0.572192	0.99787	0	14.6265	2.2595	17.9917	0	11.5195	13.8809	25.3202
MLOC_47985.1	-0.571857	0.99787	6.27972	6.32335	7.15933	5.98287	11.6093	7.58878	8.50192	13.3533
MLOC_81000.1	-0.571768	0.99787	0	7.19551	9.49321	8.15511	6.69171	4.47439	10.3304	3.99036
MLOC_9697.1	-0.571276	0.99787	14.4081	10.9764	17.4505	6.29066	18.3124	21.1205	17.1319	15.3003
MLOC_47950.1	-0.571171	0.99787	5.42551	3.94751	2.61491	6.22144	5.64495	5.42547	11.2956	6.60302
MLOC_81462.1	-0.570908	0.99787	0	1.01323	2.68475	1.16138	0.965951	0.557037	2.1086	4.51958
MLOC_43097.1	-0.570173	0.99787	0.613819	1.22816	1.62712	2.81547	1.17085	2.36319	2.87536	4.10871
MLOC_8548.1	-0.569864	0.99787	7.23147	6.38492	11.4064	4.0952	11.1403	15.9957	5.26376	13.5263
MLOC_64275.1	-0.569628	0.99787	0.91177	2.48771	1.58199	0.47524	1.18581	2.82647	2.15711	2.68166
MLOC_41430.1	-0.569206	0.99787	2.55654	1.53458	0.542153	0.586318	1.95062	2.24974	2.12903	1.71127
MLOC_77663.1	-0.569088	0.99787	5.58492	4.40537	1.87919	5.08168	7.4417	3.93321	4.8131	10.5974
MLOC_47419.1	-0.568513	0.99787	1.09071	0.935293	1.81737	3.21613	4.01241	1.37117	2.5952	3.30277
MLOC_67436.1	-0.567681	0.99787	5.11028	10.2249	9.28897	13.3942	12.5329	15.2577	20.5187	9.77332
MLOC_1446.1	-0.567469	0.99787	4.56372	0.805181	3.12726	3.45592	6.08779	3.96467	5.5366	2.43578
MLOC_74362.1	-0.567286	0.99787	7.90462	5.82695	3.08791	6.67892	12.6972	4.57633	9.52773	10.2109
MLOC_64910.1	-0.566971	0.99787	2.74294	0	2.90841	3.14533	6.97614	6.03442	0.951774	1.02002
MLOC_12030.1	-0.566528	0.99787	7.9958	4.26625	5.0869	4.68628	9.49004	6.4499	9.06326	8.92023
MLOC_3565.1	-0.56634	0.99787	1.0128	1.21588	2.57736	1.62593	2.12509	2.22815	2.53032	3.61566
MLOC_77594.1	-0.566031	0.99787	0.73004	5.84282	5.41857	0.837139	2.78508	3.21215	5.31966	4.07222
MLOC_41945.1	-0.565728	0.99787	3.18735	3.18871	1.68981	4.56867	1.51995	8.76514	7.46537	5.33377
MLOC_79265.1	-0.565662	0.99787	1.59123	5.30638	0.562409	3.04112	4.047	3.50069	2.76072	3.55041
MLOC_2734.1	-0.565449	0.99787	0	2.09973	0	0.802244	2.00174	0	2.18482	0.780495
MLOC_55387.1	-0.565195	0.99787	2.532	2.53309	2.06519	0.670028	2.7864	3.21367	1.82475	4.56304
MLOC_9620.1	-0.565013	0.99787	3.57459	1.49005	4.42194	4.78216	5.39796	4.58736	5.58158	5.64948
AK369802	-0.564856	0.99787	4.25146	8.71804	10.3679	2.97622	5.52202	13.4146	12.7523	7.63469
MLOC_22195.1	-0.564782	0.99787	0.613819	1.22816	0.650849	0.703867	2.04899	2.02559	0.319484	2.05435
AK359374	-0.564564	0.99787	0	0	2.0341	2.76941	1.73686	2.46011	1.03049	0.600045
MLOC_17964.1	-0.564543	0.99787	12.4868	9.51781	6.3048	10.2276	12.4763	11.7732	13.6174	21.8907
MLOC_48301.1	-0.564327	0.99787	4.90065	7.84439	9.0069	1.8732	8.41312	5.39068	7.48212	12.0279
MLOC_9766.1	-0.56398	0.99787	2.23232	11.9662	2.94401	0.527131	4.29841	2.80864	8.25204	4.06273
MLOC_60825.1	-0.563537	0.99787	0.429894	3.8707	1.82331	2.4648	3.69007	3.31016	1.79003	3.35717
MLOC_74783.1	-0.563488	0.99787	1.80756	1.80833	4.15264	1.72728	7.18311	2.98245	1.56802	4.36917
AK250313.1	-0.562695	0.99787	3.57855	2.81526	2.88407	4.69174	3.28484	6.27526	5.59265	7.70122
MLOC_40383.1	-0.56248	0.99787	3.22001	1.93283	2.73141	2.21544	2.45685	6.37558	6.0335	2.87383
MLOC_6238.1	-0.561743	0.99787	2.42218	2.07704	3.669	0.793577	2.97017	4.18688	2.52142	3.86031
MLOC_63386.1	-0.561449	0.99787	12.3346	1.93424	8.83797	16.2485	11.1294	13.8213	10.6029	13.5756
MLOC_34473.1	-0.561344	0.99787	1.96079	2.19728	5.36054	3.17841	4.6558	3.69487	5.13906	5.56585
MLOC_20405.1	-0.561203	0.99787	8.69223	7.16137	10.3009	15.2443	16.0926	10.1238	19.6935	17.1127
MLOC_24798.2	-0.560922	0.99787	2.14837	1.84224	0.325424	1.0558	3.80526	1.01279	1.59742	2.39675
MLOC_26282.1	-0.560614	0.99787	2.7373	2.19078	4.06341	1.25555	2.87175	2.70991	4.84407	5.80216
MLOC_27657.1	-0.560463	0.99787	12.2165	8.72982	12.9535	7.00435	14.9804	15.3578	16.3505	14.6024
MLOC_9935.1	-0.560355	0.99787	2.22247	3.55747	2.35654	7.13583	5.08719	4.8894	5.08976	6.94237
MLOC_28949.1	-0.559986	0.99787	7.09691	4.09612	6.36734	5.16453	7.02895	7.80655	8.38218	12.3329
MLOC_8025.1	-0.559127	0.99787	3.87028	0.483992	0.769456	2.21903	2.07633	3.19296	2.76984	2.15887
MLOC_69921.1	-0.558516	0.99787	1.266	0.422181	2.68475	1.45173	2.81736	3.24938	1.75716	1.41237
MLOC_18195.1	-0.558232	0.971565	3.72361	4.46957	5.22274	4.77391	6.54596	7.63929	6.82824	7.37771
MLOC_9581.1	-0.558199	0.99787	5.90527	1.48336	1.56428	2.47252	5.10791	3.09465	2.63575	5.83697
MLOC_29653.1	-0.558195	0.99787	3.22001	0	0.682853	3.69239	4.91369	2.83359	0	4.31075
MLOC_32065.1	-0.55796	0.99787	15.3455	19.0365	12.0407	9.50221	20.1972	17.2175	22.6834	23.2827
MLOC_50121.1	-0.557916	0.99787	4.21506	6.09231	7.71023	7.9462	7.20642	9.02674	10.8074	13.0286
MLOC_69971.3	-0.557904	0.99787	2.61782	1.74596	1.8505	2.00124	1.66449	5.75917	4.54181	2.92048
MLOC_18565.1	-0.557541	0.99787	2.532	2.1109	2.32876	0.967818	4.12605	3.71358	1.75716	3.29553
MLOC_80773.2	-0.557304	0.99787	0.844001	1.01323	2.32678	2.90345	2.73686	3.34222	2.28431	2.44811
MLOC_45187.1	-0.556648	0.99787	3.5131	3.90512	1.24168	2.23805	2.60602	8.58753	2.84437	4.35474
MLOC_38981.1	-0.556239	0.99787	5.52437	2.76337	4.23052	1.75967	5.85425	4.38877	5.75072	5.13589
AK370934	-0.556214	0.99787	2.20244	1.10169	1.16765	1.89416	5.77654	2.42267	2.29268	1.22854
MLOC_40866.1	-0.555952	0.99787	3.71291	4.02404	4.92112	3.9028	7.08231	5.10521	9.98467	4.83253
MLOC_27393.1	-0.554831	0.99787	10.8032	7.43039	6.98035	5.41978	10.7865	14.1116	9.48868	12.0522
MLOC_31154.1	-0.554637	0.99787	2.12164	4.2451	0	4.86579	3.03525	2.91724	1.65643	5.91734
MLOC_57491.1	-0.554295	0.99787	3.8832	2.81863	4.70684	0.936548	5.60443	2.45759	4.07281	6.05277
MLOC_64298.1	-0.554065	0.99787	2.74294	4.57352	7.75576	2.09689	6.10412	3.01721	9.51774	7.14014
MLOC_69860.1	-0.55365	0.99787	10.2421	8.90998	12.2765	7.31912	16.2805	14.3685	13.2886	14.5726
MLOC_43186.1	-0.553431	0.99787	6.89567	5.17396	7.54015	3.95364	6.57669	11.1407	9.42139	9.13532
MLOC_20754.1	-0.55326	0.99787	1.14349	2.12452	0.692839	0.936598	1.55799	1.79689	2.55072	2.18689
MLOC_7033.1	-0.55254	0.99787	6.89533	11.962	8.28959	6.85549	14.0354	13.6583	11.3688	11.983
MLOC_77981.1	-0.5522	0.99787	11.6781	14.4636	18.5459	0.600819	13.2396	3.37637	16.3281	20.5721
AK355325	-0.551894	0.99787	1.38593	1.06535	0.582318	2.5155	2.55798	2.17104	3.60806	1.04639
MLOC_17009.1	-0.551816	0.99787	7.1119	2.6681	2.82785	1.0194	5.93505	3.42258	5.08976	3.96707
MLOC_22272.1	-0.551557	0.99787	2.68389	4.02756	0.71145	7.69406	3.83961	10.3329	5.58771	2.24564
MLOC_48277.1	-0.551549	0.99787	3.73137	3.73297	3.95647	2.75064	6.35494	4.98401	4.43915	6.5415
MLOC_71520.1	-0.551399	0.99787	1.02262	0.511526	2.16861	0.586318	2.43828	2.81217	0.532257	1.71127
MLOC_22303.3	-0.550984	0.99787	4.90298	4.57807	6.23851	3.74817	8.10538	8.26964	7.48567	6.19915
MLOC_79989.1	-0.550235	0.99787	4.15231	4.15408	0.7338	7.14219	5.28031	5.70938	3.96223	6.06505
MLOC_25776.1	-0.550035	0.99787	5.05868	1.38023	3.90098	2.10938	9.21074	1.51759	4.78722	5.13049
MLOC_79453.1	-0.549864	0.99787	2.20307	1.32451	2.01749	2.89093	3.4737	2.76608	3.23422	3.8944
MLOC_38943.1	-0.549519	0.99787	5.56725	5.56963	7.2149	5.67464	7.66959	10.887	11.5907	7.5911
MLOC_35085.2	-0.549149	0.99787	1.61145	2.41822	1.2815	3.23375	3.45805	4.43147	2.09685	3.59552
MLOC_38197.1	-0.54911	0.99787	28.3437	24.697	26.1757	19.9204	35.7527	47.2696	25.6979	43.8608
MLOC_37047.1	-0.548534	0.99787	3.33274	3.33417	3.53379	3.82166	3.17857	6.80826	4.95613	8.4984
MLOC_24678.1	-0.548482	0.99787	5.78618	3.24165	4.90819	6.10422	7.94667	4.58262	11.5646	7.74617
MLOC_51789.1	-0.547749	0.99787	11.5628	11.5678	16.931	1.89416	6.82682	15.1417	20.0609	12.8996
MLOC_34337.1	-0.547299	0.99787	2.92016	2.92141	0.774081	4.18569	2.08881	4.01519	3.03981	8.14443
MLOC_39904.1	-0.547109	0.99787	0.594609	0.594863	2.52192	0.681839	2.26841	3.27033	0.618971	1.32671
MLOC_76141.1	-0.547081	0.99787	1.82862	6.40292	4.84735	3.14533	6.10412	4.02295	2.85532	14.2803
MLOC_18625.1	-0.546547	0.99787	3.43219	0.858415	1.51635	3.27975	5.18292	2.20231	3.87055	2.55267
MLOC_31103.1	-0.546341	0.99787	2.74294	2.74411	5.81682	7.33911	6.97614	6.03442	7.61419	6.12012
MLOC_2897.1	-0.546125	0.99787	1.71661	0.686939	1.0921	1.7716	2.67449	2.26591	1.42956	2.29809
MLOC_31114.2	-0.54565	0.99787	2.39389	3.86871	2.92882	2.95624	3.8638	5.87421	6.1341	3.69784
MLOC_43878.1	-0.545517	0.99787	3.17445	2.26844	2.08369	2.42677	2.73926	3.99071	5.82224	3.87874
MLOC_27217.1	-0.545365	0.99787	1.03877	3.37745	1.10144	3.57348	2.22912	2.57094	4.05499	4.63547
MLOC_24712.2	-0.545362	0.99787	2.97883	1.19204	3.15853	0	3.40924	2.62135	1.24035	1.99393
MLOC_35650.1	-0.544457	0.99787	9.89733	8.66387	13.7739	10.64	16.5191	13.6087	18.03	16.5624
MLOC_24945.1	-0.543893	0.99787	3.61715	3.85994	6.13657	4.97735	7.8196	6.63139	5.27149	8.87775
MLOC_2899.1	-0.543379	0.99787	4.17233	4.17411	3.98163	3.58831	6.76485	4.819	8.03506	5.58565
MLOC_12487.1	-0.542896	0.99787	1.87578	1.94946	4.04737	4.45392	4.95298	5.84116	4.27005	3.49435
MLOC_20039.2	-0.542831	0.99787	3.30308	5.03603	4.613	3.33959	8.28484	7.61824	4.78613	4.94209
MLOC_80942.1	-0.542172	0.99787	4.44011	5.1254	3.98367	5.67897	8.79519	8.07753	6.39974	6.47759
AK251015.1	-0.542145	0.99787	0.537309	3.17516	2.39392	1.96421	4.30423	1.7339	2.3824	3.54887
MLOC_27496.1	-0.541827	0.99787	0.651698	2.01327	0.92135	1.49461	1.65747	2.6285	2.0352	1.93878
MLOC_1214.1	-0.541343	0.99787	5.44102	4.08251	4.32695	3.74354	6.2272	9.57614	7.36314	4.85607
MLOC_32131.1	-0.540831	0.99787	2.41143	2.15467	2.72715	3.92304	4.44644	3.71358	3.72274	5.63823
MLOC_48895.2	-0.540647	0.99787	12.8209	14.4421	12.5557	9.60442	18.9946	14.4929	23.3225	18.2319
MLOC_28013.1	-0.540485	0.99787	2.28756	3.50866	1.45506	3.1938	4.65353	2.97929	1.96259	8.07519
MLOC_2241.1	-0.539675	0.99787	3.19832	2.66641	1.69563	1.52813	2.54198	4.39766	3.32936	4.16277
MLOC_23853.1	-0.539576	0.99787	7.1119	3.11279	5.6557	9.17463	11.4462	6.84515	5.55247	14.3806
MLOC_3604.1	-0.539324	0.99787	2.49931	3.95981	0	6.38457	2.9611	7.25689	3.79268	1.67012
MLOC_18073.1	-0.538758	0.99787	1.22764	0.767602	2.11526	0.703867	1.46356	0.843995	2.87536	3.25273
MLOC_1033.1	-0.53858	0.99787	2.13221	1.59984	2.44925	3.66752	3.8977	3.12722	2.77447	5.74859
MLOC_40159.3	-0.538239	0.99787	8.863	2.82125	5.126	3.69572	6.00364	6.6472	11.323	6.29216
MLOC_41705.1	-0.538074	0.99787	4.1909	5.93965	5.18435	5.60667	9.9926	5.37829	6.90747	10.5197
MLOC_50480.1	-0.537872	0.99787	5.06401	5.06617	5.3695	5.80691	11.2694	6.36613	6.02456	9.95384
MLOC_50076.1	-0.537362	0.99787	11.0371	10.1217	10.2401	13.711	14.0354	21.2463	13.4042	20.5219
MLOC_71169.1	-0.537006	0.99787	12.0775	5.37008	13.5176	7.69406	10.8789	25.9818	17.4616	7.48546
MLOC_26987.1	-0.536459	0.99787	2.39051	3.98589	5.91435	4.56867	6.07981	5.25909	5.8064	8.00066
MLOC_29593.1	-0.53624	0.99787	4.09234	2.16279	0.952998	3.47415	3.37853	4.48462	3.93754	3.69336
MLOC_26353.1	-0.53601	0.99787	0.346026	2.07704	0.7338	0.793577	2.31013	1.14188	0.720406	2.31619
MLOC_49498.1	-0.535749	0.99787	8.69223	1.53458	3.25292	7.62213	7.80249	4.49948	6.91934	8.55633
MLOC_51977.1	-0.53563	0.99787	11.1123	7.55962	6.12701	5.09702	11.8701	8.80091	12.4931	10.9094
MLOC_66220.1	-0.535624	0.99787	0.836718	0.821106	2.11901	1.17289	2.76169	0.958687	2.90049	1.77519
MLOC_11304.2	-0.534827	0.99787	0	1.82941	7.75576	3.14533	1.74404	1.00574	5.71064	7.14014
MLOC_79439.1	-0.534706	0.99787	6.0992	7.62726	4.04196	3.49698	5.81706	5.0318	7.14273	17.0109
MLOC_20114.1	-0.534294	0.99787	2.39051	0.797178	5.06944	3.65494	6.07981	4.38257	1.65897	5.33377
MLOC_21790.1	-0.533913	0.99787	2.12164	1.59191	1.68723	2.43289	6.07051	1.1669	2.20857	4.73387
MLOC_16421.1	-0.533653	0.99787	2.18447	0.993367	1.68455	0.683166	2.08342	2.62135	2.68743	1.55084
MLOC_43179.1	-0.533461	0.99787	24.1682	25.6588	18.3044	17.5332	28.2247	35.2655	37.4809	26.9623
MLOC_50887.1	-0.533377	0.99787	2.50054	0	0.883797	2.86738	1.58991	1.83372	2.603	1.85976
MLOC_36006.1	-0.533376	0.99787	1.58968	1.27229	0.674233	1.45831	2.42583	1.39891	2.31674	2.12817
MLOC_21741.1	-0.533171	0.99787	2.74294	1.82941	5.81682	0	2.61605	4.02295	2.85532	2.04004
MLOC_78336.1	-0.533144	0.99787	16.7441	11.597	40.2883	13.2926	33.1674	24.0855	19.4413	33.7675
MLOC_47050.1	-0.533074	0.99787	3.34487	1.19722	3.18704	2.1288	2.81138	3.06313	3.86503	5.50786
MLOC_39525.1	-0.532929	0.99787	2.34344	4.02844	0	0.509702	1.4056	5.06642	2.92265	0.495883
AK359546	-0.532373	0.99787	8.75325	1.24817	7.01381	1.20965	7.19328	4.95325	4.39867	4.43004
MLOC_30318.1	-0.532101	0.99787	2.28806	1.30802	0.346584	1.49927	2.18222	1.28218	2.04155	2.8645
MLOC_72355.1	-0.53204	0.99787	1.66703	0.833871	3.53519	0.955793	3.17983	3.66744	3.47066	0.92988
MLOC_47838.1	-0.531934	0.99787	11.3439	13.9677	8.32725	2.00124	10.8192	13.4381	6.35853	16.2848
MLOC_32309.1	-0.53185	0.99787	4.81252	3.03539	3.61926	4.78389	6.51091	6.04917	4.935	7.4044
MLOC_49523.1	-0.531041	0.99787	3.09291	3.09424	3.2795	0.70933	6.48965	5.44349	3.21964	1.3802
MLOC_3080.2	-0.531039	0.99787	7.08402	0.757224	3.41426	6.64631	6.75633	1.41679	8.71505	9.33995
AK248312.1	-0.530945	0.99787	0.0983415	4.4615	6.4763	7.64072	5.52547	7.70042	1.60061	6.80358
MLOC_79901.1	-0.530776	0.99787	3.22001	0.644278	1.36571	2.21544	3.07106	1.41679	4.02233	2.87383
MLOC_25436.1	-0.530429	0.99787	3.49805	13.2983	18.5454	14.4404	19.3502	12.3131	15.2938	17.9514
MLOC_50781.1	-0.530361	0.99787	1.46008	2.19106	0	0.837139	2.78508	0.803039	0.759952	2.44333
AK356144	-0.530089	0.99787	2.77918	1.47214	0.571372	1.3246	1.68775	4.52973	2.06672	1.82841
MLOC_39648.1	-0.529824	0.99787	1.11731	1.86298	1.77707	1.06768	2.66406	3.48225	1.35693	2.28522
MLOC_82060.1	-0.52968	0.99787	3.376	1.55882	0.826077	1.19116	3.96288	1.4283	1.89233	3.4766
MLOC_7596.1	-0.529565	0.99787	2.05189	0.82713	2.62996	1.50914	3.35126	1.25048	2.15502	4.84241
MLOC_30700.1	-0.529336	0.99787	3.18272	6.16751	7.0368	2.71686	8.14484	4.8438	4.13162	12.2648
MLOC_18802.1	-0.528945	0.99787	3.49043	13.0947	12.9535	4.00249	14.9804	14.3979	5.45017	10.7084
MLOC_59525.1	-0.528632	0.99787	1.7161	1.14455	1.51635	3.60773	2.18228	2.20231	3.27508	4.78625
MLOC_2316.1	-0.528616	0.99787	0.69961	5.59927	1.48363	0.802244	2.00174	4.61739	1.45655	3.12198
AK365517	-0.528321	0.99787	12.0449	4.24594	7.679	8.83394	10.7841	11.3083	13.3594	11.4746
MLOC_72828.1	-0.528279	0.99787	2.55654	3.58068	5.96369	3.51791	8.7778	5.62435	4.79031	4.56338
MLOC_31841.1	-0.527818	0.99787	1.84146	1.84224	2.1478	1.90044	2.28316	2.83582	3.25874	4.31415
MLOC_107.1	-0.526998	0.99787	2.13221	1.59984	1.13042	1.83376	2.54198	2.05224	2.21957	4.16277
MLOC_49808.1	-0.526885	0.99787	1.58317	0.675643	1.09399	1.35696	0.958777	2.40329	2.4197	2.45913
MLOC_50857.1	-0.526863	0.99787	1.3841	1.38469	2.2014	0.793577	2.64015	3.42563	2.52142	1.15809
MLOC_61461.1	-0.526714	0.99787	13.2712	12.2287	15.1827	21.2252	21.6506	19.9765	27.2663	22.2083
MLOC_24446.1	-0.526007	0.99787	1.32753	1.85934	2.25218	2.74011	2.78546	2.04438	2.76384	5.92404
MLOC_50851.1	-0.525912	0.99787	8.10241	9.72705	7.94686	6.27146	15.6484	8.24414	11.3864	13.5587
MLOC_47629.1	-0.525816	0.99787	3.13486	1.68872	1.53414	1.3826	2.75986	4.50934	1.75716	3.49729
MLOC_3158.1	-0.525766	0.99787	9.90108	5.2622	5.24919	3.548	9.44308	12.9332	10.6288	4.14217
MLOC_1654.1	-0.5254	0.99787	3.47572	1.52128	0.691012	2.74011	1.86465	3.34536	2.48746	5.0893
MLOC_31412.1	-0.524998	0.99787	9.59869	3.49193	10.1777	3.00187	5.8257	21.117	8.17525	5.84096
MLOC_2283.1	-0.524696	0.99787	2.57601	6.44278	2.04856	2.95391	6.14212	3.54199	4.69272	5.74766
MLOC_82081.1	-0.524636	0.99787	1.0128	5.40392	2.1478	0.967818	2.41488	2.97086	2.81146	4.33126
MLOC_34714.1	-0.524524	0.99787	11.6692	3.33548	14.1408	9.55793	17.4891	7.33487	16.4856	13.0183
MLOC_57415.1	-0.524324	0.99787	2.4962	2.08105	0.441131	1.90826	1.58715	3.66106	2.59847	2.78479
MLOC_50174.1	-0.524063	0.99787	0.208616	2.71317	2.43322	1.91377	2.58656	1.83581	2.17164	3.25829
MLOC_9391.1	-0.524025	0.99787	3.0496	0.762726	0	2.20475	2.1814	2.5159	1.58727	1.28532
MLOC_28037.1	-0.523783	0.99787	3.40593	1.89299	2.4076	1.73582	1.80466	5.82789	3.93942	4.2219
MLOC_72370.1	-0.523095	0.99787	3.376	5.16551	5.05365	5.2376	6.81848	5.2427	7.23538	9.52657
MLOC_46929.1	-0.522732	0.99787	0.67244	3.02727	1.78251	1.15663	2.56534	2.58887	2.79996	1.87546
MLOC_49573.1	-0.522502	0.99787	7.13564	7.1387	13.4238	3.43135	9.22044	8.60875	12.2203	12.8397
MLOC_27395.1	-0.522378	0.99787	6.65652	8.74042	4.1666	4.77066	8.46437	10.0679	6.0631	11.7869
MLOC_47458.1	-0.522304	0.99787	5.19731	4.6534	3.63892	4.67668	9.81941	5.0334	4.1888	10.2098
MLOC_6045.1	-0.522278	0.99787	1.71594	8.58339	1.81946	4.59125	4.9097	4.40423	4.16792	8.29543
MLOC_75913.3	-0.522239	0.99787	5.36778	9.39763	5.92762	4.61643	10.239	8.85678	4.19078	17.9651
MLOC_9305.1	-0.522201	0.99787	3.10375	2.77822	2.59815	1.49856	4.51816	2.69534	3.23091	5.10275
MLOC_30464.1	-0.521548	0.99787	17.8894	10.8215	7.05809	11.4496	14.2844	19.2206	16.0239	18.1011
MLOC_34144.1	-0.521478	0.99787	3.21916	1.84031	1.95049	4.21876	3.94746	3.03519	2.87233	8.20878
MLOC_54337.1	-0.521352	0.99787	0.476106	2.38155	4.03862	0.545952	1.81633	3.66599	0.991226	3.71805
AK372088	-0.520799	0.99787	2.09545	2.44574	1.11093	2.40286	2.99778	3.45747	2.54486	3.50657
MLOC_62937.1	-0.520352	0.99787	1.73623	1.83347	2.1478	0.774254	2.94385	2.44035	2.1086	2.58262
MLOC_40608.1	-0.519843	0.99787	6.80476	4.59122	4.69831	8.71036	9.50858	7.83333	8.07197	11.1224
MLOC_35428.1	-0.519653	0.99787	1.71661	0.343469	2.1842	1.96844	2.78325	2.07709	2.94767	1.53206
MLOC_19425.1	-0.519631	0.99787	1.27175	0.981968	2.34305	2.32276	4.6289	2.02559	2.30029	2.11591
MLOC_30539.2	-0.519287	0.99787	1.35915	1.58635	1.20095	2.07805	1.94442	2.24258	3.5371	2.52715
MLOC_31683.1	-0.519175	0.99787	0.429894	0.860156	0.455828	2.4648	2.87006	0	1.79003	3.35717
MLOC_10926.1	-0.518679	0.99787	7.23024	8.74028	6.38868	5.52729	11.2057	12.5926	12.2305	6.7218
MLOC_69025.1	-0.518287	0.99787	2.74294	4.57352	0.96947	3.14533	3.48807	5.02868	2.85532	5.1001
MLOC_32371.1	-0.517864	0.99787	7.17153	15.1464	8.44907	13.706	16.7195	14.0242	15.7602	16.8903
MLOC_75581.1	-0.517589	0.99787	1.84146	2.53309	1.70848	0.791851	2.85395	2.78518	1.67729	3.33833
MLOC_18691.1	-0.51715	0.99787	1.57618	1.26149	2.67403	0.722965	2.25491	1.38703	2.29707	3.86851
MLOC_2093.1	-0.516928	0.99787	24.5528	35.6167	17.5729	21.468	40.1016	27.0078	32.5874	44.511
MLOC_25391.1	-0.51646	0.99787	0	8.72982	5.5515	5.00311	3.32897	5.75917	8.17525	2.92048
MLOC_22344.1	-0.516429	0.99787	6.98087	3.49193	5.5515	9.0056	9.98692	6.71904	10.9003	8.76145
MLOC_37871.1	-0.516417	0.99787	1.54704	1.54771	0.984223	2.1288	2.06567	4.08417	2.57669	1.7259
MLOC_36379.1	-0.516173	0.99787	4.76106	5.71571	2.8236	3.27571	5.30137	7.0175	5.45174	6.90495
MLOC_2931.1	-0.515721	0.99787	1.10122	1.65254	1.75148	3.15693	2.10056	2.42267	2.29268	5.52841
MLOC_42153.1	-0.515568	0.99787	1.73206	2.72298	0.264949	0.861569	2.12392	2.17744	1.54545	1.93231
MLOC_27726.1	-0.515391	0.99787	1.31068	1.55778	2.21097	2.32276	3.7111	3.41322	3.55309	1.52868
MLOC_46343.1	-0.51494	0.99787	3.06832	2.08484	2.02553	2.19053	2.48444	4.58466	4.51945	3.48733
MLOC_17784.1	-0.514733	0.99787	4.45111	6.99759	4.0454	5.83325	6.67105	10.1421	8.60504	6.73919
MLOC_25303.1	-0.514135	0.99787	2.05725	1.14892	1.18963	1.48148	2.89759	2.2966	2.47101	1.83707
MLOC_26778.1	-0.513722	0.99787	6.27254	12.557	8.84373	18.5306	25.0652	13.0708	15.8476	12.138
MLOC_8651.1	-0.512675	0.99787	0.853868	4.44201	3.07829	3.32905	3.90897	3.56914	3.37764	5.33449
MLOC_43352.1	-0.512639	0.99787	4.41477	4.67647	4.40574	2.68011	7.43039	6.28452	4.59566	6.08405
AK250724.1	-0.512616	0.99787	6.92736	9.14859	2.28773	5.14506	8.21264	6.37877	10.4992	7.43901
MLOC_37229.1	-0.512346	0.99787	0	0	0	11.3359	4.66587	0	0	3.78858
MLOC_32295.1	-0.512287	0.99787	1.42524	3.56463	3.77805	0.408582	3.05845	7.05489	0.741818	3.57754
MLOC_45781.1	-0.512251	0.99787	11.2488	10.7421	8.67445	4.10422	14.142	14.6233	13.3064	7.98591
MLOC_44596.1	-0.512034	0.99787	7.8069	10.9343	3.31114	4.9237	9.3072	6.87002	14.6282	7.83853
MLOC_69548.1	-0.511734	0.99787	4.75687	2.37945	1.89144	5.09311	4.53683	5.88659	6.18971	3.98012
MLOC_48805.1	-0.511437	0.99787	2.30182	1.61196	1.46441	2.90345	1.97581	5.06397	2.87536	3.59512
MLOC_1550.1	-0.511432	0.99787	2.2872	7.62726	4.04196	3.49698	7.99846	5.0318	5.55546	5.95381
MLOC_35894.1	-0.510873	0.99787	0.723429	1.80935	1.91768	2.0739	1.37993	2.3873	2.63575	4.23711
MLOC_27491.1	-0.51071	0.99787	5.72032	7.72574	5.1556	4.59165	8.18357	6.92154	9.52751	9.89159
MLOC_34915.1	-0.510353	0.99787	1.6733	0.558004	0.88712	3.51775	1.06393	4.60153	0.870927	4.978
MLOC_31911.1	-0.510213	0.99787	1.57457	1.18143	2.21808	1.12848	2.06489	2.59803	4.09772	1.53704
MLOC_59630.2	-0.510172	0.99787	0.7624	0.762726	1.61679	2.62274	1.45426	2.5159	1.58727	3.40217
MLOC_28324.1	-0.510098	0.99787	3.98418	1.59436	2.53472	0.913735	6.83979	3.50606	4.14743	0.888962
MLOC_69289.1	-0.509954	0.99787	8.16544	6.93122	3.41074	3.68858	7.07975	7.8932	10.8182	6.34903
MLOC_3395.1	-0.509789	0.99787	7.1164	3.40495	1.3123	4.6124	4.72154	6.80695	5.15338	5.52289
MLOC_78424.1	-0.509118	0.99787	3.67103	1.46904	2.72475	0.841917	2.80098	3.23049	6.11431	1.63818
MLOC_56538.1	-0.508981	0.99787	1.10131	2.57082	0	0	0	3.6343	3.05716	0.409546
MLOC_45807.1	-0.508959	0.99787	8.25915	6.61015	2.91913	7.57663	9.45252	9.085	8.59755	8.59976
MLOC_41492.1	-0.508607	0.99787	1.39922	2.01663	0	0	0	0.769566	2.09735	2.99003
MLOC_1335.1	-0.508241	0.99787	5.38354	5.55958	4.41934	4.77935	5.6314	9.16933	9.21968	6.97466
MLOC_56434.1	-0.507848	0.99787	5.57786	7.1746	8.44907	0.913735	9.8797	6.1356	9.12434	3.55585
MLOC_78363.1	-0.507747	0.99787	1.30684	1.3074	3.6374	1.49856	4.05076	2.87503	1.87053	2.73362
MLOC_1429.1	-0.5077	0.99787	2.81334	1.68872	0.894917	0.967818	3.21984	1.54732	1.4643	3.76632
MLOC_7509.1	-0.507644	0.99787	1.93201	1.28856	2.73141	1.47696	6.75633	1.41679	2.68155	2.15537
MLOC_53592.1	-0.507576	0.99787	18.981	8.03388	11.6112	4.18569	19.4956	18.4699	8.35947	12.2166
MLOC_21215.1	-0.507312	0.99787	1.33766	1.52941	1.41836	1.5339	2.18706	2.52243	2.38709	2.34507
MLOC_81320.1	-0.507292	0.99787	0.518462	1.81539	2.47383	1.4863	2.22516	1.99607	2.42867	2.60282
MLOC_9304.1	-0.506872	0.99787	7.03313	4.54428	1.56047	3.659	4.76974	4.26317	10.2239	5.16443
MLOC_9722.1	-0.506849	0.99787	1.12533	2.25163	2.1478	0.774254	3.00518	1.733	2.57717	2.25979
MLOC_65393.1	-0.506522	0.99787	1.81785	1.29902	2.47823	3.57348	2.97216	4.2849	2.16266	4.63547
MLOC_42093.1	-0.506465	0.99787	2.76218	4.91265	2.92882	5.27901	5.56154	4.72637	4.1533	9.92938
MLOC_18006.1	-0.506301	0.99787	3.94046	4.57289	4.84668	4.15705	5.26145	7.28192	6.72713	7.38533
MLOC_23069.1	-0.50599	0.99787	5.72032	6.58118	3.63925	6.23153	6.27407	8.49462	8.33658	9.89159
MLOC_2763.1	-0.504962	0.99787	5.00109	3.33548	0.883797	0.955793	7.15462	2.75058	1.73533	2.78964
MLOC_80238.1	-0.5048	0.99787	1.74522	1.74596	0	3.00187	0	4.79931	2.72508	4.86747
MLOC_44430.1	-0.504787	0.99787	0	2.33408	1.37435	3.26987	2.71964	1.71091	1.88897	2.02441
MLOC_57409.1	-0.504678	0.99787	9.39362	3.3563	9.9603	8.46346	8.31915	14.0232	11.1754	10.4796
MLOC_28392.1	-0.504666	0.99787	1.99523	3.61917	4.08872	6.75192	5.57153	7.25604	5.10768	5.32694
MLOC_23442.1	-0.50453	0.99787	1.20504	0.602778	0.319434	2.41819	1.72395	0.331384	2.82243	2.68872
MLOC_22064.2	-0.504506	0.99787	1.65355	0.620348	2.62996	2.37017	2.16846	3.86515	1.93647	2.99768
MLOC_50526.1	-0.504406	0.99787	0.920728	0.614081	0.976273	3.1674	1.46356	2.02559	2.23639	2.39675
MLOC_32297.1	-0.503736	0.99787	8.65064	5.06048	6.53068	7.13461	11.8807	5.70938	11.1663	12.9602
MLOC_29873.1	-0.503476	0.99787	2.26642	3.07041	2.66471	4.57514	6.73239	3.37598	4.1533	4.79349
MLOC_75618.1	-0.503226	0.99787	2.68389	1.34252	1.4229	2.30822	4.47954	3.69032	1.39693	2.99419
MLOC_55992.1	-0.502718	0.99787	1.66703	0.833871	0.883797	2.86738	1.58991	0.916859	4.33833	3.71952
MLOC_3139.1	-0.502373	0.99787	25.3724	23.3858	19.0391	27.7518	36.0714	29.1976	37.362	36.5578
MLOC_3343.1	-0.501867	0.99787	3.97177	3.37745	1.89512	2.73266	4.73505	4.80581	4.1345	4.20941
AK356617	-0.501771	0.99787	2.04298	1.1609	1.31884	1.46806	2.44542	2.0211	1.60024	3.70241
MLOC_25394.1	-0.501354	0.99787	9.72289	7.70058	9.02076	11.6138	13.7165	11.1407	11.5973	20.7901
MLOC_31995.1	-0.501211	0.99787	3.04016	1.65754	3.20726	2.00563	3.30025	3.20303	4.37664	4.14886
MLOC_76134.1	-0.500414	0.99787	0	2.61894	1.8505	1.00062	2.49673	3.83945	0	2.92048
MLOC_59609.1	-0.500332	0.99787	0.73004	0	1.54816	1.67428	2.08881	2.40912	3.03981	0
MLOC_47185.1	-0.500119	0.99787	5.59167	3.7979	5.53221	6.51077	10.0986	6.80494	8.00559	6.93709
MLOC_19225.1	-0.499775	0.99787	1.23717	2.47539	2.6236	2.83732	0.589969	5.44349	8.37106	4.1406
MLOC_78873.1	-0.499072	0.99787	2.47433	6.18848	2.6236	2.83732	5.89969	4.08262	3.21964	7.5911
MLOC_11334.1	-0.499033	0.99787	3.93867	2.53309	0.894917	2.25824	3.21984	1.54732	5.27149	4.7079
MLOC_34386.1	-0.498913	0.99787	3.14618	1.43069	4.85233	2.29583	1.63671	7.86539	6.55017	3.50992
MLOC_46386.1	-0.498603	0.99787	1.28968	0.430078	2.27914	0.492961	0.410008	3.31016	1.34252	2.87758
MLOC_69422.1	-0.498195	0.99787	2.57219	2.0908	2.38644	4.60866	3.98646	4.95144	3.34698	5.02176
MLOC_48875.1	-0.497798	0.99787	2.7682	2.76939	1.8345	2.77752	4.95029	1.90313	4.32244	5.0184
MLOC_28085.1	-0.49754	0.99787	2.10204	0.955881	0.810491	1.31477	2.0048	1.05101	2.38709	2.98463
MLOC_53587.2	-0.497421	0.99787	7.81796	4.60077	4.38861	3.69142	7.01771	5.56451	8.13828	9.23487
AK363462	-0.496989	0.99787	2.17204	2.27293	1.35694	1.63742	2.82574	2.95727	2.14723	3.70987
MLOC_28382.1	-0.496857	0.99787	4.24925	0	0.693168	4.87262	2.49396	2.51685	2.38181	2.18793
MLOC_41409.1	-0.496856	0.99787	3.22255	2.53309	2.68475	2.6395	4.82975	3.29158	3.5942	5.39268
MLOC_79254.1	-0.49682	0.99787	11.2533	8.90025	9.71616	6.66719	13.5949	11.409	12.4954	15.751
MLOC_30019.1	-0.49674	0.99787	41.9962	58.1132	31.8998	35.6616	72.2692	53.6726	40.6788	78.2198
MLOC_9720.1	-0.49526	0.99787	2.25067	0.225163	1.90916	1.29042	1.71725	2.22815	3.9829	1.00435
MLOC_40487.1	-0.494906	0.99787	19.0275	23.7945	11.9791	21.137	35.1604	17.6598	27.2347	30.5143
MLOC_30683.1	-0.494897	0.99787	13.4128	12.597	10.1585	10.3583	14.6198	14.1517	15.9569	24.7355
MLOC_31704.1	-0.494868	0.99787	2.89934	2.2907	3.30318	2.48252	4.52147	4.88524	5.30345	2.58262
MLOC_53611.1	-0.494783	0.99787	9.1517	2.2889	7.27784	9.83838	3.81866	10.696	11.3129	16.5909
MLOC_24379.1	-0.494595	0.99787	3.61512	2.7125	1.27774	3.1091	2.58592	4.97076	5.01766	3.69699
MLOC_67442.1	-0.494493	0.99787	4.38508	6.86462	7.18159	6.37971	7.6132	12.2397	10.3239	7.05888
MLOC_51961.1	-0.494345	0.99787	2.64209	3.96483	1.40074	3.53464	5.45972	0.96876	6.41747	6.87762
MLOC_53496.1	-0.494238	0.99787	3.73137	3.46633	4.80429	5.80691	8.13432	4.69084	5.54894	8.32554
MLOC_52686.1	-0.494195	0.99787	1.15091	2.44088	1.22034	0.791851	2.19534	3.03838	1.43768	2.05435
MLOC_47315.2	-0.493495	0.99787	4.25819	2.60334	1.25419	1.8989	2.82679	4.42376	5.66396	2.37525
MLOC_48732.2	-0.493467	0.99787	5.38051	5.38281	3.69153	0.725863	4.5279	5.91852	3.95362	4.94329
MLOC_81555.4	-0.493425	0.764641	10.3428	8.08745	9.328	9.81523	13.1524	13.3385	14.1079	14.4563
MLOC_40586.1	-0.493277	0.99787	1.35279	0.757198	1.60507	0.867909	0.721862	2.49767	2.36365	2.45548
MLOC_2819.1	-0.492691	0.99787	9.99822	5.71571	8.07724	7.09737	13.6225	8.90312	11.3991	11.1542
MLOC_47831.1	-0.492545	0.99787	0.289372	2.60546	1.22731	2.65459	1.65592	0.95492	3.01228	4.51958
AK357511	-0.492351	0.99787	1.3056	2.09936	1.6314	1.11686	2.0732	2.09859	3.10197	2.45268
MLOC_26007.1	-0.491956	0.99787	3.76833	6.9827	7.20978	0.982531	4.89817	6.97748	9.07476	3.70815
MLOC_37697.1	-0.491638	0.99787	3.57915	1.02305	4.87938	2.34527	3.41359	6.18678	2.66129	4.56338
MLOC_8255.1	-0.491437	0.99787	1.55318	1.46399	1.35768	1.25853	2.0935	1.20726	2.85622	3.26509
MLOC_72540.1	-0.49128	0.99787	4.55673	0	6.6418	6.05332	3.25604	4.07935	6.59356	3.89584
MLOC_3864.1	-0.491154	0.99787	2.59089	0.706908	2.99693	3.24106	3.3696	2.07269	1.96148	7.62022
MLOC_49880.1	-0.491017	0.99787	7.96958	7.80689	10.3869	7.80601	13.1433	12.9671	9.85164	13.8922
MLOC_46447.1	-0.49069	0.99787	13.0156	8.00545	8.1866	7.45971	11.2663	13.2926	10.3079	19.097
MLOC_24160.3	-0.490339	0.99787	1.98157	1.10134	1.6342	1.76732	1.67991	3.63285	2.52115	2.70192
MLOC_28143.1	-0.490265	0.99787	6.2998	6.78405	3.78222	3.53591	14.3156	6.38794	3.36644	8.50426
AK361257	-0.49012	0.99787	4.03048	1.54315	0.944235	2.4504	4.32586	1.73079	2.78467	4.1559
MLOC_25216.1	-0.489783	0.99787	2.85991	0.572226	0.68685	5.71133	5.86145	1.88753	2.55468	1.91433
MLOC_28779.1	-0.489641	0.99787	6.75201	4.05294	4.77289	5.16169	5.79571	7.9223	11.2458	6.52828
AK250217.1	-0.488756	0.99787	2.33831	0.642031	4.59257	3.98944	3.98493	4.47454	3.65603	2.99334
MLOC_10363.1	-0.48875	0.99787	5.23565	3.49193	1.8505	3.00187	5.8257	1.91972	3.63344	11.6819
MLOC_42333.1	-0.488537	0.99787	2.86143	1.90843	1.68558	0.729157	1.51615	2.44809	3.97156	3.19225
MLOC_19650.1	-0.488424	0.99787	2.57434	1.99576	3.80062	1.23177	4.97611	2.02559	3.67407	3.59512
MLOC_26142.1	-0.488067	0.99787	4.29894	3.44062	5.46994	3.94369	6.97014	3.78304	7.60764	7.67354
MLOC_19393.1	-0.488057	0.99787	6.97206	7.25405	4.13989	5.11672	7.4475	9.20306	8.41896	9.02263
MLOC_25854.1	-0.488043	0.99787	1.14349	2.12452	1.90531	2.99711	3.89496	1.79689	3.23091	3.46258
MLOC_51726.1	-0.487797	0.99787	9.62939	8.02792	10.2103	9.2017	10.806	16.0262	18.586	10.5189
MLOC_29617.1	-0.487586	0.99787	1.29846	1.03921	0.826077	2.38232	0.990719	1.99962	2.433	3.76632
MLOC_50220.1	-0.487363	0.99787	10.6736	3.0509	4.04196	13.9879	7.27132	7.5477	10.3173	16.1603
MLOC_45557.1	-0.487069	0.99787	9.5474	2.65319	9.56096	13.3809	11.6351	11.0855	11.0429	11.2429
MLOC_43793.1	-0.487046	0.99787	1.56138	0.390512	2.06947	0.895218	1.48915	2.14688	0.812676	3.48379
MLOC_31820.1	-0.487008	0.99787	4.86145	2.02647	3.00692	3.25187	4.25018	3.56504	3.79547	8.5872
MLOC_35649.1	-0.486967	0.99787	2.78024	0.397347	2.10569	3.18811	3.40924	2.4029	2.89415	2.65858
MLOC_59550.2	-0.486964	0.99787	3.18247	6.89829	2.81205	4.25757	8.09401	5.25103	3.31286	8.87601
MLOC_2874.2	-0.486737	0.99787	4.57394	4.41247	5.02308	2.06052	6.54354	3.77347	4.08115	10.0233
MLOC_73784.1	-0.486285	0.99787	1.66703	5.83709	7.95418	7.64634	5.5647	6.41801	5.20599	15.808
MLOC_2192.1	-0.486159	0.99787	6.86378	2.86113	7.88433	5.90303	4.9097	6.29175	11.9083	12.1241
MLOC_64778.1	-0.485915	0.99787	0.444494	1.33405	1.88523	2.03881	2.54359	1.46682	3.23894	1.48765
MLOC_71713.1	-0.485862	0.99787	2.74658	1.54561	2.54824	3.14951	4.09301	3.21004	3.3952	4.21317
MLOC_77213.1	-0.485686	0.99787	1.78383	6.54349	4.41336	4.09104	8.50655	8.50285	5.57074	2.65342
MLOC_38395.1	-0.485539	0.99787	4.00044	4.89152	5.6557	0	5.51112	2.93364	4.62706	2.47942
MLOC_41648.1	-0.48516	0.99787	7.04036	6.88073	4.40144	6.0291	12.4789	7.46365	8.71292	7.42317
MLOC_24493.1	-0.484956	0.99787	4.84383	3.30402	2.80148	3.53464	5.24973	4.60161	4.8131	6.87762
MLOC_40377.1	-0.48491	0.99787	1.688	1.12582	2.08814	2.90345	2.41488	3.40411	2.05002	4.08018
MLOC_142.1	-0.48488	0.99787	7.55639	4.44684	1.88523	4.07762	7.63078	5.86728	8.79141	3.47118
MLOC_61595.1	-0.484827	0.99787	5.65284	4.71272	8.74105	5.67186	7.18847	8.03169	9.56224	11.299
MLOC_56048.1	-0.484812	0.99787	2.43072	4.45823	2.57736	2.55504	5.40933	4.01066	4.21719	4.06762
MLOC_31325.1	-0.484734	0.99787	4.00193	1.78806	3.52793	1.36633	2.27283	3.60436	4.6158	5.31715
MLOC_26617.1	-0.484461	0.99787	3.71288	0	1.12482	2.43289	1.51763	2.33379	4.41715	1.18347
MLOC_16194.1	-0.484358	0.99787	3.49805	4.19946	2.22545	0.802244	2.00174	3.07826	5.8262	4.68297
MLOC_34289.1	-0.483786	0.99787	3.57459	2.9801	0.947559	1.36633	3.97745	1.31067	4.65131	3.32322
MLOC_41960.1	-0.483777	0.99787	0.906986	2.57089	1.12199	1.73341	2.73926	1.99536	2.9898	1.85505
AK354376	-0.483092	0.99787	9.29926	11.1507	9.06284	8.1149	15.1967	12.6007	10.1241	17.5153
MLOC_73884.2	-0.482703	0.99787	6.291	4.24458	5.42949	4.52966	6.27906	8.2075	8.8332	7.01833
MLOC_67428.1	-0.48255	0.99787	7.85347	3.49193	7.402	3.00187	10.8192	6.71904	4.54181	8.76145
MLOC_34119.1	-0.48194	0.99787	21.0292	21.0382	31.9925	24.1142	27.0326	40.2295	37.1192	36.7207
MLOC_14991.1	-0.481888	0.99787	1.66703	5.00322	5.30278	3.82317	3.97479	9.16859	4.33833	5.57928
MLOC_46940.1	-0.480989	0.99787	23.2353	10.4317	11.4511	25.8369	34.1201	16.4088	17.7899	31.3238
MLOC_40416.1	-0.48096	0.99787	0.793144	1.4632	2.70102	1.52162	4.17824	2.37049	2.24346	1.33652
MLOC_79142.1	-0.480056	0.99787	2.34207	3.90512	4.96672	2.23805	1.86144	5.58189	8.12676	6.09664
MLOC_36482.2	-0.479801	0.99787	0	2.65019	2.00633	3.03768	2.52652	2.49767	0.393942	5.91065
MLOC_4379.1	-0.479716	0.99787	3.45273	3.91477	4.6373	6.59876	6.80556	6.32996	6.94878	6.67665
MLOC_4243.1	-0.479566	0.99787	6.87831	5.16094	3.1908	3.94369	6.15012	8.51185	6.26511	6.71434
MLOC_2775.1	-0.479474	0.99787	0	5.03176	3.93088	1.28511	4.69922	3.12856	2.95133	0.877596
MLOC_80401.1	-0.479432	0.99787	4.82148	5.23789	6.47675	8.00498	8.32243	8.16152	10.9003	8.27041
MLOC_76547.1	-0.479391	0.99787	2.61368	1.9611	2.42494	2.62247	4.36236	3.59379	2.72077	4.00931
MLOC_59433.4	-0.479347	0.99787	12.0775	20.809	9.24885	16.1575	16.6383	26.5703	14.6677	25.4506
MLOC_47975.1	-0.479048	0.99787	2.93179	1.86648	2.82605	0.611253	1.52519	3.8113	2.49702	4.46011
MLOC_9418.1	-0.478894	0.99787	3.376	2.95527	3.35594	3.14541	4.62851	3.71358	5.93043	5.17869
MLOC_60810.1	-0.478713	0.99787	3.7136	2.70196	2.50577	3.87127	5.47372	4.08494	4.74434	4.66456
MLOC_77725.1	-0.4787	0.99787	2.97304	0	2.52192	0.681839	0.567103	1.30813	1.85691	5.30683
MLOC_538.1	-0.47861	0.99787	28.2569	46.1138	32.9454	32.0392	53.7304	30.8818	53.1679	65.9587
MLOC_21914.1	-0.478255	0.99787	1.35915	1.81298	3.84305	1.03903	3.02465	3.48846	2.59387	2.27443
MLOC_28387.1	-0.478238	0.99787	1.74621	0.698782	1.48124	2.80333	4.9963	1.15249	2.18131	2.33771
MLOC_31737.1	-0.47821	0.99787	3.76183	2.02647	7.67072	3.31823	5.79571	4.13799	5.72333	7.1022
MLOC_45644.1	-0.478142	0.99787	1.73623	2.60546	3.68194	3.65006	2.75986	4.7746	3.91596	6.13372
MLOC_27728.1	-0.478084	0.99787	4.33008	1.2377	1.9677	4.96531	2.35987	6.80436	7.08321	2.7604
MLOC_12268.3	-0.478033	0.99787	1.7407	1.61995	2.14618	1.62471	2.70262	2.67176	2.69697	2.93551
MLOC_2397.1	-0.477785	0.99787	0	4.78307	2.53472	4.56867	1.51995	2.62954	2.48846	8.00066
MLOC_62729.1	-0.477763	0.99787	2.45938	0.546764	1.54533	1.25341	2.51937	1.40275	1.70677	3.04858
MLOC_14561.1	-0.477677	0.99787	14.3431	4.78307	6.75926	6.39614	11.3997	7.88863	9.95382	15.1124
MLOC_46304.2	-0.477642	0.99787	14.812	18.684	16.3885	14.0311	24.5685	29.0443	16.7597	22.9906
MLOC_26506.3	-0.477549	0.99787	3.17742	5.16551	2.73739	3.18811	4.73505	5.89804	6.20175	4.20941
MLOC_81356.1	-0.476939	0.99787	12.7485	8.05511	17.0748	16.9269	21.1178	16.9755	16.0647	22.4564
MLOC_47045.1	-0.476819	0.99787	1.3504	2.92712	1.43187	2.58085	2.57587	2.72329	3.74862	3.26414
MLOC_31538.1	-0.47674	0.99787	12.6888	9.14703	2.90841	5.24222	9.37379	8.72025	6.66242	15.3003
MLOC_81719.1	-0.476661	0.99787	2.85663	7.62095	4.03862	1.0919	4.9949	8.3794	4.95613	2.65575
MLOC_36050.1	-0.476649	0.99787	5.60273	1.07791	2.0564	2.71813	6.37117	2.84444	2.24319	4.56766
MLOC_11700.1	-0.476556	0.99787	1.688	3.53097	1.95255	2.28757	2.63441	4.05118	3.35458	4.10871
MLOC_77564.1	-0.476544	0.99787	0.483785	1.69397	1.7954	2.21903	1.84563	3.19296	1.51082	2.69859
MLOC_14224.1	-0.476121	0.99787	0.594609	0.594863	3.1524	1.36368	1.13421	1.30813	2.47589	3.31677
MLOC_33262.1	-0.476089	0.99787	2.17703	0.967984	1.02594	0.554758	2.53773	1.06432	1.51082	2.15887
MLOC_27179.1	-0.476072	0.99787	2.35166	2.85681	1.78109	1.92618	3.36431	2.58681	4.54631	3.18573
MLOC_50100.1	-0.476017	0.99787	4.5305	4.0792	2.40191	5.19514	7.56163	4.23599	6.60258	5.30701
MLOC_933.1	-0.47573	0.99787	14.5168	16.5495	11.4549	16.6465	25.1147	19.682	16.5173	24.1044
MLOC_23509.1	-0.475708	0.99787	2.46614	3.45407	2.09193	2.26234	5.64495	3.25528	4.10749	2.75126
MLOC_29677.1	-0.475704	0.99787	2.65206	5.30638	0.562409	5.47401	5.56463	2.91724	3.865	4.73387
MLOC_38776.1	-0.475667	0.99787	4.29673	2.14928	4.88136	1.75967	3.80526	3.71358	5.11175	5.82067
MLOC_27544.1	-0.475451	0.99787	6.07681	3.82777	3.81831	3.3551	7.72761	4.45629	6.56008	6.2772
MLOC_62679.1	-0.475352	0.99787	1.47968	3.45407	0.522983	4.52468	3.7633	3.25528	1.54031	4.40202
MLOC_35687.1	-0.475037	0.99787	1.55816	1.81863	3.02895	1.48895	5.20127	2.28528	2.16266	2.60745
MLOC_47253.1	-0.474347	0.99787	2.2872	0.762726	4.85036	0	4.36279	0	1.58727	5.95381
MLOC_33886.1	-0.473908	0.99787	3.58376	2.96176	1.81737	0.89337	2.08051	4.2849	3.73059	3.30277
MLOC_38203.1	-0.473617	0.99787	2.2994	1.38023	1.46287	1.05469	3.50885	1.01173	2.39361	3.07829
MLOC_79111.1	-0.47353	0.99787	9.87903	2.74411	6.47172	2.09689	6.67283	9.94378	3.59872	7.73749
MLOC_23352.1	-0.473239	0.99787	2.38955	0.796858	1.97066	1.21782	1.51934	2.04438	3.31661	2.96202
MLOC_27603.1	-0.473224	0.99787	29.5228	18.7953	34.8611	33.0844	45.4354	49.9467	34.9232	34.085
MLOC_1187.1	-0.472192	0.99787	13.495	6.23112	7.7049	8.72934	12.5407	13.3219	11.8867	12.739
MLOC_74594.1	-0.47209	0.99787	2.34207	0.781023	0.827786	0.895218	2.23373	1.28813	2.03169	1.7419
MLOC_55334.1	-0.472012	0.99787	1.96119	7.52112	5.89193	3.74817	6.54665	3.95504	5.78438	10.2104
MLOC_7139.1	-0.471809	0.99787	24.3245	25.0629	14.3315	19.4077	28.0854	26.396	28.354	34.1748
MLOC_33067.1	-0.471643	0.99787	3.0496	11.4409	5.65875	0.874245	3.63566	5.87044	6.34909	7.65489
MLOC_450.1	-0.47136	0.99787	3.93235	2.22368	3.02826	3.52848	7.32472	3.36193	3.85339	4.72298
MLOC_51506.1	-0.47069	0.99787	14.4964	5.10767	11.7799	0	8.21314	0	18.6863	22.6553
MLOC_36585.1	-0.47064	0.99787	1.89218	4.92178	3.6114	4.7735	5.7749	7.493	3.93942	4.64408
MLOC_41889.1	-0.470573	0.99787	12.8916	12.8971	15.378	20.7884	26.5117	23.4868	19.7104	18.4271
MLOC_58367.2	-0.470323	0.99787	4.24329	6.89829	6.74891	3.64934	4.55288	11.669	8.28215	7.69254
MLOC_30104.2	-0.470309	0.99787	3.64692	2.60605	2.20967	1.07969	6.22458	2.1013	2.5721	3.48733
MLOC_54221.1	-0.469882	0.99787	1.11963	1.12131	2.85169	0.204572	1.33674	0.758382	2.2386	3.36041
MLOC_45146.1	-0.469605	0.99787	3.87347	4.9823	3.81377	2.69675	4.88174	4.86947	6.19226	6.48194
MLOC_60753.1	-0.469358	0.99787	2.64906	3.40739	2.80887	3.47164	6.85769	3.33022	4.33337	4.2219
MLOC_41444.1	-0.469277	0.99787	2.532	1.77316	1.61085	2.32276	3.38083	2.50667	2.89932	3.67216
MLOC_35900.1	-0.46918	0.99787	1.17103	1.56205	4.55282	0.447609	1.48915	3.00563	4.06338	1.7419
MLOC_49021.1	-0.469013	0.99787	24.9563	20.6112	14.0797	16.0683	24.7512	29.7787	20.4196	32.5918
AK371509	-0.468997	0.99787	1.28634	8.97988	3.80364	0.85186	4.94432	4.40815	4.21762	2.63765
MLOC_22554.3	-0.468818	0.99787	2.00612	2.40838	0.212715	0.230042	1.72199	1.10336	1.04416	2.23806
MLOC_29750.1	-0.468429	0.99787	2.30245	2.45137	2.59815	2.80979	4.98555	4.13285	2.72077	3.64482
MLOC_9442.1	-0.468289	0.99787	2.39389	2.94759	3.90509	2.32276	4.74194	4.05118	4.79226	3.4924
MLOC_76308.1	-0.468206	0.99787	11.5331	13.5271	10.7254	19.14	22.6938	18.9823	16.4785	19.1385
AK360935	-0.468176	0.99787	0	2.24014	1.39145	0	3.07023	0.381479	0	2.3343
MLOC_8024.1	-0.468156	0.99787	4.87938	4.4377	5.64408	7.88414	8.67275	6.34315	9.69684	8.16526
MLOC_230.1	-0.468112	0.99787	1.55816	3.27353	2.1478	1.96541	3.14331	1.88536	3.73059	4.9084
MLOC_4852.1	-0.467859	0.99787	0	2.46719	4.18386	0	0.470412	2.17019	1.54031	2.20101
AK248853.1	-0.4673	0.99787	0	0.839714	2.04044	3.18363	3.80626	0.900583	1.52416	1.41797
MLOC_58334.1	-0.467028	0.99787	2.73241	1.17154	0.827786	1.79044	2.97831	1.28813	2.43803	3.04832
MLOC_60223.1	-0.466334	0.99787	2.99475	1.1038	1.16989	2.34964	3.45753	3.2942	2.7893	1.75841
MLOC_29391.1	-0.466233	0.99787	2.39051	1.59436	2.53472	3.65494	5.31984	1.75303	3.31794	5.33377
MLOC_8339.1	-0.466163	0.99787	10.6736	20.5936	22.635	17.4849	21.0868	28.5135	23.8091	25.5163
MLOC_23662.1	-0.466159	0.99787	0.920728	1.84224	1.13899	1.93564	2.3417	2.53199	1.27794	2.91034
MLOC_46508.1	-0.465978	0.99787	10.4713	9.6028	7.402	20.0124	11.6514	17.2775	13.6254	23.3639
AK355176	-0.465953	0.99787	10.0128	9.92692	10.2762	7.46167	15.459	8.19785	14.58	17.391
MLOC_32524.1	-0.465951	0.99787	5.93091	19.4581	21.9519	22.1587	22.8171	33.3165	20.1112	15.7279
MLOC_28638.1	-0.465798	0.99787	20.1149	18.2941	10.6642	16.7751	31.3926	13.0746	20.939	31.6206
MLOC_27499.1	-0.46567	0.99787	5.3368	7.62726	11.3175	4.37123	7.27132	10.9022	10.3173	11.0571
MLOC_73519.1	-0.465559	0.99787	4.98834	5.34694	6.42269	10.6231	12.2338	7.05489	8.90182	10.3351
MLOC_52917.1	-0.465018	0.99787	18.1289	15.3154	14.0965	17.5547	24.2064	17.2827	22.646	30.1125
MLOC_32585.1	-0.464992	0.99787	5.00109	3.33548	0	11.4695	4.76974	5.50116	3.47066	3.71952
MLOC_80191.1	-0.464824	0.99787	3.35486	3.3563	0.71145	1.53881	1.9198	5.90452	4.88925	1.49709
MLOC_37064.1	-0.464568	0.99787	2.48714	2.63457	2.32692	4.36189	3.34883	3.54049	4.87349	5.71259
MLOC_25575.1	-0.464487	0.99787	5.57786	2.39153	2.53472	6.39614	8.35974	6.1356	5.8064	3.55585
MLOC_22494.1	-0.464345	0.99787	5.46483	3.51461	3.72504	2.23805	5.58432	5.15252	5.68873	4.79022
MLOC_77703.1	-0.464162	0.99787	7.66444	8.76311	4.35365	11.2999	11.487	10.8396	11.6828	10.0774
MLOC_42092.1	-0.464161	0.99787	7.48592	2.42295	4.43567	3.02969	5.24973	5.81256	5.27149	7.36888
MLOC_26671.1	-0.463997	0.99787	1.64238	3.83386	0.290243	2.82498	3.65495	3.61321	1.42473	2.44302
MLOC_31453.1	-0.463861	0.99787	2.56972	1.8363	0.398407	3.78862	2.45085	2.82668	1.55658	4.91455
MLOC_52495.1	-0.463679	0.99787	2.61368	1.3074	4.50345	2.62247	6.23194	2.15627	3.06087	4.73827
MLOC_80132.2	-0.463544	0.99787	4.16233	1.28126	9.3361	4.95653	5.49663	7.57218	4.33287	7.14393
MLOC_79561.1	-0.463521	0.99787	0.493228	4.44095	2.61491	2.82793	3.7633	1.08509	4.62093	4.95227
MLOC_15666.1	-0.463382	0.99787	4.57585	1.14445	1.21297	0.655892	4.9097	1.88753	2.38167	1.27622
MLOC_27850.1	-0.463338	0.99787	18.3034	16.0223	9.70379	5.90303	21.8209	19.5044	16.6717	10.2098
MLOC_52282.1	-0.462927	0.99787	0.920728	1.5352	2.60339	1.75967	3.21984	1.35039	1.27794	5.47828
MLOC_81653.1	-0.462773	0.99787	2.79844	4.89936	1.48363	3.20898	2.00174	5.38696	4.36965	7.02445
MLOC_68246.1	-0.46276	0.99787	5.33392	2.6681	7.06963	3.56791	8.05471	5.37834	6.47788	5.9506
MLOC_65979.1	-0.462127	0.99787	6.18578	7.9627	9.23584	5.33446	4.37758	14.7895	12.2348	13.4145
MLOC_73098.1	-0.462009	0.99787	1.899	2.322	1.78983	0.967818	2.81736	1.16049	2.63575	4.4725
MLOC_15389.1	-0.461949	0.99787	0	3.3563	3.55725	0	0.639935	2.21419	2.09539	1.49709
MLOC_63276.1	-0.461876	0.99787	2.59966	1.9265	2.24603	1.2145	3.21405	2.22414	3.10709	3.32988
MLOC_40977.1	-0.461546	0.99787	1.84146	1.65802	1.95255	0.844641	2.10753	3.4435	2.1086	2.05435
MLOC_35054.1	-0.460731	0.99787	2.37844	1.18973	5.04384	0.681839	2.26841	1.9622	5.57074	2.65342
MLOC_18172.1	-0.460526	0.99787	15.5159	9.08637	8.4266	14.7545	19.1294	16.2348	16.1516	14.7766
MLOC_42989.1	-0.460374	0.99787	12.236	10.4562	10.9256	8.12326	15.5434	10.626	17.4301	16.5245
MLOC_53624.2	-0.46013	0.99787	88.4047	48.7581	50.6388	52.0322	73.257	86.9869	71.6435	100.018
MLOC_42028.1	-0.459517	0.99787	4.19766	1.39982	8.15997	8.02244	4.67073	6.92609	8.7393	7.02445
MLOC_33762.1	-0.459321	0.99787	9.26331	8.46392	10.4669	6.62595	8.88575	21.8856	10.7056	11.2613
MLOC_37332.1	-0.459182	0.99787	1.53696	0.341693	2.17291	2.54574	3.0946	2.06635	1.59994	2.28621
MLOC_71557.1	-0.459043	0.99787	2.55868	4.52883	3.33912	1.12848	1.87717	5.59945	3.68795	5.92858
MLOC_33291.1	-0.459014	0.99787	1.51928	4.55978	2.95337	2.9036	3.381	5.01358	5.79893	3.10737
MLOC_43297.1	-0.458778	0.99787	6.22291	4.89152	2.82785	6.11642	7.63078	4.40046	8.3287	8.43002
MLOC_54575.1	-0.458028	0.99787	8.70405	5.30038	6.82154	11.7168	13.7154	8.74183	13.0001	10.1325
MLOC_32557.1	-0.457777	0.99787	2.49417	1.42585	3.02244	3.67724	4.07794	3.13551	4.45091	3.57754
MLOC_44016.1	-0.457595	0.99787	1.13778	1.13827	2.0107	0.652349	2.1703	2.29451	1.5792	1.48088
MLOC_51659.1	-0.457266	0.99787	11.3802	8.44699	12.456	6.31437	10.1535	12.1143	13.7572	18.8391
MLOC_38789.1	-0.457218	0.99787	5.00109	5.00322	1.76759	0.955793	2.38487	5.50116	6.94132	2.78964
MLOC_29167.1	-0.456946	0.99787	6.59125	4.34243	3.23875	2.94954	4.90642	6.1893	7.196	5.9185
MLOC_59217.1	-0.456905	0.99787	3.47678	1.0586	1.28227	1.90675	1.58589	3.49187	3.30452	3.03554
MLOC_18250.1	-0.456715	0.99787	0.755822	1.36106	2.40425	0.693362	1.29755	2.49419	1.73094	2.19233
MLOC_30951.1	-0.456551	0.99787	3.43189	5.72226	4.8519	2.62357	5.45523	6.29175	2.38167	12.7622
MLOC_76642.1	-0.456285	0.99787	0	1.39982	2.22545	4.81347	5.28649	0.769566	0.728275	4.51625
MLOC_45591.1	-0.456284	0.99787	4.89727	2.09973	5.93452	1.60449	2.66899	8.46522	5.8262	3.90247
MLOC_63648.1	-0.456154	0.99787	0	1.28856	0.682853	2.21544	2.45685	0.708397	2.01117	0.718458
MLOC_49704.1	-0.456115	0.99787	2.79844	2.09973	2.96726	0.802244	1.33449	5.38696	2.9131	3.90247
MLOC_9216.1	-0.456044	0.99787	1.78739	1.57587	1.44563	2.01008	2.63816	2.60504	2.7512	2.41341
MLOC_61407.1	-0.455465	0.99787	1.288	2.57711	1.36571	5.16935	1.84264	6.37558	1.34078	7.18458
MLOC_26892.1	-0.455368	0.99787	6.4451	7.5532	4.2956	6.75713	10.7133	7.89979	6.1341	11.5044
AK376863	-0.455166	0.99787	2.28806	1.96203	1.73292	1.87409	4.67618	2.8764	1.36103	3.64656
MLOC_45343.1	-0.455164	0.99787	6.36493	4.2451	5.06168	1.82467	4.55288	6.41793	8.8343	4.73387
MLOC_26364.1	-0.455146	0.99787	2.48033	3.30852	1.75331	2.60718	2.56273	2.50098	3.87293	7.14832
MLOC_45168.1	-0.455146	0.99787	4.36304	8.72982	12.9535	4.00249	6.65795	12.4782	13.6254	7.78795
MLOC_80286.1	-0.455122	0.99787	6.57449	12.1161	5.8704	3.57109	5.94034	12.9413	13.3275	7.33459
MLOC_80866.1	-0.455068	0.99787	6.24049	1.59619	4.94382	2.62035	4.6115	5.02723	4.21868	6.59806
AK357379	-0.454962	0.99787	7.12528	2.6269	2.78419	1.72056	4.65087	4.53882	5.85721	3.76632
MLOC_29523.1	-0.454651	0.99787	2.80468	3.58529	2.80866	1.96541	3.56659	2.91373	3.89279	6.43171
MLOC_44733.1	-0.454603	0.99787	3.48669	6.31195	2.81679	2.66547	2.85035	7.67067	9.33313	3.8898
MLOC_29620.1	-0.454542	0.99787	3.02329	1.51229	1.60284	1.38672	4.46933	2.32791	2.36037	2.19233
AK364436	-0.453764	0.99787	2.22654	1.9305	4.09216	3.40424	5.09652	2.44918	4.3265	5.13352
MLOC_47220.1	-0.453652	0.99787	4.92714	0.821541	2.61219	4.01558	4.1047	2.40881	4.98245	4.88603
MLOC_19365.1	-0.45345	0.99787	3.90345	1.17154	0.827786	1.79044	2.97831	3.00563	2.84437	1.7419
MLOC_50404.1	-0.453404	0.99787	2.52189	1.26149	2.00552	0.722965	2.40524	3.5299	1.47669	2.28594
MLOC_42967.1	-0.453219	0.99787	10.9717	9.14703	2.90841	5.24222	11.3362	7.04015	10.4695	8.16016
MLOC_4522.1	-0.453213	0.99787	2.04523	2.04611	2.16861	1.75895	0.975311	2.24974	5.85483	5.70422
MLOC_27359.1	-0.453128	0.99787	3.92052	1.63425	2.77136	3.37175	5.29715	2.87503	3.40096	5.46723
MLOC_63067.1	-0.453118	0.99787	3.35486	2.01378	1.4229	1.53881	5.75941	2.21419	0.698464	5.98837
MLOC_48015.1	-0.453105	0.99787	34.1741	35.0226	23.8625	37.2759	43.7227	51.3441	45.1186	41.8446
MLOC_82110.1	-0.451971	0.99787	7.35808	5.981	5.85148	4.74611	10.9652	11.6349	5.26595	7.69573
MLOC_1680.1	-0.451936	0.99787	2.97304	1.18973	1.89144	2.72736	3.40262	2.61626	5.57074	1.99006
MLOC_29346.1	-0.451814	0.99787	15.0516	14.0229	4.7852	4.71364	10.3441	14.3541	15.4889	9.12827
MLOC_40884.1	-0.451368	0.99787	5.48587	3.65881	0.96947	4.19378	3.48807	5.02868	8.56596	3.06006
MLOC_25347.1	-0.450933	0.99787	3.53667	4.89902	1.44232	1.24785	3.1136	3.89031	3.96477	3.64205
MLOC_24047.1	-0.450901	0.99787	4.40488	5.50845	3.64801	11.3649	4.20112	10.598	8.28419	12.0212
MLOC_27419.1	-0.450897	0.99787	3.5471	2.70082	1.12111	1.17328	1.38189	2.99726	3.8133	4.5458
MLOC_6262.5	-0.450836	0.99787	2.28793	0.572226	4.8519	0	2.72761	1.25835	1.19083	2.55244
MLOC_79617.1	-0.450673	0.99787	8.08759	11.7181	7.68837	7.35529	8.51142	14.4181	12.4833	14.6229
MLOC_50451.1	-0.45058	0.918703	17.0006	13.3892	15.3414	14.932	25.1837	19.4963	20.7094	20.5802
MLOC_55300.1	-0.450395	0.99787	13.9304	8.13895	9.06995	9.00595	16.5996	12.4793	12.0473	15.1958
MLOC_52817.1	-0.450326	0.99787	0	3.65881	0	1.04844	0	2.01147	0.951774	3.06006
MLOC_42057.1	-0.450063	0.99787	46.9741	30.9329	40.3507	36.8193	57.2774	54.2874	48.8987	55.7217
MLOC_75950.1	-0.449552	0.99787	9.15519	6.43613	3.41074	4.82353	6.60776	10.8872	8.75757	6.90112
MLOC_74138.2	-0.448847	0.99787	0	2.3427	0	0.402017	2.26629	0	3.05459	0
MLOC_8796.1	-0.448247	0.99787	8.17163	11.7722	3.81243	7.49635	8.41712	9.34828	9.18696	16.0448
MLOC_36502.1	-0.448131	0.99787	1.24379	1.59984	2.07244	2.24126	1.69465	3.90903	2.21957	3.36986
MLOC_66706.1	-0.448017	0.99787	10.7326	20.1253	17.2942	6.27624	21.1293	16.2597	17.4027	15.9293
MLOC_65363.1	-0.447984	0.99787	1.06893	8.91156	5.66708	3.26865	3.05845	6.27102	5.93455	7.95009
MLOC_48350.2	-0.447876	0.99787	3.33406	0.833871	1.76759	0.955793	3.17983	1.83372	0.867665	4.6494
MLOC_57371.1	-0.447507	0.99787	2.33723	1.94853	0.413039	1.34006	1.48608	1.71396	2.433	3.04203
MLOC_70619.1	-0.447295	0.99787	3.90345	1.17154	1.24168	3.13326	2.97831	2.14688	2.84437	5.22569
MLOC_42894.1	-0.446947	0.99787	0.69961	3.49955	0.741815	3.20898	2.00174	2.3087	2.18482	3.90247
MLOC_52489.1	-0.446749	0.99787	2.16504	2.55978	2.08695	4.51392	4.50521	1.73202	6.14658	4.83069
MLOC_46098.1	-0.446667	0.99787	3.376	1.44748	3.75013	0.921731	1.99323	2.82939	4.18372	4.12501
MLOC_45712.1	-0.446597	0.99787	2.08518	5.06617	3.15853	2.0495	2.84103	6.2257	3.72105	4.98483
MLOC_33704.1	-0.446389	0.99787	2.52471	1.84702	0	1.88489	1.56984	1.33927	2.01707	2.91221
MLOC_736.1	-0.44608	0.99787	3.01685	3.88047	6.62619	3.45943	7.39877	5.21481	3.5891	8.17371
MLOC_77561.1	-0.445939	0.99787	2.08395	1.91111	1.10484	1.39398	2.15318	1.91028	2.16934	3.68107
MLOC_78517.1	-0.4458	0.99787	0.964573	1.76914	3.57967	2.21215	1.68658	3.71358	2.84493	4.12501
MLOC_76748.1	-0.445571	0.99787	0	3.30507	0	3.15693	1.05028	1.21133	1.14634	2.45707
MLOC_31864.1	-0.445407	0.99787	3.10964	0.731993	0.581865	1.04877	2.44242	0.603632	1.71373	3.26509
MLOC_20655.1	-0.445173	0.99787	9.17851	8.70748	12.2492	11.2509	14.4893	13.2296	19.1092	12.1817
MLOC_77900.2	-0.445122	0.99787	2.41893	1.45198	2.05188	0.832137	1.84563	2.12864	3.02164	2.96845
AK367829	-0.444727	0.99787	3.69788	1.10505	3.47172	4.71599	4.75173	3.5138	3.44373	5.80935
MLOC_11647.1	-0.444703	0.99787	1.51375	0.378599	0.401267	2.60373	2.16559	0.416278	2.36365	2.11095
MLOC_22169.1	-0.444589	0.99787	19.0436	11.5891	16.6228	18.6105	27.7008	20.4471	21.5343	22.0731
AK370944	-0.444561	0.99787	3.00477	3.9403	2.72441	9.34509	9.59483	3.2011	3.97524	10.1385
MLOC_81716.1	-0.444537	0.99787	4.16605	5.09402	6.13524	3.71562	5.73926	9.41984	10.8419	3.61488
MLOC_50208.1	-0.444328	0.99787	6.28921	6.5339	3.84728	5.82496	8.76672	7.71632	8.81313	6.60184
AK360572	-0.443988	0.99787	2.63156	0.914984	1.86485	1.61875	2.86737	2.32318	3.07627	2.03408
MLOC_48479.1	-0.443963	0.99787	1.41766	1.94927	3.71591	1.97216	4.56975	2.31223	3.37761	2.75522
MLOC_11270.1	-0.443958	0.99787	3.19266	1.27761	2.70821	2.19662	1.82699	5.15079	4.4313	3.08687
MLOC_41985.1	-0.44389	0.99787	6.83052	7.30471	6.49335	6.48213	9.88415	8.54987	7.84594	12.8755
MLOC_22530.1	-0.443526	0.99787	3.35486	8.72637	4.2687	1.53881	5.11948	9.59484	2.09539	8.23401
MLOC_27521.1	-0.443094	0.99787	4.34058	2.02647	3.68194	2.98641	7.17564	2.54645	3.91596	5.81089
MLOC_23768.1	-0.442919	0.99787	3.11716	3.56399	2.67565	1.53191	3.82239	4.24525	2.47229	5.29912
MLOC_30161.1	-0.442597	0.99787	6.6674	1.33405	1.41393	3.05821	2.54359	5.37834	2.31353	6.44648
MLOC_41103.1	-0.44227	0.99787	6.80441	0.618848	3.2795	2.83732	4.12978	3.40218	6.43928	2.7604
MLOC_3771.1	-0.442193	0.99787	3.68291	3.99153	2.60339	4.2232	5.26882	4.05118	5.11175	6.50546
MLOC_26476.1	-0.442015	0.99787	6.647	4.60374	8.1323	7.03581	12.1914	11.2487	5.32257	9.69717
AK249511.1	-0.441807	0.99787	2.70222	3.10888	3.0085	3.25358	3.9947	3.86415	3.93811	6.02927
MLOC_45767.1	-0.441681	0.99787	11.4019	12.4762	9.06733	12.666	10.8745	21.5566	13.7236	20.2727
MLOC_53658.1	-0.440809	0.99787	7.17153	11.1605	5.91435	10.0511	15.1995	8.76514	9.95382	14.2234
MLOC_11839.1	-0.440686	0.99787	17.3845	8.69595	11.9274	7.62213	13.6544	17.9979	18.0967	12.5493
MLOC_23526.1	-0.440675	0.99787	4.62995	3.47395	2.76146	4.64553	8.55557	4.13799	4.51842	5.48806
MLOC_59567.1	-0.440477	0.99787	3.0384	2.02647	4.08082	3.01959	4.82975	3.78785	4.42805	4.2936
MLOC_807.1	-0.440227	0.99787	5.00109	0	1.76759	0	1.58991	2.75058	3.47066	0
AK355800	-0.440224	0.971565	8.51639	8.73768	10.3026	7.98802	12.1134	13.3352	11.9219	12.7702
MLOC_17225.1	-0.439878	0.99787	20.1149	9.14703	9.6947	11.5329	14.8243	21.1205	19.9872	13.2603
AK375197	-0.439331	0.99787	0.0737523	3.57011	1.7957	2.52188	2.84698	1.2217	2.19487	3.11897
MLOC_15428.1	-0.438933	0.99787	0.833514	4.16935	2.65139	0	1.58991	1.83372	1.73533	2.78964
MLOC_34245.1	-0.43859	0.99787	5.57786	1.59436	0	0.913735	4.55986	4.38257	2.55093	0
MLOC_19963.1	-0.438283	0.99787	4.27572	4.27755	0.75561	1.22575	5.43725	5.87908	1.48364	1.98752
AK357180	-0.438182	0.99787	3.73237	6.24736	8.66526	5.04879	7.48827	4.49193	9.43616	12.8624
MLOC_19138.1	-0.437695	0.99787	5.84032	5.11247	10.8371	3.34855	9.74778	5.62127	9.11942	8.95887
MLOC_543.1	-0.437597	0.99787	2.7541	2.95821	4.04041	0.96433	4.62926	2.54027	3.73479	3.62118
AK366412	-0.437273	0.99787	6.65652	5.82695	6.11323	6.62633	9.88671	12.7795	6.92926	7.33263
MLOC_27357.1	-0.437174	0.99787	2.22322	2.96556	3.14312	0.566527	3.29837	2.71725	1.54288	4.68493
MLOC_40162.1	-0.437167	0.99787	2.70131	3.62289	1.15169	1.74371	2.07184	2.38954	5.87946	3.50811
MLOC_20079.1	-0.437042	0.99787	12.7443	5.57801	11.2609	3.04456	10.129	9.63779	11.6081	9.18226
MLOC_82047.2	-0.437029	0.99787	3.17445	0.604916	1.9234	2.94679	2.73926	2.66047	2.20301	4.04739
MLOC_49585.1	-0.437022	0.99787	5.94609	5.94863	3.78288	4.09104	11.3421	1.9622	10.5225	8.6236
MLOC_66685.1	-0.436997	0.99787	17.5352	14.4918	20.2098	22.7304	29.8124	25.159	29.3646	20.413
MLOC_77961.1	-0.436977	0.99787	1.73073	1.58718	0.764643	3.47311	1.78823	2.69704	1.65151	4.98798
MLOC_6268.1	-0.436934	0.99787	2.57601	2.57711	2.73141	4.43087	4.91369	4.25038	4.02233	4.31075
MLOC_32125.1	-0.43693	0.99787	13.7232	6.86453	4.85036	13.1137	15.9969	18.4499	5.55546	14.4592
MLOC_44706.1	-0.436806	0.99787	3.86905	0.430078	2.73497	0.492961	2.05004	3.31016	2.23754	1.43879
MLOC_74344.1	-0.436749	0.99787	8.59788	9.03164	5.01411	12.817	8.20016	12.7678	15.6628	12.4695
MLOC_43831.1	-0.436394	0.99787	2.49049	1.49494	2.46469	3.42703	2.53364	3.83533	3.11104	5.00118
AK356448	-0.436147	0.99787	1.55665	2.15392	2.16975	1.59914	2.77871	2.44388	2.57518	3.2733
MLOC_39259.1	-0.436002	0.99787	8.69223	11.7651	4.87938	5.27686	6.82718	14.6233	13.8387	7.98591
MLOC_52453.1	-0.435756	0.99787	2.99475	1.41917	1.8384	1.98815	2.71032	3.47419	1.80484	4.39603
MLOC_27905.1	-0.435717	0.99787	4.37346	3.22393	2.68475	4.2232	4.39069	5.31717	4.31304	6.93345
MLOC_11087.1	-0.435507	0.99787	11.5074	8.66144	13.4445	14.4997	23.6347	15.9184	14.1971	14.082
MLOC_46472.1	-0.435357	0.99787	0	19.3861	6.22999	14.2679	10.5551	5.7634	5.03523	8.43244
MLOC_76707.1	-0.435325	0.99787	2.20174	2.64322	3.96876	4.03959	4.40978	5.57037	3.43793	4.91259
MLOC_9898.1	-0.43522	0.99787	1.53504	1.97069	1.78983	1.74207	2.19651	4.82765	1.58145	2.76831
MLOC_77890.4	-0.43495	0.99787	1.78399	2.47882	1.26107	1.02285	1.98504	1.52629	2.99196	3.31707
MLOC_6191.1	-0.434925	0.99787	10.0574	15.55	8.72523	9.43599	23.5445	11.0631	12.3731	15.3003
MLOC_41507.1	-0.434729	0.99787	2.20174	4.40537	6.06987	4.54454	8.81955	6.29694	4.12551	4.91259
MLOC_74357.1	-0.434718	0.99787	4.62487	5.98769	2.59617	4.99139	7.52453	7.78061	5.09756	5.15957
MLOC_47129.1	-0.43469	0.99787	4.66959	6.65937	6.45905	5.24772	7.14218	8.69502	5.63002	12.0674
MLOC_26289.1	-0.434656	0.99787	13.7147	15.55	18.4199	11.5329	7.84816	37.2122	29.505	20.4004
MLOC_62012.1	-0.434475	0.99787	18.4504	18.1821	17.8379	13.3471	24.939	20.3403	28.0981	21.471
MLOC_35630.1	-0.434132	0.99787	1.78383	2.37945	0.63048	2.72736	2.26841	1.9622	3.71383	2.65342
MLOC_41020.1	-0.433775	0.99787	2.11982	4.24145	2.49744	5.13169	5.16671	4.14539	5.39408	4.46703
MLOC_10429.1	-0.43365	0.99787	1.29512	2.33222	2.60918	3.86132	4.94086	2.13694	2.56156	4.91252
MLOC_9430.1	-0.433598	0.99787	36.2318	29.7432	51.6629	42.274	53.2082	52.3252	63.754	49.7515
MLOC_6231.2	-0.433558	0.99787	5.67655	7.57198	6.42027	3.90559	7.21862	11.6558	7.87885	6.75503
MLOC_8969.1	-0.433005	0.99787	6.62216	5.84558	5.98906	5.80691	8.35919	7.07008	12.165	7.60506
AK372913	-0.432976	0.99787	2.71768	3.3829	1.78195	2.13057	3.44283	2.82749	4.59473	3.66619
MLOC_23737.1	-0.43293	0.99787	8.10281	8.10628	6.44372	8.71079	12.7995	10.8628	9.48915	11.017
MLOC_53707.1	-0.432825	0.99787	1.64472	3.37745	1.56037	0.59558	1.31125	1.54732	2.50251	5.58739
MLOC_30021.1	-0.432536	0.99787	30.0065	31.4055	21.7882	38.2317	42.6077	38.2946	37.3096	48.3538
MLOC_34805.1	-0.432503	0.99787	3.47246	2.02647	1.22731	5.641	4.41578	4.13799	2.71105	4.84241
MLOC_28684.1	-0.432153	0.99787	3.52946	2.14928	3.09153	2.99144	4.82975	5.40157	3.19484	3.76632
MLOC_49522.1	-0.431724	0.99787	4.79748	5.33281	6.49992	7.02941	8.89692	8.50214	5.54894	11.0016
MLOC_80605.1	-0.431661	0.99787	3.25543	1.26654	1.72591	2.0739	3.27733	4.37672	2.63575	2.01767
MLOC_16270.1	-0.431524	0.99787	2.64507	4.49668	6.3574	3.52652	6.99432	5.64135	6.40273	4.48658
MLOC_25219.1	-0.430938	0.99787	1.5192	1.51985	5.3695	4.06483	4.82975	2.22815	4.21719	5.08453
MLOC_18878.1	-0.430908	0.99787	3.61679	2.03695	3.9723	6.45309	5.79668	7.20853	4.88845	4.12662
MLOC_26479.1	-0.430846	0.99787	6.58353	6.58635	4.5643	3.48432	7.72799	5.57064	9.75274	6.77971
MLOC_71802.1	-0.430845	0.99787	5.59706	8.5325	2.54345	7.94629	6.86334	7.03625	7.21362	11.5797
MLOC_31873.1	-0.430779	0.99787	4.33008	4.33193	1.9677	2.83732	5.30972	4.76306	4.50749	4.1406
MLOC_20671.1	-0.430498	0.99787	10.718	8.67272	12.7016	10.1215	14.1308	16.1242	11.9776	16.8808
MLOC_2003.1	-0.429853	0.99787	2.8326	2.93003	2.36553	2.1563	3.50011	3.78061	3.41439	4.25308
MLOC_46966.1	-0.42961	0.99787	3.0384	1.35098	4.65357	3.87127	5.79571	4.45629	3.51433	3.76632
MLOC_26854.1	-0.429577	0.99787	3.26865	2.61604	3.11926	0.749635	3.4292	3.23594	3.40258	2.91724
MLOC_70580.1	-0.429242	0.99787	18.0321	14.8184	12.2913	8.12326	14.1269	17.0015	22.1228	19.3984
MLOC_58397.1	-0.428903	0.99787	0.494875	1.98035	1.04946	3.97232	2.59591	2.72179	2.06061	1.93231
MLOC_68944.5	-0.428892	0.99787	2.39051	0.797178	4.22454	0.913735	3.79988	4.38257	0.829485	2.66689
MLOC_8122.1	-0.428759	0.99787	3.09467	1.68872	4.17628	1.61303	4.56143	2.47572	3.22147	4.39404
MLOC_44429.2	-0.428362	0.99787	1.44306	1.70616	2.36472	2.10606	2.37725	2.74179	2.86781	3.21979
MLOC_38298.4	-0.428244	0.99787	4.78815	4.00205	2.5572	4.22261	3.85803	6.41983	4.91496	7.28923
MLOC_66959.1	-0.428032	0.99787	2.01821	1.70403	1.24035	1.69276	1.70765	2.37325	2.83694	3.22602
MLOC_74254.1	-0.427911	0.99787	2.00211	4.00594	3.63925	1.3119	3.54621	3.77539	3.57282	3.829
MLOC_18248.1	-0.427849	0.99787	2.59089	2.82763	2.2477	1.08035	1.79712	2.84996	5.1489	3.41596
MLOC_46544.1	-0.427837	0.99787	2.10204	2.10294	0.810491	2.19129	2.55157	0.84081	5.17203	3.19782
MLOC_8783.1	-0.427643	0.99787	3.8151	5.87189	2.17821	3.36522	6.15766	5.48783	4.27691	4.91097
MLOC_60715.1	-0.42762	0.99787	4.33008	3.09424	7.2149	7.45156	6.79997	8.84567	6.68215	7.43873
MLOC_28168.1	-0.427039	0.99787	9.71485	3.06916	6.50584	4.69054	9.65978	5.06191	7.29077	10.2676
MLOC_49796.1	-0.427004	0.99787	7.54214	7.97653	9.82504	6.91887	10.2761	10.5161	12.7862	11.5394
MLOC_53859.1	-0.426661	0.99787	7.69571	6.29918	3.70908	1.60449	6.00523	5.38696	5.09792	7.80495
MLOC_47683.1	-0.426429	0.99787	2.0256	2.02647	3.57967	3.09702	3.8638	4.08494	1.40573	7.90927
MLOC_52750.1	-0.426419	0.99787	10.5353	19.6032	8.09772	11.7181	16.7752	15.8179	13.5537	20.656
MLOC_34603.1	-0.426209	0.99787	2.11982	0.471272	0.749233	0.405133	2.02176	0.518174	0.980742	2.10213
MLOC_57899.1	-0.426184	0.99787	13.5127	14.9083	13.9262	15.9295	19.8735	18.6146	16.3012	27.614
MLOC_81919.1	-0.426181	0.99787	1.30746	2.61604	4.15901	1.49927	2.49396	2.51685	3.74284	4.37587
MLOC_67552.1	-0.425847	0.99787	2.3632	1.01323	0.357967	3.48414	2.89785	2.22815	2.46003	1.50653
MLOC_44048.1	-0.425677	0.99787	8.8873	5.72647	7.66653	8.63651	13.2171	10.6044	9.40823	9.91479
MLOC_34212.1	-0.425568	0.99787	4.63485	3.77816	4.18639	2.75582	3.92929	5.47595	7.50517	5.36221
MLOC_37198.1	-0.425188	0.99787	1.32104	2.20268	1.40074	1.76732	1.67991	5.08599	1.37517	2.94755
MLOC_45327.1	-0.42511	0.99787	13.0771	2.1408	10.9667	5.58923	11.7918	8.50002	7.17768	10.0796
MLOC_30831.1	-0.424997	0.99787	3.45074	3.09599	2.74164	2.36137	5.2838	2.21318	3.7227	6.38757
MLOC_22753.1	-0.424973	0.99787	12.8766	14.7225	18.0421	15.293	19.2987	17.7053	17.234	32.8351
MLOC_35563.2	-0.424633	0.99787	2.04246	2.21463	2.39809	1.10352	3.03245	2.64643	2.37922	3.05915
MLOC_77730.1	-0.424592	0.99787	9.20728	5.52673	8.78646	7.39061	11.1962	11.9003	11.5014	8.47421
MLOC_24474.1	-0.424323	0.99787	1.18922	0.594863	0.63048	6.13655	2.26841	2.61626	4.95177	0.663354
MLOC_80527.1	-0.424247	0.99787	3.46026	3.80791	1.1007	1.19036	1.6501	3.80625	4.32244	3.47428
MLOC_8813.1	-0.42405	0.99787	2.27364	1.44748	3.28745	4.97735	2.56273	2.95571	4.30326	7.37891
MLOC_71025.1	-0.423918	0.99787	2.11428	3.57955	1.03469	2.61095	2.79205	1.9679	4.74042	3.81025
MLOC_2167.1	-0.423804	0.99787	5.49267	11.4221	12.3662	9.48432	13.7425	14.7111	11.6414	11.9778
MLOC_47845.1	-0.42371	0.99787	33.1054	39.0825	26.9186	23.9619	39.8875	37.0038	38.6512	53.446
MLOC_64876.1	-0.423094	0.99787	9.72368	2.86113	3.63892	5.24714	9.27388	6.29175	5.35875	7.01921
MLOC_73767.1	-0.422849	0.99787	3.55595	1.77874	1.41393	1.52911	3.39146	1.95576	1.85082	4.95883
MLOC_46185.1	-0.422795	0.99787	6.65555	3.76344	6.13657	3.31823	5.51972	8.59428	6.92824	6.45654
MLOC_33332.1	-0.422741	0.99787	16.458	17.0983	12.0814	10.1621	14.7911	18.4518	19.7681	24.0103
AK251635.1	-0.422663	0.99787	3.94229	4.3194	6.25208	3.46589	8.63297	3.56883	7.94343	5.90924
MLOC_38542.1	-0.422584	0.99787	4.94866	3.71309	2.6236	3.54665	6.48965	2.72175	7.08321	5.5208
MLOC_50138.1	-0.422376	0.99787	1.22764	0.614081	0.650849	1.75967	2.3417	2.02559	0.319484	2.39675
MLOC_41302.1	-0.422375	0.99787	0.625849	1.04353	1.54841	1.91377	0.795865	2.29476	2.3888	2.56009
MLOC_32538.1	-0.422099	0.99787	2.01824	1.34334	1.93441	0.822567	1.80409	4.05668	1.10803	2.71327
MLOC_33642.1	-0.421897	0.99787	5.48587	2.74411	2.90841	4.19378	8.72018	4.02295	2.85532	7.14014
MLOC_45569.1	-0.421783	0.99787	7.72991	6.54349	11.9791	6.81839	7.37234	10.465	12.3794	16.5838
MLOC_14342.1	-0.421352	0.99787	11.4406	11.4455	8.79484	13.775	13.0937	14.7869	16.3754	18.8259
MLOC_3244.1	-0.420861	0.99787	10.6299	7.39253	9.53798	10.794	13.8475	12.58	14.2121	12.4075
MLOC_25662.1	-0.420845	0.99787	3.00918	1.60558	2.55257	4.14076	5.16597	4.19277	3.13248	3.35709
AK376860	-0.42016	0.99787	67.6683	50.858	54.6501	47.4545	93.3763	65.5713	66.3632	78.7618
MLOC_34987.1	-0.420087	0.99787	2.65206	1.59191	2.00121	0.698292	1.64836	3.391	2.20857	2.72834
MLOC_81406.1	-0.419974	0.99787	1.90189	1.36971	3.02895	4.16906	4.21056	4.85622	1.35166	4.92518
MLOC_45735.1	-0.41989	0.99787	2.19012	5.11247	1.54816	0	2.08881	3.21215	2.27986	1.62889
MLOC_21598.1	-0.419673	0.99787	2.0256	0.253309	2.41628	1.45173	2.17339	2.22815	1.0543	2.82474
AK251342.1	-0.419378	0.99787	3.6906	2.28723	3.88326	2.91692	3.37247	5.3089	5.66721	4.12042
MLOC_70879.1	-0.419067	0.99787	11.5749	21.7122	27.9981	22.3981	31.3934	27.0561	20.3329	33.0898
MLOC_53952.2	-0.418501	0.99787	3.59381	2.28795	2.59815	4.30835	4.05076	3.77347	3.74106	6.74292
MLOC_75274.1	-0.418474	0.99787	2.79844	3.49955	2.96726	6.41796	9.34146	6.15653	8.01102	1.56099
MLOC_24486.1	-0.418449	0.99787	3.54845	4.3692	3.76252	3.91252	4.86782	4.95415	6.25112	6.16121
MLOC_44306.1	-0.418312	0.99787	7.17153	1.59436	5.06944	7.30988	4.55986	7.88863	9.95382	5.33377
MLOC_21167.1	-0.417753	0.99787	2.43969	3.32827	3.52755	3.56058	2.32683	4.87935	6.92632	5.4435
MLOC_81480.2	-0.417629	0.99787	8.05167	8.05511	2.8458	5.38584	5.75941	8.11871	5.58771	14.9709
MLOC_33183.1	-0.417228	0.99787	2.94056	1.93524	5.83137	3.66862	5.33793	1.79581	5.90796	8.1942
AK374526	-0.417223	0.99787	1.37964	1.84031	2.92574	2.10938	4.82467	3.54105	3.82978	1.0261
MLOC_80930.1	-0.417096	0.99787	7.3145	7.31763	10.6642	9.43599	14.7623	7.04015	12.3731	15.3003
MLOC_54803.1	-0.416831	0.99787	3.55595	1.77874	1.41393	1.52911	3.39146	2.93364	1.85082	3.47118
MLOC_15789.1	-0.4167	0.99787	15.9367	11.9577	15.2083	10.0511	21.2793	19.2833	13.2718	19.5572
MLOC_80362.2	-0.416472	0.99787	3.54279	1.96906	3.75651	3.83683	5.44379	2.81453	4.50749	5.92858
MLOC_49117.1	-0.416445	0.99787	1.00866	2.69091	2.13902	1.54218	2.56534	3.69839	2.09997	2.25055
MLOC_1652.1	-0.416204	0.99787	1.29846	2.59804	3.02895	1.19116	2.22912	1.99962	3.78466	3.4766
MLOC_2399.1	-0.415576	0.99787	1.055	2.1109	1.78983	1.93564	2.21364	1.85679	1.31787	5.88487
MLOC_28496.1	-0.415566	0.99787	7.94354	7.94694	6.31706	6.37621	13.2582	8.08249	8.68245	10.1912
MLOC_59274.3	-0.415559	0.99787	1.55539	2.07474	1.37435	2.67535	2.96688	2.56637	3.23823	2.31362
MLOC_76352.1	-0.415509	0.99787	1.7873	0.59602	4.0008	1.36633	3.78804	1.52912	1.44708	3.54477
MLOC_79629.1	-0.415486	0.99787	0.69961	2.09973	0.741815	2.40673	2.00174	2.3087	1.45655	2.34148
MLOC_81948.1	-0.415381	0.99787	6.35873	12.4048	14.8331	9.47904	14.2518	12.2405	16.2172	14.5322
MLOC_36923.1	-0.415192	0.99787	5.62667	8.33104	5.01153	10.5815	9.2302	9.90288	7.73152	13.3077
MLOC_80391.1	-0.415146	0.99787	6.0992	8.38998	1.61679	7.86821	2.90853	12.5795	6.34909	11.9076
MLOC_14861.1	-0.415134	0.99787	4.3615	2.84567	3.21712	4.13154	3.25545	6.46635	5.5272	5.92352
MLOC_79637.1	-0.414997	0.99787	1.82862	0	0	3.14533	0.872018	0	3.80709	2.04004
MLOC_78466.1	-0.414185	0.99787	4.3888	3.71519	4.65357	3.87127	4.82975	3.34222	7.73152	9.03916
MLOC_37062.1	-0.413995	0.99787	19.3353	21.6464	7.32205	12.6696	28.1004	15.1919	15.3352	21.5707
MLOC_60777.1	-0.413912	0.99787	6.01466	6.01724	4.33671	3.7244	5.04807	8.86555	8.13943	6.44164
MLOC_40286.1	-0.413909	0.99787	4.40488	3.85592	5.25444	5.05109	5.2514	4.84533	8.02438	8.59976
MLOC_10760.1	-0.41389	0.99787	1.53803	2.30804	0.931896	1.25976	2.61944	1.45013	2.51594	2.20609
MLOC_39394.4	-0.41373	0.99787	3.09061	4.25141	2.45779	1.329	5.3426	2.97469	3.21724	3.66342
AK250558.1	-0.412972	0.99787	10.2206	8.76423	7.89627	7.53425	16.0142	9.82295	12.5603	9.95615
MLOC_25336.2	-0.41256	0.99787	3.86401	7.73133	4.09712	2.95391	6.14212	7.08397	6.70388	5.0292
MLOC_48887.1	-0.411348	0.99787	1.32104	2.20268	1.40074	2.27227	3.56982	1.69533	2.29195	2.94755
AK367722	-0.411314	0.99787	4.34465	6.73709	3.6854	6.72573	7.6658	9.79712	7.46239	5.0893
MLOC_9317.2	-0.411218	0.99787	5.29812	2.27159	6.52695	1.31892	2.1943	4.16278	6.69702	7.59941
MLOC_25735.1	-0.411207	0.99787	0.429894	1.72031	5.01411	4.43665	2.87006	2.3644	3.13256	4.79596
MLOC_13524.1	-0.411148	0.99787	3.86905	2.15039	3.64663	1.97184	3.28007	4.25592	4.92259	3.83677
MLOC_32326.1	-0.411121	0.99787	21.8242	18.0762	19.0404	10.3656	23.9059	23.3636	22.4798	22.3561
MLOC_25935.1	-0.411076	0.99787	1.59367	4.78307	2.53472	1.82747	3.03991	3.50606	3.31794	4.44481
MLOC_2234.1	-0.411039	0.99787	1.24652	1.09118	1.81737	1.96541	3.12076	1.54256	2.1086	2.25979
MLOC_18940.1	-0.410768	0.99787	1.42817	1.53869	1.39784	1.63769	2.09555	1.69182	3.31646	2.08353
MLOC_58452.1	-0.410462	0.99787	0.925789	1.62082	1.71787	2.38861	1.32445	4.32803	1.68651	3.09847
MLOC_57321.2	-0.410206	0.99787	2.51285	1.86933	3.14268	2.95538	2.82677	4.53599	3.42067	4.31288
AK367147	-0.410122	0.99787	3.30358	6.30721	4.13222	3.6698	9.59874	4.76726	4.93648	5.31801
AK357793	-0.410033	0.99787	7.65776	6.42539	4.45276	8.78118	10.6019	8.42348	7.71438	10.4722
MLOC_24710.1	-0.409883	0.99787	1.36048	1.51229	2.40425	2.25343	3.46012	2.32791	3.14716	2.02369
MLOC_79311.1	-0.40985	0.99787	1.47968	4.44095	3.1379	1.13117	1.88165	4.34038	5.13437	2.75126
MLOC_2978.1	-0.409557	0.99787	1.57159	2.27104	0.925776	1.80214	2.49815	1.92082	1.4542	3.89619
MLOC_3305.2	-0.409246	0.99787	23.4717	15.965	9.70071	12.1519	26.7857	14.2568	14.2284	28.7889
MLOC_51635.1	-0.409205	0.99787	1.73847	0.966228	2.45779	0.886002	1.84228	2.33726	1.60862	2.80144
MLOC_80746.1	-0.409018	0.99787	3.3178	2.27104	2.77733	2.20262	4.49667	2.68914	4.54439	3.50657
MLOC_72923.1	-0.408971	0.99787	2.74294	3.65881	1.93894	3.14533	3.48807	5.02868	2.85532	5.1001
MLOC_67601.1	-0.408963	0.99787	7.42576	5.30638	5.06168	1.82467	5.56463	8.16828	7.17786	4.73387
MLOC_28985.1	-0.408765	0.99787	2.11982	0.235636	2.74719	1.08035	2.47104	1.29543	2.20667	1.83936
MLOC_79029.1	-0.408707	0.99787	15.7115	4.28678	11.1062	14.1947	15.8929	17.8062	14.8684	9.56071
MLOC_34558.1	-0.408645	0.99787	19.1974	19.2056	29.608	20.0124	28.2963	28.7959	23.6174	39.9133
MLOC_37860.1	-0.408602	0.99787	10.8098	10.1783	8.42791	7.65615	13.6453	9.09292	13.5695	15.2519
MLOC_27955.1	-0.408594	0.99787	15.3046	16.4369	12.4095	14.1947	18.6751	16.8349	19.2117	26.1131
MLOC_6636.1	-0.408544	0.99787	3.49805	5.59927	7.41815	3.20898	7.69674	8.46522	5.09792	5.46346
MLOC_28751.1	-0.408516	0.99787	3.01103	3.28617	1.74146	1.88332	2.61068	3.31211	3.1344	5.19141
MLOC_7793.1	-0.408497	0.99787	0.426631	3.41451	0.904737	1.46766	3.52643	2.19002	0.740186	1.90382
MLOC_57490.1	-0.408457	0.99787	1.12533	0.281454	2.38644	0.645212	2.41488	0.928395	0.292861	3.45246
MLOC_61320.1	-0.408388	0.99787	1.2481	1.24863	3.52904	0.477066	1.58715	2.7458	2.16539	1.85653
MLOC_21203.1	-0.40826	0.99787	9.62997	9.55838	7.60947	16.8362	14.9763	13.0728	16.1418	13.6454
MLOC_66164.1	-0.408187	0.99787	1.03877	0.779411	1.3768	2.38232	1.73376	0.85698	3.78466	2.31773
MLOC_36371.1	-0.407839	0.99787	2.06311	1.50109	1.9887	3.6562	4.82975	1.65048	4.68577	2.51088
MLOC_51774.1	-0.407806	0.99787	2.08951	2.0904	1.92404	1.70245	2.4124	2.96378	3.77784	2.45378
MLOC_72763.1	-0.407668	0.99787	1.34195	2.68504	1.4229	2.30822	5.11948	1.47613	2.09539	2.99419
MLOC_47362.1	-0.407598	0.99787	3.70062	1.16912	2.27171	1.78674	2.60064	3.85641	3.04124	2.82474
MLOC_35520.1	-0.407548	0.99787	0	0	2.93059	3.0658	0	1.93975	3.41819	1.9192
MLOC_38416.1	-0.407241	0.99787	7.07256	7.49179	6.61696	2.86239	4.76145	11.4408	11.26	6.49785
MLOC_50909.1	-0.407194	0.99787	16.0832	8.66387	9.8385	4.96531	15.3392	9.52611	8.37106	20.0129
MLOC_5035.1	-0.407121	0.99787	1.54495	3.9499	1.45614	1.18107	2.45581	2.83239	3.03781	2.4896
MLOC_23151.1	-0.407099	0.99787	3.40502	0.890772	3.47771	6.41596	6.43318	3.20836	3.21022	4.73892
AK249525.1	-0.407022	0.99787	14.0548	13.1404	20.0323	11.4276	20.6138	19.2751	18.5142	20.4549
MLOC_4134.1	-0.406923	0.99787	2.08016	1.24863	2.20565	0.954131	2.38073	5.03396	0.866157	2.32066
MLOC_33232.1	-0.406919	0.99787	2.68389	4.02756	2.13435	3.84703	5.75941	9.59484	4.19078	1.49709
MLOC_29165.1	-0.406864	0.99787	7.46275	4.79953	3.95647	7.33504	11.1847	16.4179	4.43915	4.75745
MLOC_65976.1	-0.406795	0.99787	8.72608	5.23789	12.0282	7.00435	16.6449	10.5585	11.8087	6.81446
MLOC_81835.1	-0.406744	0.99787	1.44686	2.68817	1.09582	3.08122	2.75986	2.72834	2.58195	3.22827
MLOC_18567.1	-0.406653	0.99787	3.53659	2.83048	4.19994	4.70428	6.61107	3.26779	6.18491	5.68148
MLOC_2746.1	-0.405772	0.99787	2.76218	1.38168	2.44068	2.6395	3.51255	3.29158	2.39613	3.85192
MLOC_5170.1	-0.405645	0.99787	20.9426	9.6028	8.32725	22.0137	19.1416	22.0768	15.4421	20.4434
MLOC_10649.1	-0.405578	0.99787	1.74621	7.68661	2.22186	1.60191	2.33161	5.37829	2.90841	5.84429
MLOC_41583.1	-0.405263	0.99787	2.47025	2.71843	3.40505	2.83264	4.24076	4.3476	2.8286	4.96052
MLOC_33979.1	-0.405166	0.99787	27.4142	21.0382	24.2112	30.3928	34.8446	33.1893	31.3177	40.8008
MLOC_25469.2	-0.405024	0.99787	4.24095	5.61542	5.75164	6.72252	8.6319	6.58589	8.05035	7.51435
MLOC_67093.1	-0.404905	0.99787	2.11	4.4329	4.02713	3.17158	5.52713	3.94568	4.17326	5.17869
MLOC_8904.1	-0.404801	0.99787	10.2262	11.2536	8.67445	14.0716	16.0926	20.2476	14.3709	10.838
MLOC_68441.1	-0.404757	0.99787	5.40161	2.70196	2.86373	3.87127	6.22502	4.70387	4.92006	4.51958
MLOC_27407.1	-0.404621	0.99787	3.2671	1.14397	1.7321	0.561959	1.55799	3.23441	1.87053	2.36914
MLOC_9119.1	-0.404612	0.99787	14.8515	11.1434	16.3099	13.9891	24.7879	17.5034	22.6379	13.6099
MLOC_55223.2	-0.404442	0.99787	4.53849	11.6607	9.5152	5.7957	7.47659	12.1404	8.5899	13.8087
MLOC_47558.1	-0.404169	0.99787	4.28493	2.92279	4.74994	1.78674	5.20127	3.64216	5.06874	4.56304
MLOC_56614.1	-0.403786	0.99787	5.57765	5.02203	7.68837	10.873	6.64955	11.964	9.28989	11.8228
MLOC_650.1	-0.403633	0.99787	26.5151	27.953	39.3942	41.9378	57.5532	44.9252	38.0709	42.8408
MLOC_77193.1	-0.403449	0.99787	14.8114	6.47327	12.6909	9.50913	24.728	13.2488	13.1929	9.55127
MLOC_3133.1	-0.40335	0.99787	4.99239	7.07558	5.7347	6.67892	9.52291	10.9832	8.66157	5.56958
MLOC_54732.1	-0.403322	0.99787	17.5992	24.2495	4.66243	22.2842	21.8966	25.1424	20.5914	14.4349
AK369280	-0.402814	0.99787	22.3336	15.0686	15.1447	12.805	21.0528	18.8536	19.464	29.5511
MLOC_10992.1	-0.402759	0.99787	0.66537	1.99696	2.82204	0.762981	2.7499	1.21984	2.0779	2.22689
MLOC_60236.1	-0.402612	0.99787	1.0128	1.01323	2.1478	0.193564	2.1403	2.00867	0.878582	1.0411
MLOC_63468.1	-0.402427	0.99787	55.8469	34.9193	27.7575	36.0224	43.2766	72.944	56.3184	37.9663
MLOC_49795.1	-0.402215	0.99787	1.39441	1.39501	2.95707	1.59898	2.12786	2.14738	2.03216	4.35575
MLOC_26283.1	-0.40193	0.99787	3.14318	4.19269	4.44372	4.80572	3.66395	6.14661	8.36167	5.84429
MLOC_27614.1	-0.401889	0.99787	4.95085	5.06084	5.36385	5.23267	6.5791	4.42659	8.13828	10.774
MLOC_11704.3	-0.401798	0.99787	16.811	7.73636	12.1211	5.39762	14.1093	13.3142	16.4498	10.1275
MLOC_76893.1	-0.40176	0.99787	6.7866	0	5.89322	4.10409	2.35987	5.04604	8.75948	2.23214
MLOC_17239.1	-0.400802	0.99787	1.82862	1.82941	5.81682	4.19378	1.74404	8.04589	1.90355	11.2202
MLOC_61411.1	-0.400781	0.99787	3.56765	2.37945	0	0.681839	2.49559	0.654065	0.902929	3.98012
MLOC_49617.1	-0.400649	0.99787	0.800448	2.56253	2.37646	0.36715	1.06879	1.76097	2.49973	2.67897
MLOC_46883.1	-0.400581	0.99787	14.1125	12.8418	17.402	16.704	20.8672	16.7668	22.7762	22.9972
MLOC_49853.1	-0.399911	0.99787	3.25543	4.88524	3.64359	3.31823	6.55467	4.17778	4.51842	5.85124
MLOC_53842.1	-0.399563	0.99787	0	2.57711	3.41426	0	1.22842	2.12519	1.34078	0.718458
MLOC_71798.1	-0.399335	0.99787	0	2.28818	1.61679	1.74849	4.36279	0	3.17455	1.70109
MLOC_29050.3	-0.398681	0.99787	1.41321	1.64945	1.69428	2.97098	1.50672	3.57425	3.18741	3.1532
MLOC_1846.1	-0.398431	0.99787	1.29366	2.36993	2.41059	2.69071	5.24758	1.14522	2.69902	4.30878
MLOC_32005.1	-0.398343	0.99787	4.44494	6.22557	1.41393	2.03881	6.35898	2.93364	3.23894	5.45472
MLOC_60225.1	-0.398254	0.99787	0.73004	4.38211	0.774081	2.51142	1.39254	1.60608	3.03981	4.88666
MLOC_18514.1	-0.398206	0.99787	28.2842	17.3822	25.2803	58.788	48.3698	47.0142	46.1788	23.9141
MLOC_17453.1	-0.398174	0.99787	7.2824	5.71027	3.75651	4.28822	8.63498	6.27857	6.55635	7.02646
MLOC_9014.1	-0.397989	0.99787	7.59583	9.54303	5.43181	5.2666	10.7825	8.16104	9.01036	9.45936
MLOC_72325.1	-0.397928	0.99787	3.1588	4.09242	3.9267	0.00111431	6.64834	0	3.54681	6.68308
MLOC_47344.1	-0.397835	0.99787	3.00089	2.6269	1.9887	2.58085	4.29312	3.30096	2.73337	4.1848
MLOC_55158.1	-0.397829	0.99787	2.40134	1.28126	0.339494	0.917875	3.05368	1.05658	0.833244	2.14318
MLOC_74399.1	-0.397801	0.99787	0.692051	2.07704	1.1007	3.17431	2.31013	1.5225	3.24183	2.31619
MLOC_48664.1	-0.397704	0.99787	0	1.63425	2.42494	1.12392	2.80437	2.15627	1.02029	0.728965
MLOC_59052.2	-0.397624	0.99787	0.231447	2.54701	2.69951	3.45021	3.09037	2.03672	1.68651	3.87309
MLOC_33562.1	-0.397404	0.99787	2.05993	0.515204	2.00219	1.37791	2.94697	2.26591	2.14434	1.14905
MLOC_24951.1	-0.397218	0.99787	6.4451	4.91265	4.88136	3.51934	5.85425	10.1279	4.79226	7.19024
MLOC_77889.4	-0.397189	0.99787	1.22235	0.873478	0.925776	3.00357	1.83198	2.1129	1.63598	2.53252
MLOC_21893.1	-0.396483	0.99787	3.71704	3.29868	4.38576	4.74856	7.21795	4.89082	4.5212	5.93292
MLOC_23945.1	-0.396433	0.99787	2.33723	1.09118	0.991292	2.85878	1.9319	2.74233	3.40619	2.08596
AK376064	-0.396306	0.99787	12.7488	7.72983	6.96374	11.2965	14.1855	15.9358	13.2711	9.2663
MLOC_76132.3	-0.396294	0.99787	3.11146	5.33621	3.29916	2.54851	2.54359	2.93364	6.94058	9.91767
MLOC_35752.1	-0.396275	0.99787	1.73623	4.34243	3.37511	1.32729	5.24373	2.22815	3.01228	3.87393
AK368183	-0.396261	0.99787	6.4672	5.37752	7.12436	4.23759	8.01027	7.02133	6.29488	10.6816
MLOC_8238.1	-0.395952	0.99787	0.644002	1.93283	3.41426	1.47696	3.68527	2.83359	1.34078	2.15537
MLOC_47400.1	-0.395881	0.99787	5.85517	2.34307	5.38061	4.02848	10.0518	3.43501	4.46972	6.96759
MLOC_74019.1	-0.395286	0.99787	2.5863	2.06883	3.16678	2.46512	2.36669	3.78738	4.42023	4.35436
MLOC_82046.1	-0.394795	0.99787	3.165	1.58318	4.02713	1.81466	2.41488	2.08889	5.60096	5.29638
MLOC_9349.1	-0.394691	0.99787	17.4522	10.4758	9.2525	9.0056	15.8126	11.5183	11.8087	24.3374
MLOC_15237.1	-0.394543	0.99787	3.93867	6.47344	2.38644	4.51648	3.48816	6.1893	5.56435	8.78807
MLOC_62213.1	-0.394434	0.99787	2.2788	2.02647	1.34238	0.290345	1.69041	3.89926	0.790724	2.25979
MLOC_69863.4	-0.394338	0.99787	1.81686	1.36322	1.80606	0.781272	2.16601	1.87362	2.0095	2.15359
MLOC_25148.1	-0.394084	0.99787	2.14947	0	0.455828	2.95776	0.820016	1.89152	0.447508	4.31636
MLOC_66155.1	-0.393972	0.99787	1.65731	1.65802	2.1478	2.95624	2.63441	2.83582	2.87536	3.4924
MLOC_45971.1	-0.393927	0.99787	4.57585	1.71668	3.03244	3.93535	4.36418	5.0334	2.97708	5.74299
MLOC_43322.3	-0.393691	0.99787	2.34207	2.34307	0	0.447609	1.48915	1.28813	0.812676	2.17737
MLOC_33157.1	-0.393657	0.99787	2.61721	2.94609	3.36267	3.6366	3.70933	3.23929	5.42355	5.55972
MLOC_30966.1	-0.393449	0.99787	0	3.97626	2.77575	3.26929	2.49673	0.959862	3.63344	4.15963
MLOC_49057.1	-0.393126	0.99787	11.0953	7.32076	5.70405	9.76235	11.544	9.24598	12.9498	11.6278
MLOC_16338.1	-0.39298	0.99787	2.38053	1.90524	1.00966	3.27571	2.27041	1.57114	4.95613	3.71805
MLOC_35854.1	-0.392947	0.99787	6.68449	3.0397	2.79214	3.25187	3.47742	7.13007	5.27149	5.64948
MLOC_20169.1	-0.392856	0.99787	3.43219	2.28911	2.72943	5.2476	3.54621	4.09	5.06149	6.06259
MLOC_23599.1	-0.392455	0.99787	2.25067	2.70196	1.19322	1.29042	3.21984	2.47572	2.1086	2.51088
MLOC_77264.2	-0.392374	0.99787	4.16791	2.25858	2.20967	1.79225	2.98133	4.77569	2.71167	4.06855
MLOC_11666.1	-0.392372	0.99787	2.0256	1.51985	0.715933	2.32276	2.09289	1.29975	2.63575	3.38969
MLOC_78899.1	-0.391864	0.99787	1.5248	0	0.808393	3.49698	4.36279	0	1.58727	2.55163
AK367345	-0.391749	0.99787	1.42695	3.73248	4.41845	1.76586	3.42083	3.95649	2.5882	4.87328
AK367370	-0.391477	0.99787	27.0215	26.4543	20.3375	33.1267	34.3381	32.4265	39.0156	37.2124
MLOC_60047.1	-0.391055	0.99787	2.20262	1.8363	0.778499	0.420958	1.05037	2.82668	0.764289	3.27637
MLOC_25440.1	-0.390851	0.99787	3.94821	5.49551	3.4037	3.5432	5.89394	5.66478	4.46736	6.48783
MLOC_13035.3	-0.39044	0.99787	6.53731	8.17513	7.27827	10.8697	13.405	8.62919	11.5688	10.9397
MLOC_6218.1	-0.390238	0.99787	42.0636	56.934	70.8372	67.3864	89.6752	62.6002	75.3396	89.0229
MLOC_69876.1	-0.39017	0.99787	2.11428	1.46436	1.72449	1.49197	2.63694	1.9679	2.87811	2.35872
MLOC_50213.1	-0.390134	0.99787	3.61715	2.35215	1.15061	2.69606	3.10484	4.97354	3.20055	2.4212
MLOC_7696.1	-0.389931	0.99787	1.82862	1.82941	0	1.04844	3.48807	2.01147	0	2.04004
MLOC_57904.1	-0.38991	0.99787	8.03044	5.84282	3.09632	3.34855	6.26643	6.42431	4.55971	9.77332
MLOC_26929.1	-0.389663	0.99787	9.28401	9.00653	13.4238	9.35557	14.2209	14.8543	10.8358	15.693
MLOC_48806.1	-0.389662	0.99787	4.48156	3.29614	5.28854	4.03683	4.96907	6.37856	5.34713	6.91813
MLOC_2642.1	-0.389575	0.99787	0	2.65319	0	6.08224	2.6618	1.27948	0	4.73387
MLOC_49650.1	-0.389398	0.99787	1.85155	3.00186	3.6947	2.05518	1.9522	4.71813	5.66366	3.33674
MLOC_29341.1	-0.389008	0.99787	3.98418	2.39153	3.37963	1.82747	3.03991	8.76514	2.48846	3.55585
MLOC_46642.1	-0.388785	0.99787	8.72134	9.00653	8.94917	5.80691	10.4645	11.4502	10.2501	11.6128
MLOC_61263.1	-0.388606	0.99787	7.35808	2.76046	4.87623	4.21876	10.088	3.03519	4.78722	9.74792
MLOC_26774.1	-0.3886	0.99787	15.7809	7.30471	11.9877	11.6138	11.9059	20.2088	14.7111	15.766
MLOC_78106.1	-0.388411	0.99787	2.4962	0.416211	1.76452	1.90826	2.38073	0.915265	2.59847	3.24892
MLOC_36412.1	-0.388359	0.99787	2.44469	4.19269	4.25857	2.80333	4.33012	3.84163	3.99906	6.81833
MLOC_31785.1	-0.388301	0.99787	9.09493	19.5975	6.67634	5.61571	12.0105	15.3913	10.1958	12.4879
MLOC_3530.1	-0.388208	0.99787	2.91564	1.38168	3.25424	2.46354	2.3417	3.71358	3.67407	4.27991
MLOC_31950.1	-0.388051	0.99787	7.97976	5.37008	2.8458	4.61643	7.67922	7.38065	4.88925	7.48546
MLOC_34383.1	-0.387788	0.99787	12.4168	13.8023	10.7277	12.1289	15.3512	14.6701	18.1914	18.4697
MLOC_54585.1	-0.387639	0.99787	1.95453	1.95536	1.50723	1.63001	2.71144	1.95451	2.03461	3.56809
MLOC_61551.5	-0.387617	0.99787	3.7115	3.09424	1.3118	3.54665	4.71975	2.04131	4.50749	4.8307
MLOC_78000.1	-0.387427	0.99787	2.15157	0.786297	3.12547	1.48869	2.41491	1.78235	2.00263	4.13629
MLOC_79042.1	-0.38733	0.99787	2.79844	1.39982	1.48363	1.60449	4.67073	0.769566	2.18482	3.90247
MLOC_52078.1	-0.38727	0.99787	11.2976	10.7075	10.7182	6.81839	10.775	15.6976	12.9984	13.9304
MLOC_42654.1	-0.387105	0.99787	2.72181	2.22789	1.04946	0.851212	1.65194	1.90526	2.83333	3.03649
MLOC_24769.1	-0.386934	0.99787	5.2411	3.56399	4.40695	2.62521	4.83242	6.36787	6.79879	3.97434
MLOC_36290.1	-0.386506	0.99787	3.376	1.5352	3.57967	1.75967	4.09797	3.37598	1.91691	4.79349
MLOC_47268.1	-0.386452	0.99787	5.19385	10.9118	9.91292	10.4227	9.90719	13.9973	10.2726	14.1961
MLOC_77421.1	-0.386437	0.99787	3.36781	3.24446	4.62905	3.57581	5.11544	3.70456	5.843	5.98365
MLOC_58528.1	-0.385977	0.99787	2.70259	1.99842	1.6197	1.34742	2.24137	2.06805	2.44637	4.32594
MLOC_78447.2	-0.385727	0.99787	0.734207	2.93808	2.3355	2.10479	3.1511	4.84573	1.52858	2.04773
AK373456	-0.385594	0.99787	5.84065	4.18503	6.20984	5.41979	6.11759	6.44214	6.96742	10.5783
MLOC_35833.1	-0.385385	0.99787	3.63975	3.64131	3.69153	2.17759	3.0186	4.87407	5.10676	5.47293
MLOC_81404.1	-0.385351	0.99787	0	3.49193	4.62625	1.00062	2.49673	0.959862	1.81672	3.89398
MLOC_21494.1	-0.385303	0.99787	0.959527	2.49138	1.62512	1.92694	1.66899	3.85377	3.79603	1.43164
MLOC_21765.1	-0.385277	0.99787	1.01285	1.77325	0.805465	1.74216	2.415	2.22826	0.790763	2.54239
MLOC_34931.1	-0.385171	0.99787	0.618818	0.619082	1.64037	2.1288	2.65587	2.04208	0.966258	1.38072
MLOC_26440.1	-0.384804	0.99787	3.19266	5.96218	2.9339	1.95255	4.05997	4.91666	3.54504	5.9363
AK376082	-0.384587	0.99787	2.56834	2.00738	2.80839	1.38053	2.75573	3.09002	2.59003	3.76068
MLOC_41816.1	-0.38449	0.99787	1.5248	0	2.74177	2.62274	1.45426	3.35453	1.58727	1.70109
MLOC_74499.1	-0.384456	0.99787	2.79844	1.39982	2.96726	3.20898	5.33798	1.53913	2.9131	5.46346
MLOC_41488.1	-0.384369	0.99787	9.51981	5.63214	11.6073	10.2269	13.7582	10.0674	9.2296	16.7742
MLOC_78847.1	-0.384144	0.99787	0.880697	0.881073	3.26839	7.06928	2.51987	2.4219	2.75034	5.40385
MLOC_75801.2	-0.384088	0.99787	0.859788	2.15039	3.1908	0.985921	2.46005	2.83728	1.34252	2.87758
MLOC_34988.1	-0.384026	0.99787	4.15058	5.00035	3.42096	3.46062	7.89646	4.09727	3.83058	6.8918
MLOC_78599.1	-0.383949	0.99787	2.75305	0.550845	3.50296	2.52554	1.57542	3.634	6.87804	1.8428
MLOC_44859.1	-0.383785	0.99787	4.24925	1.63503	2.77267	3.74817	4.67618	5.75279	7.14542	1.45862
MLOC_51621.1	-0.383751	0.99787	1.688	2.41246	1.53414	2.21215	2.75986	0.265256	4.2674	8.07068
MLOC_6091.2	-0.383597	0.99787	13.1407	12.416	25.5447	14.2314	26.4583	15.2577	22.0386	21.99
AK364024	-0.383595	0.99787	15.6984	3.0397	17.1824	12.7752	14.4893	7.79851	14.7602	22.033
AK362799	-0.383411	0.99787	3.91941	2.13878	2.64464	1.22575	3.73811	2.35163	4.08	3.18004
MLOC_6989.1	-0.383235	0.99787	4.64892	2.65766	4.75333	3.42703	5.38399	5.66168	5.35791	4.63072
MLOC_54082.1	-0.382838	0.99787	10.6398	5.94104	8.13331	4.25606	9.43966	7.62102	9.78788	10.8683
MLOC_47835.1	-0.382646	0.99787	14.812	14.1741	17.7542	12.5541	25.7969	24.7939	10.7262	22.2722
MLOC_30130.2	-0.382538	0.99787	19.2713	12.6694	17.5148	34.7262	27.3073	24.2267	24.6463	30.0991
MLOC_42917.1	-0.382352	0.99787	9.42417	9.95078	5.5515	6.93765	9.77405	10.9948	11.6789	10.0131
MLOC_69534.1	-0.382333	0.99787	7.10738	5.33281	4.52168	3.26002	5.25342	8.59987	7.95348	5.74859
MLOC_46569.1	-0.382206	0.99787	16.1291	25.8147	6.93528	12.4414	15.5778	16.3215	19.5499	24.406
AK354490	-0.38215	0.99787	9.01603	9.01989	8.19423	16.985	8.59897	20.5435	18.1005	12.2138
MLOC_8087.1	-0.381995	0.99787	0.888422	2.13312	0.942018	0.815004	0.67786	2.73632	2.21957	1.78405
MLOC_31984.1	-0.38166	0.99787	1.61127	3.22393	1.70848	2.90345	2.19534	3.29158	3.83381	3.85192
MLOC_28987.1	-0.381643	0.99787	1.28902	3.13182	2.34305	1.90044	2.45878	2.22815	3.64212	3.69784
MLOC_3028.1	-0.381616	0.99787	1.0128	2.87083	1.25288	0.967818	1.77091	3.15654	2.1086	1.50653
AK358955	-0.381604	0.764641	19.5049	19.4343	18.0127	16.5414	26.1199	23.0629	23.0164	26.7144
MLOC_73538.2	-0.381566	0.99787	14.2995	10.8723	8.49082	13.1178	19.6388	13.2127	16.6717	13.4003
MLOC_80186.1	-0.381542	0.99787	7.95617	3.71447	5.62409	5.47401	8.59988	8.75172	6.62572	6.50908
MLOC_32009.1	-0.381095	0.99787	9.85253	10.5751	10.5186	12.3633	13.5036	14.81	12.5796	17.9523
MLOC_73953.1	-0.380909	0.99787	3.98418	0.797178	1.68981	1.82747	5.31984	1.75303	1.65897	2.66689
MLOC_26956.1	-0.380853	0.99787	21.7469	14.3272	19.1219	13.3809	28.329	19.2538	25.3986	18.9355
MLOC_6287.1	-0.380676	0.99787	9.4642	4.23035	12.3982	7.15805	8.80882	9.98237	11.3892	12.3707
AK372123	-0.380565	0.99787	11.6763	14.457	9.60712	11.6023	17.4362	13.0794	16.2463	16.8392
MLOC_58071.1	-0.380333	0.99787	1.51164	1.81475	2.24397	3.46681	2.45092	3.99071	3.30452	2.80479
MLOC_13821.4	-0.380237	0.99787	6.08294	7.07621	4.72493	5.67758	6.88091	9.56995	7.58388	8.12767
MLOC_28693.1	-0.37998	0.99787	1.91095	1.52941	3.24196	1.97216	3.46284	1.47142	3.58063	3.83738
MLOC_51727.1	-0.379817	0.99787	1.13531	2.65019	0.802534	0	1.44372	2.49767	0	2.95533
MLOC_22318.1	-0.379532	0.99787	6.89567	5.82071	2.51338	4.20074	7.19325	5.68889	5.60797	6.73129
MLOC_29843.1	-0.379528	0.99787	2.30764	3.17437	2.90564	3.80389	5.08958	3.17299	5.2548	3.53986
MLOC_39166.1	-0.379502	0.99787	0	1.28856	0.682853	2.95391	2.45685	0.708397	0	5.0292
MLOC_26449.1	-0.37937	0.99787	3.89539	1.7147	4.2956	2.50144	4.16102	4.2849	4.37939	3.65043
MLOC_54278.1	-0.379319	0.99787	3.89539	4.93627	4.95646	2.68011	4.95359	5.7132	6.75832	4.92518
AK359375	-0.378983	0.99787	5.05863	4.98401	6.07496	7.94924	7.57541	11.4379	6.73785	7.28492
MLOC_5976.1	-0.378926	0.99787	2.70371	4.3023	2.6107	2.35355	3.17353	4.14171	4.44523	4.68717
MLOC_29467.1	-0.378914	0.99787	3.50585	1.94853	2.47823	3.1268	2.97216	3.42792	4.46049	4.56304
MLOC_28953.1	-0.378788	0.99787	4.09016	3.11764	3.09779	4.02017	4.45824	4.07065	4.24659	7.38778
MLOC_77342.2	-0.378631	0.99787	15.7088	20.6783	19.9439	19.4354	21.2903	26.374	24.7437	29.5156
MLOC_35817.1	-0.378491	0.99787	1.2195	2.77589	0	0.504733	0	2.97305	3.5592	0.996315
AK361715	-0.37839	0.99787	9.90457	5.55909	2.77267	8.99561	9.30277	5.39324	8.8467	10.9397
MLOC_7941.1	-0.378221	0.99787	1.82058	0	1.70404	6.45863	4.32921	7.66402	0.426444	1.06848
MLOC_15003.1	-0.378031	0.99787	4.95549	4.40676	3.50296	6.94524	7.8771	4.23967	6.87804	7.98549
MLOC_63453.1	-0.37789	0.99787	5.45354	4.28676	4.54342	4.46685	6.87311	5.57037	5.67699	7.60506
MLOC_23769.1	-0.377545	0.99787	7.85388	4.63016	6.24576	5.14632	6.95554	7.71358	7.29971	10.3265
MLOC_49532.1	-0.37753	0.99787	2.532	1.12582	1.19322	1.93564	3.21984	4.02304	1.75716	1.25544
MLOC_60213.1	-0.377394	0.99787	0.779078	2.85784	0.275359	2.08453	1.98144	2.57094	1.35166	1.44858
MLOC_74221.1	-0.377377	0.99787	2.50054	10.8403	3.53519	3.82317	10.3344	3.66744	3.47066	9.2988
MLOC_35384.1	-0.376835	0.99787	2.81631	1.26654	2.49298	1.24434	1.96965	3.58095	3.94741	1.8159
MLOC_7886.1	-0.376814	0.99787	1.1816	3.71519	1.61085	1.54851	1.60992	3.34222	2.63575	3.38969
MLOC_79711.1	-0.376756	0.99787	4.24329	4.2451	1.68723	0.608224	1.51763	2.33379	3.865	6.50908
MLOC_66452.1	-0.376283	0.99787	8.88987	6.67026	7.54094	9.68434	11.8701	15.6461	10.6422	7.43825
MLOC_1254.1	-0.376148	0.99787	1.39012	1.78806	4.21137	0.683166	1.70462	2.8398	5.58158	1.32929
MLOC_79999.1	-0.376103	0.99787	7.58813	14.7334	0	10.5883	0	17.0604	16.2283	16.4246
MLOC_2151.1	-0.376083	0.99787	17.3719	16.4647	12.6031	6.29066	16.5683	11.0631	19.027	21.4204
MLOC_36243.1	-0.375809	0.99787	5.23863	9.25887	8.70229	6.40762	6.82827	11.1407	10.3507	11.6886
MLOC_54275.1	-0.37558	0.99787	1.85575	3.09424	0.6559	1.41866	1.76991	1.36087	5.15142	2.0703
MLOC_27371.1	-0.3754	0.99787	0.995045	3.08888	1.75549	2.96221	4.17809	2.41832	1.48088	4.01182
MLOC_18658.1	-0.375249	0.99787	3.18914	2.12344	0.847142	1.65793	1.47517	2.50981	3.63103	3.2938
MLOC_44644.1	-0.374988	0.99787	2.55868	2.16596	2.92173	2.03126	2.62804	3.89704	2.66352	4.61112
MLOC_55244.1	-0.374705	0.99787	1.42832	1.90524	2.01931	1.63785	1.81633	1.04743	5.45174	3.1869
MLOC_22820.1	-0.374343	0.99787	2.94179	2.94305	3.11926	1.49927	4.05269	3.95504	3.40258	2.91724
MLOC_613.1	-0.373641	0.99787	4.16226	0.594863	0	2.04552	4.53683	2.61626	0.618971	0.663354
MLOC_48024.1	-0.373502	0.99787	17.9389	19.8031	17.0534	18.4426	25.9586	27.2175	19.3178	26.2238
MLOC_59278.1	-0.373384	0.99787	4.75703	8.83826	6.96553	8.05246	10.8023	7.2261	11.0829	9.09773
MLOC_7431.1	-0.373353	0.99787	24.7574	21.2029	26.2509	27.529	38.2803	30.7402	29.8718	34.3153
MLOC_45313.1	-0.373268	0.99787	2.74294	3.65881	0	0	1.74404	0	5.71064	1.02002
MLOC_26803.1	-0.373256	0.99787	3.30261	1.10134	1.40074	0.504948	0.839957	1.21095	2.97954	4.1757
MLOC_42915.1	-0.372971	0.99787	3.49043	0	1.8505	2.00124	3.32897	0	5.45017	2.54809
MLOC_45475.1	-0.372939	0.99787	2.75928	0	0.975246	1.05469	2.19303	0	1.43617	3.59134
MLOC_63334.1	-0.372644	0.99787	1.54122	1.76215	0.70037	2.01979	2.93985	1.21095	1.14598	3.68444
MLOC_61048.1	-0.372618	0.99787	1.3841	6.23112	2.2014	3.96788	4.29025	2.28375	3.24183	8.49268
MLOC_32010.1	-0.372204	0.99787	2.64209	0.440537	1.86765	0.504948	2.09989	0.48438	2.29195	2.45629
MLOC_40042.1	-0.372057	0.99787	2.48772	6.79359	5.78676	3.33639	6.15243	5.25182	5.56133	6.4295
MLOC_79440.1	-0.372021	0.99787	3.18247	2.12255	1.68723	3.04112	2.52938	4.08414	2.76072	4.73387
MLOC_30521.1	-0.37201	0.99787	6.12391	6.12653	6.24361	5.67186	7.18847	5.69991	10.2978	10.5107
MLOC_19940.1	-0.371958	0.99787	3.19832	3.19969	6.02891	4.07502	5.25342	3.71358	6.65872	6.73973
AK369573	-0.371924	0.99787	1.94346	1.10477	1.76272	1.64679	2.44313	2.03878	2.5081	2.15552
MLOC_939.1	-0.371785	0.99787	9.95223	5.55711	9.81639	7.69663	12.3615	10.1836	7.9507	13.6849
MLOC_75749.1	-0.371535	0.99787	3.1009	2.98987	2.64074	4.37898	4.59223	3.28743	6.04925	4.26026
MLOC_56649.4	-0.37131	0.99787	7.20085	5.08271	3.03124	2.50243	8.1207	5.57159	4.67038	4.7212
MLOC_60071.1	-0.370994	0.99787	3.86905	0.860156	2.27914	2.4648	1.64003	9.45761	2.23754	2.39798
MLOC_43898.1	-0.370749	0.99787	2.52342	2.2275	2.20347	1.19149	2.68983	2.44918	3.09036	2.98076
MLOC_41097.1	-0.370733	0.99787	13.4831	16.7567	14.7805	14.0899	22.3483	16.2104	20.319	20.3915
MLOC_30466.1	-0.370422	0.99787	0.78069	2.73358	2.06947	2.68566	1.48915	2.14688	3.25071	4.79022
MLOC_40052.1	-0.369927	0.99787	1.0128	3.445	1.93302	1.39366	2.70466	2.89659	2.31946	2.25979
MLOC_48205.1	-0.369765	0.99787	4.10595	1.91693	3.19268	4.08053	3.65495	3.31211	5.69891	5.49679
MLOC_61663.1	-0.369702	0.99787	1.84087	2.66018	4.12074	1.40729	3.12128	2.69993	3.19383	4.10741
MLOC_9547.1	-0.369355	0.99787	12.9639	11.5509	11.3833	12.3106	18.7394	19.3849	12.4407	14.9146
MLOC_54707.1	-0.369309	0.99787	1.84146	1.84224	1.75729	1.47812	2.81004	2.43071	2.1086	2.46523
MLOC_81352.1	-0.369178	0.99787	25.0054	25.0161	18.5597	13.3811	19.7749	28.4226	17.3533	50.1245
MLOC_12994.1	-0.369171	0.99787	1.47968	7.89502	4.18386	3.39351	7.99701	4.88292	3.08062	4.95227
AK356264	-0.368854	0.99787	2.41593	2.14841	2.8463	2.35993	3.13746	3.24806	2.88749	4.39225
MLOC_44176.1	-0.368615	0.99787	2.2872	5.33908	5.65875	0.874245	3.63566	4.19317	2.38091	6.80435
MLOC_30324.2	-0.368453	0.99787	4.14328	1.38168	3.66102	2.6395	4.39069	4.81077	3.35458	3.08153
MLOC_24095.1	-0.368393	0.99787	3.47694	3.28518	2.45779	3.54401	6.26374	2.76221	4.62478	4.30991
MLOC_10979.1	-0.368262	0.99787	7.07353	7.88071	6.81841	11.6138	12.726	8.31134	9.87359	13.6305
MLOC_43479.1	-0.368017	0.99787	1.23717	4.95078	0.6559	4.25598	6.48965	3.40218	2.57571	1.3802
MLOC_36758.1	-0.367996	0.99787	2.15888	1.56069	2.53701	1.0778	2.73939	1.89287	2.9332	2.51978
MLOC_3371.1	-0.367854	0.99787	2.84421	3.27689	1.50789	4.07682	3.66206	4.69291	3.55801	3.64899
MLOC_78824.1	-0.36779	0.99787	2.34207	1.17154	0.413893	0	0	2.14688	2.03169	1.7419
MLOC_44525.1	-0.36763	0.99787	6.62924	10.1323	8.78646	7.17945	9.65951	10.3305	11.8848	11.7098
MLOC_23358.1	-0.36704	0.99787	1.46008	2.19106	0.774081	0	2.08881	0	3.03981	1.62889
MLOC_17324.1	-0.366841	0.99787	26.9292	21.9531	21.9839	24.395	26.6442	36.3953	27.9024	36.7731
MLOC_27366.1	-0.366785	0.99787	2.48423	1.14706	0.810491	1.31477	1.27578	3.15304	2.18817	1.7055
MLOC_77046.1	-0.36637	0.99787	1.74075	1.7415	1.51017	0.907329	2.11302	1.91481	2.14154	2.11855
AK251119.1	-0.366366	0.99787	2.31196	1.44026	1.33416	1.64936	1.13204	2.94616	4.01026	2.32387
MLOC_47238.1	-0.366162	0.99787	6.55342	8.9403	6.63291	5.80691	8.5231	10.1577	5.58158	14.9545
MLOC_29572.1	-0.366149	0.99787	2.48758	3.73297	3.39126	1.63001	3.3893	3.90903	5.36397	2.77518
MLOC_76223.1	-0.366133	0.99787	9.59167	6.19082	6.56149	7.8056	7.08231	10.5508	9.98467	13.4621
MLOC_45582.1	-0.365987	0.99787	6.20882	3.41631	2.1396	3.55983	5.62553	4.78075	4.52424	4.84865
MLOC_13645.1	-0.365839	0.99787	0.607681	1.01323	1.50346	1.16138	0.579571	2.00533	2.1086	2.03381
MLOC_27715.1	-0.365825	0.99787	1.688	2.36421	3.2217	3.09702	2.25389	5.19901	3.86576	3.38969
MLOC_52794.1	-0.365661	0.99787	2.06664	1.56093	0.547371	0.937455	1.25178	0.564328	3.89942	2.50138
MLOC_5264.1	-0.365289	0.99787	12.9902	15.4712	10.4944	14.8959	18.879	18.3718	17.3861	16.5624
MLOC_75762.7	-0.365287	0.99787	20.5913	27.4668	32.1438	13.7737	33.2769	33.3463	29.1754	24.2482
MLOC_39695.1	-0.364634	0.99787	3.86905	4.30078	4.10245	4.43665	7.38015	3.78304	6.26511	5.75515
MLOC_5696.1	-0.364437	0.99787	1.35569	4.10619	2.87495	1.20911	3.73527	3.81097	2.35206	2.35266
AK251672.1	-0.364059	0.99787	2.89372	1.44748	5.45473	3.87127	3.67981	3.00623	5.18782	5.73915
MLOC_7928.1	-0.363819	0.99787	3.00089	6.37962	4.77289	2.15071	2.32544	6.80823	6.83341	6.48644
MLOC_30253.1	-0.363598	0.99787	8.19887	10.8561	15.8528	10.7843	12.6494	12.9975	15.8145	18.5626
MLOC_47324.1	-0.363267	0.99787	5.83452	8.49021	2.81205	4.86579	9.10576	5.83448	6.07358	7.10081
MLOC_48655.1	-0.363266	0.99787	12.3378	12.343	7.41967	12.0361	20.1972	13.1663	10.7347	14.9968
MLOC_23239.1	-0.363247	0.99787	8.52885	7.11042	8.10135	8.7613	11.5236	8.20896	11.0979	13.083
MLOC_61518.1	-0.36317	0.99787	0.755822	1.51229	2.24397	0.693362	2.16258	1.99536	0.944148	2.02369
MLOC_50115.1	-0.362958	0.99787	3.22255	3.99153	3.09153	2.28757	6.29332	1.68799	4.79226	5.64948
MLOC_14261.1	-0.362937	0.99787	31.3135	11.6523	4.99047	16.861	16.9088	11.989	27.1408	18.3492
MLOC_34980.2	-0.362888	0.99787	1.96026	4.90275	3.11777	4.49567	7.78993	4.31254	4.76135	2.91586
MLOC_26299.1	-0.36281	0.99787	4.80413	3.9867	2.78699	1.11043	4.11608	3.04342	3.1924	5.71028
MLOC_78199.1	-0.36225	0.99787	2.76218	2.76337	2.92882	2.6395	3.95162	2.78518	3.83381	4.87909
MLOC_15309.1	-0.362219	0.99787	1.89676	2.21384	1.27375	1.52252	2.53263	2.36461	2.10611	2.6098
MLOC_81179.1	-0.362027	0.99787	2.70606	0.771265	0.71145	1.53881	3.1841	2.86342	1.54175	0.748546
MLOC_34471.1	-0.361952	0.99787	2.1549	3.66489	5.02677	2.47102	4.93252	4.26666	3.81342	4.32726
MLOC_76934.1	-0.361935	0.99787	2.66527	2.39977	1.41303	2.44501	1.77938	3.8113	3.05192	4.16277
MLOC_3092.1	-0.361714	0.99787	3.20679	1.42585	1.88903	3.67724	3.39828	3.13551	3.70909	3.18004
MLOC_25514.1	-0.361481	0.99787	1.288	2.57711	2.73141	0	1.22842	2.12519	2.68155	1.43692
MLOC_68751.1	-0.361258	0.99787	6.98087	10.4758	6.47675	8.00498	13.3159	9.59862	16.3505	5.84096
MLOC_28178.1	-0.361203	0.99787	1.20504	2.7125	1.59717	2.41819	3.9464	1.44188	1.88162	4.03308
MLOC_29701.1	-0.361192	0.99787	2.30182	2.30281	2.92882	3.1674	3.51255	2.53199	4.79226	4.10871
MLOC_65822.1	-0.361113	0.99787	3.28476	0.821541	2.32195	2.19721	2.34961	3.61321	1.70967	3.9699
MLOC_18899.1	-0.361001	0.99787	2.06311	1.68872	2.78419	1.29042	3.5776	2.26941	1.56192	3.55708
MLOC_41004.1	-0.360945	0.99787	6.5342	4.5759	5.54271	3.93371	7.32253	6.82819	6.29178	6.92516
MLOC_55720.2	-0.360762	0.99787	5.18667	4.86458	7.90562	7.02143	9.13774	7.4882	6.82396	9.68405
MLOC_45556.10	-0.360664	0.99787	3.71662	2.4626	1.31063	1.5935	2.40064	4.424	2.79595	2.69108
MLOC_58924.1	-0.360622	0.99787	0	1.74868	2.51338	2.22392	1.84969	2.37037	1.34591	1.68282
MLOC_48237.1	-0.360579	0.99787	2.95937	2.46719	1.56895	1.13117	2.82247	2.17019	2.56718	3.30151
MLOC_48307.1	-0.360538	0.99787	2.22694	3.21806	2.36128	3.12111	2.35992	3.53833	4.89394	4.69276
MLOC_9185.2	-0.360427	0.99787	3.48624	4.60846	4.71035	2.90778	5.28254	5.24322	4.78908	5.66608
MLOC_20973.1	-0.360282	0.99787	2.14837	3.07041	2.92882	1.23177	1.46356	5.57037	3.99355	2.91034
MLOC_63923.1	-0.360172	0.99787	6.65181	6.96542	9.10056	5.90355	8.67494	7.12116	13.6463	9.52858
MLOC_76211.1	-0.360022	0.99787	2.5961	3.89582	3.2115	1.65386	2.47601	3.96624	4.35398	4.66617
MLOC_846.1	-0.359867	0.99787	4.93228	4.44095	3.66088	3.39351	5.64495	6.51056	5.13437	4.95227
MLOC_53641.1	-0.359833	0.99787	6.54425	8.26176	10.4086	9.11238	11.2942	9.08398	11.1918	14.0802
MLOC_45744.1	-0.359719	0.99787	7.17153	3.98589	2.53472	2.7412	4.55986	3.50606	8.29485	5.33377
MLOC_7010.1	-0.359702	0.99787	8.8781	6.90814	9.29128	13.9533	6.94491	16.175	12.7218	17.8159
MLOC_62764.1	-0.35954	0.99787	0	4.00558	1.21297	4.59125	2.18209	3.14588	2.97708	1.27622
MLOC_26246.1	-0.359355	0.99787	2.85592	0.914703	2.90841	2.09689	1.74404	2.01147	2.85532	6.12012
MLOC_47273.1	-0.359323	0.99787	2.29379	3.70843	2.47505	2.52182	2.77334	3.4369	3.33016	5.87806
MLOC_4545.1	-0.359268	0.99787	3.21916	3.68061	2.30627	2.48203	3.07025	3.97605	2.88794	6.65664
MLOC_2680.1	-0.359224	0.99787	2.73109	1.44748	1.84523	0.579659	3.09187	1.59153	1.84233	2.15218
MLOC_52749.1	-0.358916	0.99787	4.89727	3.49955	7.41815	8.02244	6.00523	8.46522	6.55447	10.1464
MLOC_24819.1	-0.358607	0.99787	14.4668	12.1518	13.4582	15.3371	19.5249	14.7123	19.6058	19.9458
MLOC_23562.1	-0.358147	0.99787	7.34857	4.67365	8.52164	11.2822	11.0662	7.85562	11.7988	10.3499
MLOC_40417.1	-0.358143	0.99787	4.61979	4.62177	4.89849	2.24126	4.40609	5.08174	5.7339	6.34327
MLOC_41384.1	-0.358065	0.99787	2.79393	5.93965	1.85155	3.20381	4.33012	2.30498	5.81682	5.84429
MLOC_46469.1	-0.357959	0.99787	4.0512	2.63441	4.72516	2.09049	6.56847	3.16744	4.42805	3.93877
MLOC_19161.1	-0.357729	0.99787	2.12796	1.17088	1.24098	1.34207	1.62362	2.34074	1.88287	2.49268
MLOC_14233.1	-0.357457	0.99787	3.92719	1.2407	1.31498	2.60718	3.54839	2.27362	2.58195	3.22827
MLOC_62645.1	-0.357423	0.99787	5.11308	4.09221	2.16861	7.62213	6.82718	5.06191	4.25806	7.98591
MLOC_59412.1	-0.357423	0.99787	1.92068	1.31471	2.89405	1.50694	2.41031	3.11351	1.89415	3.04495
MLOC_22839.1	-0.357423	0.99787	6.33032	3.29318	1.87942	2.9036	3.6225	4.17798	7.11687	3.95483
AK375932	-0.357107	0.99787	2.88399	1.68891	1.79003	2.74245	4.29359	2.24387	2.8557	3.13895
MLOC_41372.1	-0.357081	0.99787	19.6252	11.1434	20.8091	13.3809	22.7644	17.5034	21.5336	21.8942
MLOC_8017.1	-0.357008	0.99787	13.9499	12.8541	16.7377	14.7335	17.5061	20.1905	16.8144	22.9346
MLOC_25185.1	-0.356774	0.99787	2.88317	5.80656	4.94465	6.33433	7.00401	5.96394	6.36806	6.54085
MLOC_77419.1	-0.356686	0.99787	4.3888	5.06617	6.80137	6.96829	7.08364	6.31308	8.43438	9.03916
MLOC_35422.1	-0.35664	0.99787	2.68389	2.68504	1.4229	1.53881	1.9198	2.21419	4.88925	2.99419
AK371193	-0.356639	0.99787	5.56725	6.80732	7.8708	4.96531	10.0295	4.08262	11.5907	9.6614
MLOC_50616.1	-0.356585	0.99787	38.72	36.0834	37.6814	40.751	46.5405	44.9255	56.3186	55.0313
MLOC_23196.1	-0.356446	0.99787	6.11901	4.4329	4.47458	8.22645	7.84835	7.42716	7.2483	7.76803
MLOC_21434.1	-0.356332	0.99787	2.4962	7.49179	5.7347	5.72479	10.3165	7.32212	4.76386	5.56958
MLOC_64888.1	-0.3563	0.99787	9.82576	5.07665	14.9001	20.59	10.0518	18.4632	19.5042	13.6959
MLOC_19583.1	-0.356221	0.99787	4.26897	18.2922	8.66558	4.35836	8.71838	7.69171	9.02038	15.6721
MLOC_37868.1	-0.355968	0.99787	3.04126	3.04256	1.61236	5.23112	4.76523	3.34536	4.0704	4.36226
MLOC_68860.2	-0.355863	0.99787	5.9913	3.93347	4.76455	3.97186	7.94624	5.99052	5.16483	5.95292
MLOC_8167.1	-0.355771	0.99787	2.88785	1.8819	0.998538	2.70163	6.69143	1.59561	2.87233	1.68224
MLOC_62999.1	-0.355623	0.99787	1.96934	1.12582	1.19322	6.45212	3.75648	1.85679	2.05002	4.7079
MLOC_46688.1	-0.355443	0.99787	3.22523	2.79058	1.94097	3.69838	3.65799	3.93127	4.0833	3.9871
MLOC_31101.2	-0.355424	0.99787	4.94869	6.75017	6.59264	8.45858	11.4422	7.79903	8.90381	7.44364
AK250580.1	-0.355214	0.99787	2.24397	4.34954	4.01513	4.9855	5.88545	6.01659	3.06588	5.94558
MLOC_59711.1	-0.355135	0.99787	0.7624	1.52545	3.23357	0	1.45426	0	3.96818	2.55163
MLOC_13072.2	-0.355124	0.99787	2.82683	2.70719	3.1767	3.15842	3.96345	3.72076	4.37626	4.15097
MLOC_9669.1	-0.354868	0.99787	5.74425	2.87335	4.16737	3.12013	5.47853	6.48491	4.24866	4.89059
MLOC_999.1	-0.35486	0.99787	3.98418	3.98589	3.37963	2.7412	2.27993	7.01212	2.48846	11.5565
MLOC_33335.1	-0.354808	0.99787	3.53303	3.77017	3.74616	4.8616	4.04352	5.959	5.39408	6.30639
MLOC_27231.1	-0.354685	0.99787	42.2172	36.8815	42.2421	48.4106	65.784	43.1683	42.709	78.2758
AK357569	-0.354663	0.99787	5.86086	5.01296	5.45542	4.46334	5.29106	8.36621	8.75563	6.13917
AK363369	-0.354663	0.99787	5.86086	5.01296	5.45542	4.46334	5.29106	8.36621	8.75563	6.13917
MLOC_65602.1	-0.354655	0.99787	2.25939	0.398887	1.832	2.59085	2.40839	1.60814	2.35196	2.52061
MLOC_49082.1	-0.354479	0.99787	1.23705	2.03634	2.02613	0.668169	1.62712	1.40806	3.05283	2.19028
MLOC_63446.1	-0.354412	0.99787	11.369	11.8578	17.441	10.8178	17.072	15.1666	18.3817	16.4614
MLOC_22628.1	-0.354322	0.99787	2.47433	1.2377	0.6559	4.96531	3.53981	5.44349	3.21964	0.6901
MLOC_50987.1	-0.354171	0.99787	0.460364	1.38168	2.92882	2.1116	2.19534	1.51919	3.83381	1.54077
MLOC_8066.1	-0.354128	0.99787	8.05167	5.37008	6.40305	12.3105	8.95909	14.0232	9.7785	8.98256
MLOC_48471.1	-0.354005	0.99787	2.61782	0.872982	4.62625	2.00124	4.16122	3.83945	0.908361	4.86747
MLOC_17715.1	-0.353874	0.99787	29.4008	24.3523	29.6924	30.5541	58.462	33.0325	24.2088	41.3981
MLOC_22295.1	-0.353814	0.99787	3.71288	1.06128	4.49927	1.21645	1.01175	2.33379	6.62572	5.32561
MLOC_31616.1	-0.35376	0.99787	3.06361	1.46904	1.94625	1.68383	2.19716	1.21143	4.58573	4.20676
MLOC_18882.1	-0.353735	0.99787	37.7102	22.5438	25.844	17.9297	29.8253	32.3753	34.9467	35.4003
MLOC_63837.1	-0.353676	0.99787	2.01292	1.34252	4.2687	0	4.47954	1.47613	2.09539	0.748546
MLOC_48154.1	-0.353663	0.99787	5.52225	4.01796	2.53989	5.07814	7.22778	4.8481	4.64111	5.86719
MLOC_42381.1	-0.35357	0.99787	13.1855	10.1323	10.9416	10.0799	17.861	12.1917	16.3118	12.7913
MLOC_42184.1	-0.353464	0.99787	6.86378	8.58339	6.67136	1.31178	5.45523	8.17928	4.76333	8.93355
MLOC_24428.1	-0.353264	0.99787	2.01432	4.83643	3.41734	2.30982	1.92114	6.20406	4.1937	5.39328
MLOC_26423.1	-0.353255	0.99787	3.7115	0	2.6236	0	2.35987	0.680436	1.93178	0.6901
MLOC_42667.1	-0.353018	0.99787	26.2814	33.5962	25.5447	16.7428	45.9538	29.7124	31.8967	26.0622
MLOC_26744.1	-0.352734	0.99787	4.14328	2.99365	5.12543	2.37555	2.85395	6.58316	4.31304	6.41986
MLOC_30280.1	-0.352647	0.99787	18.278	18.9709	16.8774	17.8332	22.3527	21.5665	21.4598	30.4435
AK249007.1	-0.352624	0.99787	66.0732	107.596	44.4901	61.3873	39.098	124.67	116.977	101.691
MLOC_57159.1	-0.35254	0.99787	0	2.57711	1.36571	0.738479	0	2.12519	2.01117	2.87383
MLOC_32017.1	-0.352534	0.99787	12.871	11.6308	10.2915	10.6557	6.03719	18.8089	18.9056	23.5395
MLOC_29390.1	-0.35242	0.99787	7.70293	15.3254	16.0233	7.65562	24.5171	14.4145	15.8192	7.92136
MLOC_34297.1	-0.352401	0.99787	17.5187	24.6462	20.8975	20.7165	33.4167	23.787	32.1988	21.9871
MLOC_3561.1	-0.352314	0.99787	8.16775	5.8833	4.15703	4.87031	8.72472	4.67192	5.78163	12.7569
MLOC_22043.3	-0.351997	0.99787	0.346026	2.76939	1.1007	1.58715	0.660038	2.28375	1.44081	3.86031
MLOC_43613.2	-0.351694	0.99787	18.0349	15.4895	9.46865	9.33367	10.6539	14.9974	18.2638	26.0294
MLOC_25285.1	-0.351668	0.99787	3.28017	7.71446	7.20774	5.80691	9.65951	4.36484	7.02865	10.9839
MLOC_42001.1	-0.351564	0.99787	16.1525	6.97795	6.61724	7.57725	15.4873	7.2686	10.7816	14.3341
MLOC_57048.1	-0.351555	0.99787	0.78069	2.73358	3.31114	3.13326	5.58432	1.71751	4.87606	1.7419
MLOC_20887.1	-0.351311	0.99787	12.9639	6.68735	8.16164	9.29105	12.171	12.9233	10.3321	12.6548
MLOC_47663.1	-0.351161	0.99787	4.28493	3.89706	4.13039	5.36022	2.60064	7.71282	7.29899	8.25693
MLOC_26871.1	-0.351045	0.99787	2.85048	5.7034	3.77805	4.4944	7.13639	5.48714	4.45091	5.16756
MLOC_16782.1	-0.350919	0.99787	18.0113	16.487	28.3267	18.6299	28.0673	25.642	21.2363	30.7106
MLOC_2590.1	-0.350787	0.99787	7.99127	6.45399	0.071356	1.78467	15.1354	4.54578	0.381256	2.50228
MLOC_74348.1	-0.350602	0.99787	4.64892	6.81026	5.63357	2.85586	4.90893	6.75749	7.2591	7.03869
MLOC_49790.1	-0.350583	0.99787	4.56188	3.47721	2.53371	6.97483	5.38678	6.45176	3.84426	7.02808
MLOC_49589.1	-0.350004	0.99787	11.7272	12.9765	12.8114	8.3538	9.32058	17.1997	20.901	15.0653
MLOC_35555.1	-0.349633	0.99787	1.0128	1.41853	2.1478	1.95908	2.6154	0.891259	4.00633	2.25979
MLOC_66926.2	-0.34958	0.99787	1.9598	2.37341	1.96866	2.72043	2.85291	3.40384	2.79172	3.33711
MLOC_5381.1	-0.349466	0.99787	1.06082	1.06128	3.37446	2.43289	3.03525	2.91724	0.552143	5.32561
MLOC_22755.1	-0.349288	0.99787	2.57753	2.8365	4.37284	3.5468	6.39159	3.96937	4.29303	3.45064
MLOC_26068.1	-0.34926	0.99787	3.11631	3.11764	2.27171	3.1268	5.20127	2.35669	3.64949	4.99761
MLOC_7263.1	-0.34904	0.99787	1.56138	2.34307	2.06947	2.68566	1.11686	3.00563	4.87606	4.35474
MLOC_16450.1	-0.348879	0.99787	14.8515	14.3272	6.1865	9.73158	10.6234	14.0028	18.2207	14.7934
MLOC_40644.1	-0.348751	0.99787	4.7737	2.12255	3.37446	3.04112	2.0235	5.83448	3.865	7.69254
MLOC_62049.1	-0.348587	0.905319	18.846	17.9741	18.6951	18.088	26.3505	21.1028	23.0929	26.5969
MLOC_1381.1	-0.34853	0.99787	14.187	7.61582	12.4746	7.93577	12.5407	16.7475	15.8489	10.0368
MLOC_42006.4	-0.3483	0.99787	2.39389	1.10535	1.95255	1.47812	4.39069	1.82303	1.34183	2.46523
MLOC_41732.1	-0.348239	0.99787	1.85854	1.3281	1.40761	1.82674	2.27902	4.08876	0.879238	2.66582
MLOC_32580.1	-0.348216	0.99787	3.94582	3.45407	2.61491	2.19775	6.11536	3.25528	2.56718	4.95227
MLOC_29670.1	-0.347942	0.99787	1.24016	2.27461	1.09582	1.18508	1.57706	2.04626	3.01228	1.61414
MLOC_32687.1	-0.347833	0.99787	0.872608	0	3.701	2.00124	2.49673	2.87959	0.908361	0.973494
MLOC_55607.1	-0.347787	0.99787	8.10241	5.40392	7.33832	6.00047	8.37157	6.1274	7.90724	14.5003
MLOC_50195.1	-0.347781	0.99787	4.02864	4.03036	2.99017	1.84786	3.45805	4.87462	3.77433	4.94384
MLOC_59326.3	-0.34776	0.99787	3.65756	2.19547	2.32692	2.18095	4.32557	2.73583	3.50282	3.42755
MLOC_32242.1	-0.347586	0.99787	4.83136	3.00804	2.54438	3.08492	8.68403	2.78518	4.05382	3.70747
MLOC_22462.1	-0.347577	0.99787	6.7214	3.90571	4.38937	2.78783	4.82581	6.69287	6.39348	5.27709
MLOC_35135.1	-0.347472	0.99787	6.84325	7.39387	4.35365	7.2194	7.83203	5.11872	8.83331	13.742
MLOC_30359.1	-0.347427	0.99787	2.68094	2.38408	0.631706	2.39108	1.42052	1.63834	4.03114	4.32019
MLOC_8682.1	-0.347375	0.99787	3.21524	1.76914	1.53414	2.94954	3.67981	3.18307	2.84493	2.86958
MLOC_9706.1	-0.347342	0.99787	6.66811	5.00322	2.65139	3.82317	2.38487	9.16859	6.94132	7.43904
[truncated: 29,147 more rows]

## Sheet: QTL region
Table: Markers in QTL region
					Brachypodium	Rice	Sorghum	Aegilops	Arabidopsis	Brachypodium		Rice	Arabidopsis
Transcript_ID	HC/LC	Position	Marker ID	Remarks						At_hit	Os_hit		long	functional description	short
MLOC_14101.2	HC	132.011			Bradi4g20127.1	LOC_Os11g20090.1	Sb05g027340.1	AEGTA26958	AT4G35160.1	O-methyltransferase family protein	O-methyltransferase, putative, expressed	O-methyltransferase, putative, expressed	O-methyltransferase family protein	0
MLOC_19361.1	LC	132.011			No hits found	No hits found	No hits found	No hits found	No hits found	#N/A	#N/A	0	0	#N/A	0
MLOC_44262.3	HC	132.011		expressed in RNAseq experiment, no SNP	Bradi1g30180.2	LOC_Os06g50360.1	Sb10g030300.1	AEGTA22091	AT1G76050.2	Pseudouridine synthase family protein	pseudouridine synthase family protein, putative, expressed	pseudouridine synthase family protein, putative, expressed	Pseudouridine synthase family protein	0
MLOC_44263.1	LC	132.011			No hits found	No hits found	No hits found	No hits found	No hits found	#N/A	#N/A	0	0	#N/A	0
MLOC_62600.1	HC	132.011			Bradi3g38260.3	LOC_Os08g36630.1	Sb07g022890.1	AEGTA07245	AT1G08065.1	alpha carbonic anhydrase 7	bifunctional monodehydroascorbate reductase and carbonic anhydrasenectarin-3 precursor, putative, expressed	bifunctional monodehydroascorbate reductase and carbonic anhydrasenectarin-3 precursor, putative, expressed	alpha carbonic anhydrase 5	0	ATACA5, ACA5
MLOC_72176.2	LC	132.011		expressed in RNAseq experiment, no SNP	Bradi4g16310.2	LOC_Os11g35340.1	No hits found	AEGTA27887	No hits found	S-adenosyl-L-methionine-dependent methyltransferases superfamily protein	methyltransferase, putative, expressed	methyltransferase, putative, expressed	0	#N/A	0
AK356405	HC	132.011			Bradi3g09920.1	LOC_Os02g16709.1	Sb04g009960.1	AEGTA21098	AT3G24590.1	plastidic type i signal peptidase 1	peptidase, putative, expressed	peptidase, putative, expressed	plastidic type i signal peptidase 1	Encodes a signal peptidase Plsp1 (plastidic type I signal peptidase 1). Required for thylakoid development. Functions in the maturation of the 75-kD component of the translocon at the outer envelope membrane of chloroplasts and oxygen evolving complex subunit 33 (OE33). Involved in the maturation of PsbO, plastocyanin and FtsH2/8.	PLSP1
MLOC_78747.1	LC	132.011			No hits found	No hits found	No hits found	No hits found	No hits found	#N/A	#N/A	0	0	#N/A	0
MLOC_13716.1	HC	132.011	SNP	between DM1 e35RM and e35RD	Bradi1g30200.1	LOC_Os06g50380.1	Sb10g030320.1	AEGTA27150	AT3G51370.1	Protein phosphatase 2C family protein	protein phosphatase 2C, putative, expressed	protein phosphatase 2C, putative, expressed	Protein phosphatase 2C family protein	0
MLOC_14961.1	LC	132.011			Bradi5g00440.1	LOC_Os01g25720.2	Sb08g015340.1	AEGTA11646	AT3G14470.1	LRR and NB-ARC domains-containing disease resistance protein	disease resistance protein RGA4, putative, expressed	disease resistance protein RGA4, putative, expressed	NB-ARC domain-containing disease resistance protein	0
MLOC_15371.1	LC	132.011			Bradi5g00450.1	LOC_Os03g63200.1	Sb10g001103.1	AEGTA10413	AT1G63870.1	NB-ARC domain-containing disease resistance protein	powdery mildew resistance protein PM3b, putative, expressed	powdery mildew resistance protein PM3b, putative, expressed	Disease resistance protein (TIR-NBS-LRR class) family	0
MLOC_15372.1	HC	132.011			Bradi4g05870.1	LOC_Os03g63150.2	Sb08g015337.1	AEGTA10413	AT3G14470.1	LRR and NB-ARC domains-containing disease resistance protein	powdery mildew resistance protein PM3b, putative, expressed	powdery mildew resistance protein PM3b, putative, expressed	NB-ARC domain-containing disease resistance protein	0
MLOC_40111.2	LC	132.011			Bradi3g36860.1	LOC_Os09g25460.1	Sb07g021750.1	AEGTA15239	No hits found	hydroxycinnamoyl-CoA shikimate/quinate hydroxycinnamoyl transferase	transferase family protein, putative, expressed	transferase family protein, putative, expressed	0	#N/A	0
MLOC_53182.1	LC	132.011			No hits found	No hits found	No hits found	No hits found	No hits found	#N/A	#N/A	0	0	#N/A	0
MLOC_53183.1	LC	132.011			No hits found	No hits found	No hits found	No hits found	No hits found	#N/A	#N/A	0	0	#N/A	0
MLOC_69708.1	HC	132.011			Bradi1g30230.1	LOC_Os06g50390.1	Sb10g030330.1	AEGTA15240	AT4G35880.1	Eukaryotic aspartyl protease family protein	eukaryotic aspartyl protease domain containing protein, expressed	eukaryotic aspartyl protease domain containing protein, expressed	Eukaryotic aspartyl protease family protein	0
AK360989	HC	132.011		expressed in RNAseq experiment, no SNP	Bradi1g39150.1	LOC_Os06g35030.3	Sb10g021290.1	AEGTA28278	AT1G53650.2	CTC-interacting domain 11	RNA recognition motif containing protein, putative, expressed	RNA recognition motif containing protein, putative, expressed	CTC-interacting domain 8	RNA-binding protein, putative, similar to RNA-binding protein GB:AAA86641 GI:1174153 from (Arabidopsis thaliana).Contains PAB2 domain which facilitates binding to PABC proteins.	CID8
MLOC_11583.1	HC	132.011	1_1275	CAPS/dCAPS marker based on POPA	Bradi1g42967.1	LOC_Os06g19800.1	Sb09g025520.1	AEGTA20243	AT5G25610.1	BURP domain-containing protein	BURP domain containing protein, expressed	BURP domain containing protein, expressed	BURP domain-containing protein	responsive to dehydration 22 (RD22) mediated by ABA	RD22, ATRD22
MLOC_16144.2	LC	132.011			No hits found	No hits found	No hits found	No hits found	No hits found	#N/A	#N/A	0	0	#N/A	0
MLOC_39774.1	LC	132.011			No hits found	No hits found	No hits found	No hits found	No hits found	#N/A	#N/A	0	0	#N/A	0
MLOC_71314.1	HC	132.011		expressed in RNAseq experiment, no SNP	Bradi1g30170.1	LOC_Os06g50350.1	Sb10g030290.2	AEGTA25957	AT1G47820.2	0	expressed protein	expressed protein	unknown protein; BEST Arabidopsis thaliana protein match is: unknown protein (TAIR:AT1G47813.1); Has 29 Blast hits to 29 proteins in 9 species: Archae - 0; Bacteria - 0; Metazoa - 0; Fungi - 0; Plants - 29; Viruses - 0; Other Eukaryotes - 0 (source: NCBI BLink).	0
MLOC_73482.1	HC	132.011			Bradi4g05870.1	LOC_Os03g63150.2	Sb10g001103.1	AEGTA11646	AT3G14470.1	LRR and NB-ARC domains-containing disease resistance protein	powdery mildew resistance protein PM3b, putative, expressed	powdery mildew resistance protein PM3b, putative, expressed	NB-ARC domain-containing disease resistance protein	0
MLOC_16206.2	LC	132.011			Bradi5g12460.1	LOC_Os02g36950.2	Sb06g019050.1	AEGTA05178	AT1G68630.1	PLAC8 family protein	uncharacterized Cys-rich domain containing protein, putative, expressed	uncharacterized Cys-rich domain containing protein, putative, expressed	PLAC8 family protein	0
MLOC_18761.1	LC	132.155			No hits found	No hits found	No hits found	AEGTA19867	No hits found	#N/A	#N/A	0	0	#N/A	0
MLOC_36696.1	LC	132.155			Bradi2g56030.1	LOC_Os01g64660.2	Sb09g021620.2	AEGTA43879	AT1G43670.1	Inositol monophosphatase family protein	fructose-1,6-bisphosphatase, putative, expressed	fructose-1,6-bisphosphatase, putative, expressed	Inositol monophosphatase family protein	Encodes a fructose-1,6-bisphosphatase. This enzyme, in addition to catalyzing the formation of fructose-6-phosphate for sucrose biosynthesis, appears to play a role in fructose-mediated signaling that is independent of its enzymatic activity. atcfbp-1/fins1 mutants have reduced photosynthetic rates, elevated levels of starch and reduced levels of sucrose during the day. Although the protein is ex…
MLOC_47930.1	LC	132.155			Bradi5g20520.1	LOC_Os04g51130.1	Sb06g027405.1	Contig4505	AT5G45580.1	Homeodomain-like superfamily protein	MYB family transcription factor, putative, expressed	expressed protein	Homeodomain-like superfamily protein	0
MLOC_53115.1	LC	132.155			No hits found	No hits found	No hits found	No hits found	No hits found	#N/A	#N/A	0	0	#N/A	0
MLOC_67656.1	LC	132.155			No hits found	No hits found	No hits found	No hits found	No hits found	#N/A	#N/A	0	0	#N/A	0
MLOC_2710.1	LC	132.224			No hits found	No hits found	No hits found	No hits found	No hits found	#N/A	#N/A	0	0	#N/A	0
MLOC_17296.2	LC	132.224			No hits found	No hits found	No hits found	No hits found	No hits found	#N/A	#N/A	0	0	#N/A	0
MLOC_17305.1	LC	132.224			No hits found	No hits found	No hits found	No hits found	No hits found	#N/A	#N/A	0	0	#N/A	0
AK355711	LC	132.224		expressed in RNAseq experiment, no SNP	Bradi1g30190.1	LOC_Os06g50370.1	Sb10g030310.1	AEGTA28587	AT4G35840.1	RING/U-box superfamily protein	zinc finger, C3HC4 type, domain containing protein, expressed	zinc finger, C3HC4 type, domain containing protein, expressed	RING/U-box superfamily protein	0
MLOC_44727.1	LC	132.224		expressed in RNAseq experiment, no SNP	No hits found	No hits found	No hits found	No hits found	No hits found	#N/A	#N/A	0	0	#N/A	0
MLOC_55403.1	LC	132.224			No hits found	No hits found	No hits found	No hits found	No hits found	#N/A	#N/A	0	0	#N/A	0
MLOC_60812.1	LC	132.224			Bradi2g35900.1	LOC_Os06g11290.1	Sb09g000520.1	AEGTA32547	AT1G76690.1	12-oxophytodienoate reductase 1	12-oxophytodienoate reductase, putative, expressed	12-oxophytodienoate reductase, putative, expressed	12-oxophytodienoate reductase 2	Encodes one of the closely related 12-oxophytodienoic acid reductases. This enzyme is not expected to participate in jasmonic acid biosynthesis because during in vitro assays, it shows very little activity with the naturally occurring OPDA isomer. Shows activity towards 2,4,6-trinitrotoluene. Expressed predominately in root. Predicted to be a cytosolic protein.	OPR2, ATOPR2
MLOC_67282.1	LC	132.224			Bradi1g01595.1	LOC_Os01g22670.1	Sb06g030800.2	AEGTA27097	AT4G23520.1	Papain family cysteine protease	cysteine proteinase EP-B 1 precursor, putative, expressed	fruit bromelain precursor, putative, expressed	Cysteine proteinases superfamily protein	0
MLOC_68922.1	LC	132.224			No hits found	No hits found	No hits found	No hits found	No hits found	#N/A	#N/A	0	0	#N/A	0
MLOC_68923.1	LC	132.224			No hits found	No hits found	No hits found	No hits found	No hits found	#N/A	#N/A	0	0	#N/A	0
AK359070	HC	132.224			Bradi2g19857.2	LOC_Os05g43940.1	Sb09g025570.1	AEGTA06372	AT4G35160.1	O-methyltransferase family protein	O-methyltransferase, putative, expressed	O-methyltransferase, putative, expressed	O-methyltransferase family protein	0
MLOC_4900.1	LC	132.224			No hits found	No hits found	No hits found	No hits found	No hits found	#N/A	#N/A	0	0	#N/A	0
MLOC_40108.1	LC	132.224			No hits found	No hits found	No hits found	No hits found	No hits found	#N/A	#N/A	0	0	#N/A	0
MLOC_6935.1	LC	132.224			No hits found	No hits found	No hits found	No hits found	No hits found	#N/A	#N/A	0	0	#N/A	0
MLOC_45081.1	LC	132.224			No hits found	No hits found	No hits found	No hits found	No hits found	#N/A	#N/A	0	0	#N/A	0
MLOC_45080.1	LC	132.224			No hits found	No hits found	No hits found	No hits found	No hits found	#N/A	#N/A	0	0	#N/A	0
MLOC_3810.1	LC	132.224			Bradi1g01500.1	LOC_Os03g63450.1	Sb01g001020.1	AEGTA00216	AT5G47870.1	0	snRK1-interacting protein 1, putative, expressed	snRK1-interacting protein 1, putative, expressed	FUNCTIONS IN: molecular_function unknown; INVOLVED IN: biological_process unknown; LOCATED IN: chloroplast; EXPRESSED IN: 22 plant structures; EXPRESSED DURING: 13 growth stages; BEST Arabidopsis thaliana protein match is: cobalt ion binding (TAIR:AT1G71310.1); Has 1807 Blast hits to 1807 proteins in 277 species: Archae - 0; Bacteria - 0; Metazoa - 736; Fungi - 347; Plants - 385; Viruses - 0; Oth…	0
MLOC_14874.1	HC	132.224			Bradi3g38260.3	LOC_Os08g36630.1	Sb07g022880.1	AEGTA07245	AT1G08080.1	alpha carbonic anhydrase 7	bifunctional monodehydroascorbate reductase and carbonic anhydrasenectarin-3 precursor, putative, expressed	bifunctional monodehydroascorbate reductase and carbonic anhydrasenectarin-3 precursor, putative, expressed	alpha carbonic anhydrase 7	0	ATACA7, ACA7
MLOC_16520.1	LC	132.224			Bradi3g36860.1	LOC_Os09g25460.1	Sb07g021750.1	AEGTA42819	AT5G48930.1	hydroxycinnamoyl-CoA shikimate/quinate hydroxycinnamoyl transferase	transferase family protein, putative, expressed	transferase family protein, putative, expressed	hydroxycinnamoyl-CoA shikimate/quinate hydroxycinnamoyl transferase	At5g48930 has been shown to encode for the hydroxycinnamoyl-Coenzyme A shikimate/quinate hydroxycinnamoyltransferase (HCT) both synthesizing and catabolizing the hydroxycinnamoylesters (coumaroyl/caffeoyl shikimate and quinate) involved in the phenylpropanoid pathway. Influence on the accumulation of flavonoids which in turn inhibit auxin transport and reduce plant growth.	HCT
MLOC_19305.1	HC	132.224	2_1525	CAPS/dCAPS marker based on POPA	Bradi4g20127.1	LOC_Os11g20090.1	Sb05g027340.1	AEGTA20242	AT4G35160.1	O-methyltransferase family protein	O-methyltransferase, putative, expressed	O-methyltransferase, putative, expressed	O-methyltransferase family protein	0
MLOC_61699.1	HC	132.224		expressed in RNAseq experiment, no SNP	Bradi3g27852.1	LOC_Os10g31770.1	Sb01g027640.1	Contig95135	AT4G19040.1	ENHANCED DISEASE RESISTANCE 2	START domain containing protein, expressed	START domain containing protein, expressed	ENHANCED DISEASE RESISTANCE 2	Encodes a PH and START domain-containing protein that mediates resistance to pathogenic fungi. Resistance requires salicylic acid signalling. Mutants are resistant to E. cichoracearum. Expressed throughout plant tissues and possibly localized to membranes /mitochondrion.	EDR2
MLOC_71601.1	HC	132.224		expressed in RNAseq experiment, no SNP	Bradi1g53790.1	LOC_Os07g12320.1	No hits found	AEGTA44300	AT2G47990.1	transducin family protein / WD-40 repeat family protein	WD domain, G-beta repeat domain containing protein, expressed	WD domain, G-beta repeat domain containing protein, expressed	transducin family protein / WD-40 repeat family protein	Encodes a transducin family nucleolar protein with six WD40 repeats that is most likely involved in 18S rRNA biogenesis. The slow progression of the gametophytic division cycles in swa1 suggested that the SWA1 protein is required for the normal progression of mitotic division cycles through the regulation of cell metabolism. Ubiquitously expressed throughout the plant.	SWA1, EDA13, EDA19
MLOC_28244.1	LC	132.436			No hits found	No hits found	No hits found	No hits found	No hits found	#N/A	#N/A	0	0	#N/A	0
MLOC_29293.1	LC	132.436			No hits found	No hits found	No hits found	No hits found	No hits found	#N/A	#N/A	0	0	#N/A	0
MLOC_25096.1	LC	132.649			Bradi3g36860.1	LOC_Os09g25460.1	Sb07g021750.1	AEGTA15239	AT5G48930.1	hydroxycinnamoyl-CoA shikimate/quinate hydroxycinnamoyl transferase	transferase family protein, putative, expressed	transferase family protein, putative, expressed	hydroxycinnamoyl-CoA shikimate/quinate hydroxycinnamoyl transferase	At5g48930 has been shown to encode for the hydroxycinnamoyl-Coenzyme A shikimate/quinate hydroxycinnamoyltransferase (HCT) both synthesizing and catabolizing the hydroxycinnamoylesters (coumaroyl/caffeoyl shikimate and quinate) involved in the phenylpropanoid pathway. Influence on the accumulation of flavonoids which in turn inhibit auxin transport and reduce plant growth.	HCT
AK355215	HC	132.649	SNP	between DM1 e35RM and e35RD	Bradi3g37690.1	LOC_Os08g35860.1	Sb07g022530.1	AEGTA17643	AT5G21482.1	cytokinin oxidase 7	cytokinin dehydrogenase precursor, putative, expressed	cytokinin dehydrogenase precursor, putative, expressed	cytokinin oxidase 7	This gene used to be called AtCKX5. It encodes a protein whose sequence is similar to cytokinin oxidase/dehydrogenase, which catalyzes the degradation of cytokinins.	CKX7, ATCKX5
MLOC_27688.1	LC	132.725			No hits found	No hits found	No hits found	No hits found	No hits found	#N/A	#N/A	0	0	#N/A	0
MLOC_78086.1	LC	132.725			No hits found	No hits found	No hits found	No hits found	No hits found	#N/A	#N/A	0	0	#N/A	0
MLOC_50020.1	LC	133.838			No hits found	LOC_Os08g07550.1	No hits found	No hits found	No hits found	#N/A	#N/A	hAT dimerisation domain-containing protein, putative, expressed	0	#N/A	0
AK249008.1	HC	133.924	2_0483	Flanking Marker based on fine mapping (Figure 4 in main manuscript), also identified in RNAseq data	Bradi1g62660.1	LOC_Os03g22490.1	Sb01g035560.1	AEGTA29404	AT1G23000.1	Heavy metal transport/detoxification superfamily protein	heavy metal-associated domain containing protein, expressed	heavy metal-associated domain containing protein, expressed	Heavy metal transport/detoxification superfamily protein	0
MLOC_12846.1	LC	133.924			No hits found	No hits found	No hits found	No hits found	No hits found	#N/A	#N/A	0	0	#N/A	0
MLOC_42822.1	LC	133.924			No hits found	No hits found	No hits found	No hits found	No hits found	#N/A	#N/A	0	0	#N/A	0
MLOC_49446.1	LC	133.924			No hits found	No hits found	No hits found	No hits found	No hits found	#N/A	#N/A	0	0	#N/A	0
AK374634	HC	133.924		expressed in RNAseq experiment, no SNP	Bradi2g13550.1	LOC_Os06g47100.1	Sb10g027750.1	AEGTA12268	No hits found	F-box family protein	OsFBX203 - F-box domain containing protein, expressed	OsFBX203 - F-box domain containing protein, expressed	0	#N/A	0
MLOC_54339.1	LC	133.924			No hits found	No hits found	No hits found	No hits found	No hits found	#N/A	#N/A	0	0	#N/A	0
MLOC_54342.1	LC	133.924			Bradi4g10164.1	LOC_Os03g12310.1	Sb0015s007030.1	AEGTA11879	No hits found	0	retrotransposon protein, putative, unclassified, expressed	retrotransposon protein, putative, unclassified, expressed	0	#N/A	0
MLOC_54337.1	LC	133.924			No hits found	No hits found	No hits found	No hits found	No hits found	#N/A	#N/A	0	0	#N/A	0
MLOC_54338.1	LC	133.924			Bradi3g18240.1	LOC_Os03g29150.2	Sb01g048450.3	AEGTA15964	AT2G26260.1	3beta-hydroxysteroid-dehydrogenase/decarboxylase isoform 1	NAD dependent epimerase/dehydratase family protein, putative, expressed	NAD dependent epimerase/dehydratase family protein, putative, expressed	3beta-hydroxysteroid-dehydrogenase/decarboxylase isoform 2	Encodes an enzyme with 3&#946;-hydroxysteroid dehydrogenase/C4-decarboxylase activity <i>in vitro</i>. The activity of the enzyme was determined using microsomal extracts of yeast overexpressing the <i>Arabidopsis</i> gene. Cytosolic fractions failed to be associated to the activity, leading to the speculation that the enzyme is membrane-bound.	AT3BETAHSD/D2, 3BETAHSD/D2
MLOC_54340.1	LC	133.924			No hits found	No hits found	No hits found	No hits found	No hits found	#N/A	#N/A	0	0	#N/A	0
MLOC_54341.1	HC	133.924			Bradi2g22570.1	LOC_Os04g22460.1	Sb09g007400.1	AEGTA25831	No hits found	0	retrotransposon protein, putative, unclassified, expressed	retrotransposon protein, putative, unclassified, expressed	0	#N/A	0
MLOC_72271.1	LC	133.924			No hits found	No hits found	No hits found	No hits found	No hits found	#N/A	#N/A	0	0	#N/A	0
MLOC_72272.1	HC	133.924		expressed in RNAseq experiment, no SNP	Bradi4g21990.2	LOC_Os11g11780.1	Sb05g008300.1	AEGTA29334	AT4G23140.1	cysteine-rich RLK (RECEPTOR-like protein kinase) 29	protein kinase domain containing protein, expressed	cysteine-rich receptor-like protein kinase 21 precursor, putative, expressed	cysteine-rich RLK (RECEPTOR-like protein kinase) 6	Arabidopsis thaliana receptor-like protein kinase. Naming convention from Chen et al 2003 (PMID 14756307)	CRK6
MLOC_58753.1	HC	133.924			Bradi3g25580.1	LOC_Os09g20284.1	Sb07g005780.1	AEGTA28632	AT5G13700.1	polyamine oxidase 1	amine oxidase, flavin-containing, domain containing protein, expressed	amine oxidase, flavin-containing, domain containing protein, expressed	polyamine oxidase 1	Encodes a protein with polyamine oxidase activity. The mRNA of this gene is only expressed in very low amounts in the organs where it was detected (light-grown plants).	ATPAO1, APAO, PAO1
AK363176	HC	133.924		expressed in RNAseq experiment, no SNP	Bradi2g34827.3	LOC_Os07g32420.3	Sb05g004810.1	AEGTA09705	AT5G46550.1	DNA-binding bromodomain-containing protein	bromodomain domain containing protein, expressed	bromodomain domain containing protein, expressed	DNA-binding bromodomain-containing protein	0
MLOC_5831.1	LC	133.924			No hits found	No hits found	No hits found	No hits found	No hits found	#N/A	#N/A	0	0	#N/A	0
MLOC_5830.3	LC	133.924		expressed in RNAseq experiment, no SNP	Bradi2g34827.1	LOC_Os07g32420.2	Sb02g034290.1	AEGTA09705	No hits found	bromodomain and extraterminal domain protein 9	bromodomain domain containing protein, expressed	bromodomain domain containing protein, expressed	0	#N/A	0
MLOC_12999.1	HC	133.924			Bradi3g06120.3	LOC_Os02g08500.1	Sb04g005580.1	AEGTA03300	AT4G31920.1	response regulator 12	two-component response regulator, putative, expressed	two-component response regulator, putative, expressed	response regulator 10	Encodes an Arabidopsis response regulator (ARR) protein that acts in concert with other type-B ARRs in the cytokinin signaling pathway. Also involved in cytokinin-dependent inhibition of hypocotyl elongation and cytokinin-dependent greening and shooting in tissue culture.	ARR10, RR10
MLOC_34618.1	LC	133.924			Bradi3g07920.1	LOC_Os02g11830.2	Sb04g007330.1	AEGTA23757	AT1G52360.1	Coatomer, beta\' subunit	coatomer subunit beta, putative, expressed	coatomer subunit beta, putative, expressed	Coatomer, beta' subunit	0
MLOC_36654.6	LC	133.924			Bradi1g14720.1	LOC_Os03g41460.1	Sb01g014720.1	AEGTA25568	AT4G33950.2	Protein kinase superfamily protein	CAMK_CAMK_like.20 - CAMK includes calcium/calmodulin depedent protein kinases, expressed	CAMK_CAMK_like.20 - CAMK includes calcium/calmodulin depedent protein kinases, expressed	Protein kinase superfamily protein	Encodes calcium-independent ABA-activated protein kinase, a member of SNF1-related protein kinases (SnRK2) whose activity is activated by ionic (salt) and non-ionic (mannitol) osmotic stress. Mutations disrupted ABA induction of stomatal closure as well as ABA inhibition of light-induced stomatal opening. However, regulation of stomatal opening/closing by light or CO(2) is not affected in these m…	OST1, SNRK2-6, SRK2E, SNRK2.6, P44
MLOC_61740.3	LC	133.924			Bradi3g18240.2	LOC_Os03g29170.1	Sb01g032960.1	AEGTA29558	AT1G47290.1	3beta-hydroxysteroid-dehydrogenase/decarboxylase isoform 1	NAD dependent epimerase/dehydratase family protein, putative, expressed	sterol-4-alpha-carboxylate 3-dehydrogenase, decarboxylating, putative, expressed	3beta-hydroxysteroid-dehydrogenase/decarboxylase isoform 1	Encodes an enzyme with 3&#946;-hydroxysteroid dehydrogenase/C4-decarboxylase activity <i>in vitro</i>. The activity of the enzyme was determined using microsomal extracts of yeast overexpressing the <i>Arabidopsis</i> gene. Cytosolic fractions failed to be associated to the activity, leading to the speculation that the enzyme is membrane-bound.	AT3BETAHSD/D1, 3BETAHSD/D1
MLOC_62050.1	LC	133.924			No hits found	No hits found	No hits found	No hits found	No hits found	#N/A	#N/A	0	0	#N/A	0
MLOC_62051.5	HC	133.924		expressed in RNAseq experiment, no SNP	Bradi1g62660.1	LOC_Os03g22490.1	Sb01g035560.2	AEGTA29404	AT1G23000.1	Heavy metal transport/detoxification superfamily protein	heavy metal-associated domain containing protein, expressed	heavy metal-associated domain containing protein, expressed	Heavy metal transport/detoxification superfamily protein	0
MLOC_62049.1	HC	133.924		expressed in RNAseq experiment, no SNP	Bradi3g12660.1	LOC_Os08g45080.1	Sb07g023630.2	AEGTA02097	AT1G15780.1	0	expressed protein	expressed protein	unknown protein; BEST Arabidopsis thaliana protein match is: unknown protein (TAIR:AT2G10440.1); Has 103701 Blast hits to 43153 proteins in 1828 species: Archae - 30; Bacteria - 7385; Metazoa - 38639; Fungi - 11531; Plants - 7727; Viruses - 307; Other Eukaryotes - 38082 (source: NCBI BLink).	0
MLOC_75426.1	LC	133.924			No hits found	LOC_Os12g21720.1	No hits found	No hits found	No hits found	#N/A	#N/A	retrotransposon protein, putative, unclassified, expressed	0	#N/A	0
MLOC_75427.1	LC	133.924			No hits found	No hits found	No hits found	No hits found	No hits found	#N/A	#N/A	0	0	#N/A	0
MLOC_29.1	LC	133.924			No hits found	No hits found	No hits found	No hits found	No hits found	#N/A	#N/A	0	0	#N/A	0
MLOC_21783.1	LC	133.924			No hits found	No hits found	No hits found	No hits found	No hits found	#N/A	#N/A	0	0	#N/A	0
MLOC_58068.1	LC	133.924			Bradi1g29350.3	LOC_Os11g11780.1	Sb05g008300.1	AEGTA29559	AT4G38830.1	cysteine-rich RLK (RECEPTOR-like protein kinase) 6	cysteine-rich receptor-like protein kinase 21 precursor, putative, expressed	cysteine-rich receptor-like protein kinase 21 precursor, putative, expressed	cysteine-rich RLK (RECEPTOR-like protein kinase) 26	Encodes a cysteine-rich receptor-like protein kinase.	CRK26
MLOC_58069.1	LC	133.924			No hits found	No hits found	No hits found	No hits found	No hits found	#N/A	#N/A	0	0	#N/A	0
AK360905	HC	133.924		expressed in RNAseq experiment, no SNP	Bradi3g19990.1	LOC_Os08g20270.2	Sb03g046030.1	AEGTA30704	AT2G25280.1	0	MEMO1, putative, expressed	MEMO1, putative, expressed	CONTAINS InterPro DOMAIN/s: UPF0103/Mediator of ErbB2-driven cell motility (Memo), related (InterPro:IPR002737); Has 1074 Blast hits to 1072 proteins in 474 species: Archae - 213; Bacteria - 366; Metazoa - 159; Fungi - 135; Plants - 54; Viruses - 0; Other Eukaryotes - 147 (source: NCBI BLink).	0
MLOC_15514.1	LC	133.924			No hits found	No hits found	No hits found	No hits found	No hits found	#N/A	#N/A	0	0	#N/A	0
MLOC_49278.2	LC	133.924			No hits found	No hits found	Sb02g010980.1	AEGTA02319	No hits found	#N/A	#N/A	0	0	#N/A	0
MLOC_49279.1	LC	133.924			No hits found	No hits found	No hits found	No hits found	No hits found	#N/A	#N/A	0	0	#N/A	0
MLOC_78452.1	HC	133.924			Bradi3g25580.1	LOC_Os09g20284.1	Sb07g005780.1	AEGTA28632	AT5G13700.1	polyamine oxidase 1	amine oxidase, flavin-containing, domain containing protein, expressed	amine oxidase, flavin-containing, domain containing protein, expressed	polyamine oxidase 1	Encodes a protein with polyamine oxidase activity. The mRNA of this gene is only expressed in very low amounts in the organs where it was detected (light-grown plants).	ATPAO1, APAO, PAO1
MLOC_41472.1	LC	134.065			No hits found	No hits found	No hits found	No hits found	No hits found	#N/A	#N/A	0	0	#N/A	0
AK248196.1	LC	134.065			No hits found	No hits found	Sb05g005285.1	No hits found	No hits found	#N/A	#N/A	0	0	#N/A	0
AK367995	HC	134.207	SNP	between DM1 e35RM and e35RD	Bradi1g29930.1	LOC_Os06g50840.1	Sb10g030410.1	AEGTA28410	AT1G20110.1	RING/FYVE/PHD zinc finger superfamily protein	zinc finger family protein, putative, expressed	zinc finger family protein, putative, expressed	RING/FYVE/PHD zinc finger superfamily protein	0
MLOC_36853.1	LC	134.207		expressed in RNAseq experiment, no SNP	Bradi1g30000.1	LOC_Os06g50900.1	Sb10g030470.1	AEGTA03036	No hits found	beta HLH protein 93	BHLH transcription factor, putative, expressed	expressed protein	0	#N/A	0
MLOC_40783.1	LC	134.207			No hits found	No hits found	No hits found	No hits found	No hits found	#N/A	#N/A	0	0	#N/A	0
MLOC_31841.1	LC	134.207			No hits found	No hits found	No hits found	No hits found	No hits found	#N/A	#N/A	0	0	#N/A	0
MLOC_62020.1	HC	134.207			Bradi3g16110.1	LOC_Os08g30210.1	Sb05g008860.1	AEGTA18433	AT1G06620.1	2-oxoglutarate (2OG) and Fe(II)-dependent oxygenase superfamily protein	1-aminocyclopropane-1-carboxylate oxidase homolog 1, putative, expressed	1-aminocyclopropane-1-carboxylate oxidase homolog 1, putative, expressed	2-oxoglutarate (2OG) and Fe(II)-dependent oxygenase superfamily protein	encodes a protein whose sequence is similar to a 2-oxoglutarate-dependent dioxygenase
MLOC_54434.1	HC	134.207	SNP	between DM1 e35RM and e35RD	Bradi1g31300.1	LOC_Os09g26200.1	Sb02g025380.1	AEGTA04148	AT1G24625.1	C2H2 and C2HC zinc fingers superfamily protein	ZOS9-11 - C2H2 zinc finger protein, expressed	ZOS9-11 - C2H2 zinc finger protein, expressed	zinc finger protein 7	Encodes a zinc finger protein containing only a single zinc finger.	ZFP7
MLOC_8273.1	LC	134.207			Bradi1g36640.1	LOC_Os06g40080.1	Sb10g023510.1	AEGTA06659	AT2G26670.1	Plant haem oxygenase (decyclizing) family protein	heme oxygenase 1, putative, expressed	heme oxygenase 1, putative, expressed	Plant haem oxygenase (decyclizing) family protein	Encodes a plastid heme oxygenase necessary for phytochrome chromophore biosynthesis and for coupling the expression of some nuclear genes to the functional state of the chloroplast.	HY1, ATHO1, HO1, TED4, GUN2, HY6
MLOC_14243.1	HC	134.207			Bradi1g29920.1	LOC_Os06g50830.1	Sb10g030400.1	AEGTA04112	AT4G35900.1	Basic-leucine zipper (bZIP) transcription factor family protein	bZIP transcription factor domain containing protein, expressed	bZIP transcription factor domain containing protein, expressed	Basic-leucine zipper (bZIP) transcription factor family protein	bZIP protein required for positive regulation of flowering. Mutants are late flowering. FD interacts with FT to promote flowering.Expressed in the shoot apex in floral anlagen, then declines in floral primordia.	FD, FD-1, atbzip14
MLOC_51429.1	LC	134.207			No hits found	No hits found	No hits found	No hits found	No hits found	#N/A	#N/A	0	0	#N/A	0
MLOC_51430.2	HC	134.207			No hits found	LOC_Os04g31250.1	No hits found	AEGTA25989	No hits found	#N/A	#N/A	DEFL49 - Defensin and Defensin-like DEFL family, expressed	0	#N/A	0
MLOC_69624.1	LC	134.207			No hits found	No hits found	No hits found	No hits found	No hits found	#N/A	#N/A	0	0	#N/A	0
MLOC_69623.1	HC	134.207		expressed in RNAseq experiment, no SNP	Bradi1g30007.1	LOC_Os06g50910.2	Sb10g030475.1	AEGTA03037	AT5G40820.1	Ataxia telangiectasia-mutated and RAD3-related	Phosphatidylinositol kinase and FAT containing domain protein, putative, expressed	Phosphatidylinositol kinase and FAT containing domain protein, putative, expressed	Ataxia telangiectasia-mutated and RAD3-related	Encodes a Arabidopsis ortholog of the ATR protein kinase that is involved in a wide range of responses to DNA damage and plays a central role in cell-cycle regulation. Dominant loss of function alleles identified as suppressors of ALS also exhibit increased tolerance to aluminum. This may be due to the inhibition of terminal differentiation of the root apex upon exposure to Al.	ATRAD3, ATR, ATATR
MLOC_75309.1	HC	134.207	SNP	between DM1 e35RM and e35RD	Bradi1g29947.1	LOC_Os06g50850.1	Sb10g030420.1	AEGTA28410	AT1G11320.1	0	expressed protein	expressed protein	unknown protein; FUNCTIONS IN: molecular_function unknown; INVOLVED IN: biological_process unknown; LOCATED IN: mitochondrion, plastid; EXPRESSED IN: 7 plant structures; EXPRESSED DURING: C globular stage, F mature embryo stage, petal differentiation and expansion stage, E expanded cotyledon stage, D bilateral stage; Has 46 Blast hits to 46 proteins in 14 species: Archae - 0; Bacteria - 2; Metazo…	0
MLOC_75308.3	HC	134.207	SNP	between DM1 e35RM and e35RD	Bradi1g29960.1	LOC_Os06g50860.1	Sb10g030430.1	AEGTA14553	AT4G38500.1	Protein of unknown function (DUF616)	hydrolase, acting on carbon-nitrogen, putative, expressed	hydrolase, acting on carbon-nitrogen, putative, expressed	Protein of unknown function (DUF616)	0
MLOC_75307.1	HC	134.207	SNP	between DM1 e35RM and e35RD	Bradi1g29970.1	LOC_Os06g50870.1	Sb10g030440.1	AEGTA14553	AT5G27280.1	Zim17-type zinc finger protein	DNL zinc finger domain containing protein, putative, expressed	DNL zinc finger domain containing protein, putative, expressed	Zim17-type zinc finger protein	0
MLOC_181.1	HC	134.207	SNP	between DM1 e35RM and e35RD	Bradi1g29980.1	LOC_Os06g50880.1	Sb10g030450.1	AEGTA23299	AT4G38480.1	Transducin/WD40 repeat-like superfamily protein	WD domain, G-beta repeat domain containing protein, expressed	WD domain, G-beta repeat domain containing protein, expressed	Transducin/WD40 repeat-like superfamily protein	0
MLOC_14928.3	HC	134.207			Bradi3g00757.1	LOC_Os12g09240.1	Sb05g005285.1	AEGTA20252	AT3G07040.1	NB-ARC domain-containing disease resistance protein	NBS-LRR disease resistance protein, putative, expressed	NBS-LRR disease resistance protein, putative, expressed	NB-ARC domain-containing disease resistance protein	Contains an N-terminal tripartite nucleotide binding site and a C-terminal tandem array of leucine-rich repeats. Confers resistance to Pseudomonas syringae strains that carry the avirulence genes avrB and avrRpm1.	RPM1, RPS3
MLOC_20769.1	LC	134.207			No hits found	No hits found	No hits found	No hits found	No hits found	#N/A	#N/A	0	0	#N/A	0
MLOC_38856.2	LC	134.207	SNP	between DM1 e35RM and e35RD	Bradi3g12660.1	LOC_Os08g45080.1	Sb07g023620.1	AEGTA31479	No hits found	0	expressed protein	expressed protein	0	#N/A	0
MLOC_59228.1	LC	134.207			No hits found	No hits found	No hits found	No hits found	No hits found	#N/A	#N/A	0	0	#N/A	0
MLOC_59227.1	HC	134.207			Bradi1g29910.1	LOC_Os06g50650.1	Sb10g030390.1	AEGTA12524	AT3G17675.1	Cupredoxin superfamily protein	plastocyanin-like domain containing protein, putative, expressed	plastocyanin-like domain containing protein, putative, expressed	Cupredoxin superfamily protein	Encodes a Plantacyanin/Basic blue family protein
MLOC_694.1	LC	134.207			No hits found	No hits found	No hits found	No hits found	No hits found	#N/A	#N/A	0	0	#N/A	0
AK365670	HC	134.207			Bradi1g60930.1	LOC_Os06g50410.1	Sb10g030380.1	No hits found	AT3G49070.1	Protein of unknown function (DUF677)	DUF677 domain containing protein, putative, expressed	DUF677 domain containing protein, putative, expressed	Protein of unknown function (DUF677)	0
MLOC_19457.1	HC	134.207			Bradi1g29370.1	LOC_Os08g14850.1	Sb05g008310.1	AEGTA11137	AT1G53350.1	LRR and NB-ARC domains-containing disease resistance protein	resistance protein, putative, expressed	resistance protein, putative, expressed	Disease resistance protein (CC-NBS-LRR class) family	0
MLOC_19458.1	LC	134.207			No hits found	No hits found	No hits found	No hits found	No hits found	#N/A	#N/A	0	0	#N/A	0
MLOC_62102.1	LC	134.207			Bradi4g21950.1	LOC_Os04g12830.1	Sb05g008310.1	AEGTA17598	AT3G46530.1	Disease resistance protein (CC-NBS-LRR class) family	resistance protein, putative, expressed	expressed protein	NB-ARC domain-containing disease resistance protein	Confers resistance to the biotrophic oomycete, Peronospora parasitica. Encodes an NBS-LRR type R protein with a putative amino-terminal leucine zipper. Fungal protein ATR13 induces RPP13 gene expression and disease resistance.	RPP13
MLOC_62103.1	LC	134.207			No hits found	No hits found	No hits found	No hits found	No hits found	#N/A	#N/A	0	0	#N/A	0
MLOC_7019.5	HC	134.207	3_1489	CAPS/dCAPS marker based on POPA	Bradi1g29990.1	LOC_Os06g50890.1	Sb10g030460.1	AEGTA05720	AT4G35785.1	RNA-binding (RRM/RBD/RNP motifs) family protein	RNA recognition motif containing protein, expressed	RNA recognition motif containing protein, expressed	RNA-binding (RRM/RBD/RNP motifs) family protein	0
MLOC_22742.1	LC	134.207	2_0117	Flanking Marker based on fine mapping (Figure 4 in main manuscript)	Bradi4g21620.1	LOC_Os07g42570.1	Sb06g020320.1	AEGTA00726	AT5G42500.1	Disease resistance-responsive (dirigent-like protein) family protein	dirigent, putative, expressed	dirigent, putative, expressed	Disease resistance-responsive (dirigent-like protein) family protein	0

## Sheet: Genes with SNP in QTL region
Table: Genes with a SNP or altered expression level within the segregating region identified through RNA sequencing
Transcript_ID	annotation (**=SNP in conserved domain)	CHR	POS (cM)	HC/LC	Variant calling e35R							Expression analysis
					Position	SNP		AA change				differential expression
						e35RM	e35RD	e35RM	e35RD	Syn/Non Syn	domain	Log2FC	Pvalue
polymorphisms identified just outside the flanking markers
MLOC_13716.1	Protein phosphatase 2C	7H	132.011	HC	126	G	A	E	E	Synonymous		-0.106997	0.995972
MLOC_13716.1		7H	132.011	HC	1091	G	A	S	N	Non-Synonymous
AK355215	Cytokinin oxidase/dehydrogenase 3**	7H	132.649	HC	325	G	A	G	S	Non-Synonymous	FAD_binding_4 superfamily	-0.0357086	0.997366
AK355215		7H	132.649	HC	338	C	T	A	V	Non-Synonymous	FAD_binding_4 superfamily
AK355215		7H	132.649	HC	399	C	T	N	N	Synonymous	FAD_binding_4 superfamily
AK355215		7H	132.649	HC	863	C	G	A	G	Non-Synonymous	Cytokin-bind superfamily
AK355215		7H	132.649	HC	906	G	C	L	L	Synonymous	Cytokin-bind superfamily
AK355215		7H	132.649	HC	978	C	T	Y	Y	Synonymous	Cytokin-bind superfamily
AK374634	unknown protein	7H	133.924	HC	123	T	C	A	A	Synonymous		0.253791	0.995972
AK374634		7H	133.924	HC	355	C	A	L	I	Non-Synonymous
AK374634		7H	133.924	HC	383	A	G	N	S	Non-Synonymous
AK374634		7H	133.924	HC	406	G	A	A	T	Non-Synonymous
AK374634		7H	133.924	HC	421	G	C	V	L	Non-Synonymous
AK374634		7H	133.924	HC	757	C	T	L	F	Non-Synonymous
AK374634		7H	133.924	HC	1026	CCAG	C	IQ	I	Non-Synonymous
MLOC_62049.1	unknown protein	7H	133.924	HC	798	GCAA	G	QQ	Q	Non-Synonymous		-0.356971	0.683126
MLOC_62049.1		7H	133.924	HC	936	G	A	Q	Q	Synonymous
MLOC_62049.1		7H	133.924	HC	1037	A	C	Q	P	Non-Synonymous
MLOC_62049.1		7H	133.924	HC	1988	A	G	D	G	Non-Synonymous
MLOC_62049.1		7H	133.924	HC	2052	T	G	R	R	Synonymous
MLOC_62049.1		7H	133.924	HC	2109	A	G	A	A	Synonymous
MLOC_62051.5	Heavy metal transport/detoxification superfamily protein	7H	133.924	HC	189	G	C	V	V	Synonymous	HMA superfamily	0.909034	0.995972
MLOC_62051.5		7H	133.924	HC	316	G	A	G	S	Non-Synonymous
MLOC_62051.5		7H	133.924	HC	508	G	A	A	T	Non-Synonymous
MLOC_62051.5		7H	133.924	HC	628	G	C	A	P	Non-Synonymous
MLOC_62051.5		7H	133.924	HC	654	T	TCCGGCG	S	SPA	Non-Synonymous
MLOC_62051.5		7H	133.924	HC	702	G	A	P	P	Synonymous
MLOC_62051.5		7H	133.924	HC	917	A	G	Y	C	Non-Synonymous
MLOC_72272.1	Protein kinase-3	7H	133.924	HC	93	A	G	Q	Q	Synonymous		7.72	1.62712e-09
MLOC_72272.1		7H	133.924	HC	117	G	C	P	P	Synonymous	PKc_like superfamily
MLOC_72272.1		7H	133.924	HC	657	A	G	P	P	Synonymous	PKc_like superfamily
MLOC_72272.1		7H	133.924	HC	873	T	A	T	T	Synonymous	PKc_like superfamily
MLOC_72272.1		7H	133.924	HC	1026	C	T	S	S	Synonymous
polymorphisms identified within the flanking markers										Synonymous
AK249008.1	Heavy metal transport/detoxification superfamily protein	7H	133.924	HC	503	C	T	A	V	Non-Synonymous		1.07135	0.995972
AK249008.1		7H	133.924	HC	536	T	A	V	E	Non-Synonymous
AK249008.1		7H	133.924	HC	582	T	C	P	P	Synonymous
AK249008.1		7H	133.924	HC	746	T	C	M	T	Non-Synonymous
MLOC_181.1	DDB1-and CUL4-associated factor	7H	134.207	HC	1386	T	G	D	E	Non-Synonymous		-0.00394065	0.998588
AK367995	Zinc finger FYVE domain-containing protein 28	7H	134.207	HC	402	A	G	P	P	Synonymous		-0.0965625	0.995972
AK367995		7H	134.207	HC	1059	T	C	P	P	Synonymous
AK367995		7H	134.207	HC	1218	A	G	D	D	Synonymous	PHD_SF superfamily
AK367995		7H	134.207	HC	1410	T	C	S	S	Synonymous
AK367995		7H	134.207	HC	1411	G	C	G	R	Non-Synonymous
MLOC_38856.2	unknown protein	7H	134.207	LC	174	C	T	D	D	Synonymous		-0.445867	0.775884
MLOC_38856.2		7H	134.207	LC	526	C	T	P	S	Non-Synonymous
MLOC_38856.2		7H	134.207	LC	627	A	ACAGCAG	N	NQQ	Non-Synonymous
MLOC_75307.1	Zim17-type zinc finger protein	7H	134.207	HC	173	C	T	A	V	Non-Synonymous		0.164003	0.995972
MLOC_75307.1		7H	134.207	HC	453	G	T	R	R	Synonymous
MLOC_75307.1		7H	134.207	HC	609	G	C	G	G	Synonymous	zf-DNL superfamily
MLOC_75307.1		7H	134.207	HC	721	A	G	S	G	Non-Synonymous
MLOC_75308.3	Protein of unknown function (DUF616)	7H	134.207	HC	206	T	C	L	P	Non-Synonymous		-0.118355	0.995972
MLOC_75308.3		7H	134.207	HC	252	C	T	V	V	Synonymous
MLOC_75308.3		7H	134.207	HC	1116	T	G	T	T	Synonymous	DUF616 superfamily
MLOC_75308.3		7H	134.207	HC	1266	A	G	T	T	Synonymous
MLOC_75309.1	unknown protein	7H	134.207	HC	75	T	C	S	S	Synonymous		0.302781	0.995972
MLOC_75309.1		7H	134.207	HC	147	G	C	A	A	Synonymous
MLOC_75309.1		7H	134.207	HC	180	A	G	Q	Q	Synonymous
MLOC_75309.1		7H	134.207	HC	307	A	G	T	A	Non-Synonymous
MLOC_75309.1		7H	134.207	HC	438	T	C	N	N	Synonymous
MLOC_54434.1	Zinc finger protein 3	7H	134.207	HC	81	A	G	V	V	Synonymous		5.59835	4.82411e-05
MLOC_54434.1		7H	134.207	HC	123	A	G	P	P	Synonymous
MLOC_54434.1		7H	134.207	HC	270	T	G	V	V	Synonymous
MLOC_54434.1		7H	134.207	HC	316	A	G	N	D	Non-Synonymous
MLOC_54434.1		7H	134.207	HC	408	G	C	A	A	Synonymous
MLOC_54434.1		7H	134.207	HC	479	T	A	M	K	Non-Synonymous
MLOC_54434.1		7H	134.207	HC	533	G	C	C	S	Non-Synonymous
Genes with a polymorphisms without any position according to the PopSeq barley reference
AK358955	Bromodomain-containing protein, putative			LC	753	AGATGTGAAC	A	KDVN	K	Non-Synonymous		-0.321086	0.995972
AK358955				LC	984	T	C	T	T	Synonymous
AK358955				LC	1269	C	T	V	V	Synonymous
MLOC_50584.1	unknown			LC	211	G	T	S	S	Synonymous		0.149555	0.995972
MLOC_50584.1				LC	217	G	T	A	S	Non-Synonymous
MLOC_75306.1	ARM repeat superfamily protein			HC	16	C	T	S	S	Synonymous		-0.0304775	0.995972

## Sheet: Sanger sequencing of MLOC_54434
Table: Sanger sequencing results and co-segregation of MLOC_54434.1 with the awn length phenotype in BM1 and DM1 NILs
NIL	awn length phenotype	Nucleotide Sequence
a41D	long	A	T	G	G	C	T	C	A	G	C	T	T	G	C	C	G	T	C	C	T	G	G	A	T	C	T	C	A	C	A	G	T	A	A	A	G	-	-	A	A	C	A	G	T	G	C	C	A
a41M	long	A	T	G	G	C	T	C	A	G	C	T	T	G	C	C	G	T	C	C	T	G	G	A	T	C	T	C	A	C	A	G	T	A	A	A	G	-	-	A	A	C	A	G	T	G	C	C	A
d18M	long	A	T	G	G	C	T	C	A	G	C	T	T	G	C	C	G	T	C	C	T	G	G	A	T	C	T	C	A	C	A	G	T	A	A	A	G	-	-	A	A	C	A	G	T	G	C	C	A
e35M	long	A	T	G	G	C	T	C	A	G	C	T	T	G	C	C	G	T	C	C	T	G	G	A	T	C	T	C	A	C	A	G	T	A	A	A	G	-	-	A	A	C	A	G	T	G	C	C	A
e35RM	long	A	T	G	G	C	T	C	A	G	C	T	T	G	C	C	G	T	C	C	T	G	G	A	T	C	T	C	A	C	A	G	T	A	A	A	G	-	-	A	A	C	A	G	T	G	C	C	A
v44A	long	A	T	G	G	C	T	C	A	G	C	T	T	G	C	C	G	T	C	C	T	G	G	A	T	C	T	C	A	C	A	G	T	A	A	A	G	-	-	A	A	C	A	G	T	G	C	C	A
j17M	long	A	T	G	G	C	T	C	A	G	C	T	T	G	C	C	G	T	C	C	T	G	G	A	T	C	T	C	A	C	A	G	T	A	A	A	G	-	-	A	A	C	A	G	T	G	C	C	A
l04M	long	A	T	G	G	C	T	C	A	G	C	T	T	G	C	C	G	T	C	C	T	G	G	A	T	C	T	C	A	C	A	G	T	A	A	A	G	-	-	A	A	C	A	G	T	G	C	C	A
u24M	long	A	T	G	G	C	T	C	A	G	C	T	T	G	C	C	G	T	C	C	T	G	G	A	T	C	T	C	A	C	A	G	T	A	A	A	G	-	-	A	A	C	A	G	T	G	C	C	A
v44M	long	A	T	G	G	C	T	C	A	G	C	T	T	G	C	C	G	T	C	C	T	G	G	A	T	C	T	C	A	C	A	G	T	A	A	A	G	-	-	A	A	C	A	G	T	G	C	C	A
y26M	long	A	T	G	G	C	T	C	A	G	C	T	T	G	C	C	G	T	C	C	T	G	G	A	T	C	T	C	A	C	A	G	T	A	A	A	G	-	-	A	A	C	A	G	T	G	C	C	A
d18D	short	A	T	G	G	C	T	C	A	G	C	T	T	G	C	C	G	T	C	C	T	G	G	A	T	C	T	C	A	C	A	G	T	A	A	A	G	A	G	A	A	G	A	G	T	G	C	C	A
e35D	short	A	T	G	G	C	T	C	A	G	C	T	T	G	C	C	G	T	C	C	T	G	G	A	T	C	T	C	A	C	A	G	T	A	A	A	G	A	G	A	A	G	A	G	T	G	C	C	A
e35RD	short	A	T	G	G	C	T	C	A	G	C	T	T	G	C	C	G	T	C	C	T	G	G	A	T	C	T	C	A	C	A	G	T	A	A	A	G	A	G	A	A	G	A	G	T	G	C	C	A
s07D	short	A	T	G	G	C	T	C	A	G	C	T	T	G	C	C	G	T	C	C	T	G	G	A	T	C	T	C	A	C	A	G	T	A	A	A	G	A	G	A	A	G	A	G	T	G	C	C	A
e24D	short	A	T	G	G	C	T	C	A	G	C	T	T	G	C	C	G	T	C	C	T	G	G	A	T	C	T	C	A	C	A	G	T	A	A	A	G	A	G	A	A	G	A	G	T	G	C	C	A
j17A	short	A	T	G	G	C	T	C	A	G	C	T	T	G	C	C	G	T	C	C	T	G	G	A	T	C	T	C	A	C	A	G	T	A	A	A	G	A	G	A	A	G	A	G	T	G	C	C	A
l04A	short	A	T	G	G	C	T	C	A	G	C	T	T	G	C	C	G	T	C	C	T	G	G	A	T	C	T	C	A	C	A	G	T	A	A	A	G	A	G	A	A	G	A	G	T	G	C	C	A
n01A	short	A	T	G	G	C	T	C	A	G	C	T	T	G	C	C	G	T	C	C	T	G	G	A	T	C	T	C	A	C	A	G	T	A	A	A	G	A	G	A	A	G	A	G	T	G	C	C	A
u24A	short	A	T	G	G	C	T	C	A	G	C	T	T	G	C	C	G	T	C	C	T	G	G	A	T	C	T	C	A	C	A	G	T	A	A	A	G	A	G	A	A	G	A	G	T	G	C	C	A
y26A	short	A	T	G	G	C	T	C	A	G	C	T	T	G	C	C	G	T	C	C	T	G	G	A	T	C	T	C	A	C	A	G	T	A	A	A	G	A	G	A	A	G	A	G	T	G	C	C	A
s07M	short	A	T	G	G	C	T	C	A	G	C	T	T	G	C	C	G	T	C	C	T	G	G	A	T	C	T	C	A	C	A	G	T	A	A	A	G	A	G	A	A	G	A	G	T	G	C	C	A
e24M	short	A	T	G	G	C	T	C	A	G	C	T	T	G	C	C	G	T	C	C	T	G	G	A	T	C	T	C	A	C	A	G	T	A	A	A	G	A	G	A	A	G	A	G	T	G	C	C	A
n01M	short	A	T	G	G	C	T	C	A	G	C	T	T	G	C	C	G	T	C	C	T	G	G	A	T	C	T	C	A	C	A	G	T	A	A	A	G	A	G	A	A	G	A	G	T	G	C	C	A
conservation		*	*	*	*	*	*	*	*	*	*	*	*	*	*	*	*	*	*	*	*	*	*	*	*	*	*	*	*	*	*	*	*	*	*	*	*			*	*		*	*	*	*	*	*	*
position		1	2	3	4	5	6	7	8	9	10	11	12	13	14	15	16	17	18	19	20	21	22	23	24	25	26	27	28	29	30	31	32	33	34	35	36	37	38	39	40	41	42	43	44	45	46	47	48
NIL	awn length phenotype	Protein Sequence
a41D	long	M	A	Q	L	A	V	L	D	L	T	V	K	N	S	A	K	R	N	Q	H	H	P	Q	N	V	R	V	P	S	K	I	H	V	P	L	A	H	L	C	S	P	D	L	K	T	M	L	A
a41M	long	M	A	Q	L	A	V	L	D	L	T	V	K	N	S	A	K	R	N	Q	H	H	P	Q	N	V	R	V	P	S	K	I	H	V	P	L	A	H	L	C	S	P	D	L	K	T	M	L	A
d18M	long	M	A	Q	L	A	V	L	D	L	T	V	K	N	S	A	K	R	N	Q	H	H	P	Q	N	V	R	V	P	S	K	I	H	V	P	L	A	H	L	C	S	P	D	L	K	T	M	L	A
e35M	long	M	A	Q	L	A	V	L	D	L	T	V	K	N	S	A	K	R	N	Q	H	H	P	Q	N	V	R	V	P	S	K	I	H	V	P	L	A	H	L	C	S	P	D	L	K	T	M	L	A
e35RM	long	M	A	Q	L	A	V	L	D	L	T	V	K	N	S	A	K	R	N	Q	H	H	P	Q	N	V	R	V	P	S	K	I	H	V	P	L	A	H	L	C	S	P	D	L	K	T	M	L	A
v44A	long	M	A	Q	L	A	V	L	D	L	T	V	K	N	S	A	K	R	N	Q	H	H	P	Q	N	V	R	V	P	S	K	I	H	V	P	L	A	H	L	C	S	P	D	L	K	T	M	L	A
j17M	long	M	A	Q	L	A	V	L	D	L	T	V	K	N	S	A	K	R	N	Q	H	H	P	Q	N	V	R	V	P	S	K	I	H	V	P	L	A	H	L	C	S	P	D	L	K	T	M	L	A
l04M	long	M	A	Q	L	A	V	L	D	L	T	V	K	N	S	A	K	R	N	Q	H	H	P	Q	N	V	R	V	P	S	K	I	H	V	P	L	A	H	L	C	S	P	D	L	K	T	M	L	A
u24M	long	M	A	Q	L	A	V	L	D	L	T	V	K	N	S	A	K	R	N	Q	H	H	P	Q	N	V	R	V	P	S	K	I	H	V	P	L	A	H	L	C	S	P	D	L	K	T	M	L	A
v44M	long	M	A	Q	L	A	V	L	D	L	T	V	K	N	S	A	K	R	N	Q	H	H	P	Q	N	V	R	V	P	S	K	I	H	V	P	L	A	H	L	C	S	P	D	L	K	T	M	L	A
y26M	long	M	A	Q	L	A	V	L	D	L	T	V	K	N	S	A	K	R	N	Q	H	H	P	Q	N	V	R	V	P	S	K	I	H	V	P	L	A	H	L	C	S	P	D	L	K	T	M	L	A
d18D	short	M	A	Q	L	A	V	L	D	L	T	V	K	R	R	V	P	S	A	T	S	T	T	P	R	T	S	G	C	R	P	R	S	M	C	L	L	P	I	C	A	P	R	I	*
e35D	short	M	A	Q	L	A	V	L	D	L	T	V	K	R	R	V	P	S	A	T	S	T	T	P	R	T	S	G	C	R	P	R	S	M	C	L	L	P	I	C	A	P	R	I	*
e35RD	short	M	A	Q	L	A	V	L	D	L	T	V	K	R	R	V	P	S	A	T	S	T	T	P	R	T	S	G	C	R	P	R	S	M	C	L	L	P	I	C	A	P	R	I	*
s07D	short	M	A	Q	L	A	V	L	D	L	T	V	K	R	R	V	P	S	A	T	S	T	T	P	R	T	S	G	C	R	P	R	S	M	C	L	L	P	I	C	A	P	R	I	*
e24D	short	M	A	Q	L	A	V	L	D	L	T	V	K	R	R	V	P	S	A	T	S	T	T	P	R	T	S	G	C	R	P	R	S	M	C	L	L	P	I	C	A	P	R	I	*
j17A	short	M	A	Q	L	A	V	L	D	L	T	V	K	R	R	V	P	S	A	T	S	T	T	P	R	T	S	G	C	R	P	R	S	M	C	L	L	P	I	C	A	P	R	I	*
l04A	short	M	A	Q	L	A	V	L	D	L	T	V	K	R	R	V	P	S	A	T	S	T	T	P	R	T	S	G	C	R	P	R	S	M	C	L	L	P	I	C	A	P	R	I	*
n01A	short	M	A	Q	L	A	V	L	D	L	T	V	K	R	R	V	P	S	A	T	S	T	T	P	R	T	S	G	C	R	P	R	S	M	C	L	L	P	I	C	A	P	R	I	*
u24A	short	M	A	Q	L	A	V	L	D	L	T	V	K	R	R	V	P	S	A	T	S	T	T	P	R	T	S	G	C	R	P	R	S	M	C	L	L	P	I	C	A	P	R	I	*
y26A	short	M	A	Q	L	A	V	L	D	L	T	V	K	R	R	V	P	S	A	T	S	T	T	P	R	T	S	G	C	R	P	R	S	M	C	L	L	P	I	C	A	P	R	I	*
s07M	short	M	A	Q	L	A	V	L	D	L	T	V	K	R	R	V	P	S	A	T	S	T	T	P	R	T	S	G	C	R	P	R	S	M	C	L	L	P	I	C	A	P	R	I	*
e24M	short	M	A	Q	L	A	V	L	D	L	T	V	K	R	R	V	P	S	A	T	S	T	T	P	R	T	S	G	C	R	P	R	S	M	C	L	L	P	I	C	A	P	R	I	*
n01M	short	M	A	Q	L	A	V	L	D	L	T	V	K	R	R	V	P	S	A	T	S	T	T	P	R	T	S	G	C	R	P	R	S	M	C	L	L	P	I	C	A	P	R	I	*
conservation		*	*	*	*	*	*	*	*	*	*	*	*
position		1	2	3	4	5	6	7	8	9	10	11	12	13	14	15	16	17	18	19	20	21	22	23	24	25	26	27	28	29	30	31	32	33	34	35	36	37	38	39	40	41	42	43	44	45	46	47	48
[truncated: 500 more columns]
