# Supplementary material for: Fine mapping of a major QTL for awn length in barley using a multiparent mapping population
Source: Theor Appl Genet. 2016 Oct 12;130(2):269–81. doi: 10.1007/s00122-016-2807-y (PMC5263209; doi:10.1007/s00122-016-2807-y)
Supplement: Supplementary file 3 — Supplementary material 3 (XLSX 11 kb) [file 122_2016_2807_MOESM3_ESM.xlsx]

## Sheet: Markers
Online Resource 3. Markers used for fine mapping
name	Primer F	Primer R	origin	enzyme	comment
3_0593	AAGAGCAGCTCATCGGTCTC	AAAGGAGCCTTGGATTTCGT	BOPA2	AvaII
1_0130	CCAAGGACAAGAAGCTCACC	TTTACGGGCAATACCAAAGC	BOPA1	HinfI
1_1275	GGGTCATCATCTGAGGTCGT	GCAGCTCAAAGAACGGATTC	BOPA1	BanI
2_1525	AAGGCAGCAAGTGATCGAGT	AGAGTCTGCGCCTCAAACAT	POPA	--	[size difference marker]
2_0483	TGAGAAAGAGGAGGCGAAAG	CTCGGTGAAATCACATGACG	POPA	--	[size difference marker]
3_1489	GTTGTTTCTTTGCGTCAGCA	TCGACGAATATATCGTTCCAAG	POPA	Hpy166II
2_0117	GCAGCAGCGACATTCTTCTC	CAGCTCGTTGTCCAGCAC	BOPA1	DdeI
10803	CTATCTTCGGCAAGGACGAC	AGAGAAGCCAGCGATGTCAC	UniGene	HaeIII
2_0504	ATTTTGTTGCTGGCTTGCTGCGGCG	CGGTAATGCTCATCAACGAC	BOPA1	HhaI
1_0999	CGAGGGAGTGGACTAGCAGCTGA	AGATGGATTGGCTGCTGAATTAAT	BOPA1	MwoI
MLOC_54434.1	ACTCCTGTCCATGGCTCAG	GTATGGCTGTGTGGGTGACT	/	HpaII
MLOC_54434.1	GTGGTGCAGCATATCAACGT	ATAAGGGATCCGGAGCAAGG			sanger sequencing candidate
