# Supplementary material for: Fine mapping of a major QTL for awn length in barley using a multiparent mapping population
Source: Theor Appl Genet. 2016 Oct 12;130(2):269–81. doi: 10.1007/s00122-016-2807-y (PMC5263209; doi:10.1007/s00122-016-2807-y)
Supplement: Supplementary file 4 — Supplementary material 4 (XLSX 1141 kb) [file 122_2016_2807_MOESM4_ESM.xlsx]

## Sheet: polymorphic markers 
Online Resource 5. Genotyping results from 384 BOPA single-nucleotide polymorphism (SNP) markers
Polymorphic markers are compared to Morex (A)
			POPA name	1_1223	1_0419	1_0332	1_0030	2_0371	2_0712	1_0186	2_0617	1_0238	1_0275	2_0514	2_0698	1_1336	2_0912	2_1000	2_1312	2_1217	1_1359	2_0798	1_0933	1_1256	1_0324	2_1053	1_0768	2_1333	1_0002	2_0956	2_1219	1_0006	2_0121	2_0657	1_0471	1_0396	1_1277	2_0267	2_0780	2_0021	1_0789	1_0338	1_0854	1_0911	1_0586	1_1481	1_0903	1_0041	2_0603
sub-population	code	Awn_length	SNP name	ABC09402-1-2-275	3101-111	2609-350	10922-503	2496-1916	4226-570	1906-429	3751-1136	2151-1310	2314-1412	3277-446	4163-1786	ABC14148-1-1-177	5297-796	5798-867	8224-561	7284-710	ABC15349-1-1-162	4716-1205	7800-594	ABC10636-1-4-285	2577-1122	6118-595	5402-929	8486-1964	10070-1435	5547-294	7299-183	1016-376	12492-541	4005-530	34-472	2935-1634	ABC11290-sfp44-06	1923-265	4625-1413	10360-563	5690-1045	2633-498	6547-1363	7527-1618	4027-1814	ConsensusGBS0361-5	7381-1292	11454-414	3671-59
HID4/HID64	AB-1-1-1-1	98		A	A	A	A	A	A	A	A	A	A	A	A	A	A	A	A	A	A	A	A	A	A	A	A	A	A	A	A	A	A	A	A	A	A	A	A	A	A	A	A	A	A	A	A	A	B
	AB-1-1-1-2	137		A	A	A	A	A	A	A	A	A	A	A	A	A	A	A	A	A	A	A	A	A	A	A	A	A	A	A	A	A	A	A	A	A	A	A	A	A	A	A	A	A	A	A	A	A	B
	AB-1-1-1-3	142		A	A	A	A	A	A	A	A	A	A	A	A	A	A	A	A	A	A	A	A	A	A	A	A	A	A	A	A	A	A	A	A	A	A	A	A	A	A	A	A	A	B	A	H	A	B
	AB-1-1-1-4	151		A	A	A	A	A	A	A	A	A	A	A	A	A	A	A	A	A	A	A	A	A	A	A	A	A	A	A	A	A	A	A	A	A	A	A	A	A	A	A	A	A	A	A	A	A	B
	AB-1-2-1-1	160		A	A	A	A	A	A	A	A	A	A	A	A	A	A	A	A	A	A	A	A	A	A	A	A	A	A	A	A	A	A	A	A	A	A	A	.	A	A	A	A	A	A	A	A	A	A
	AB-1-2-1-2	155		A	A	A	A	A	A	A	A	A	A	A	A	A	A	A	A	A	A	A	A	A	A	A	A	A	A	A	A	A	A	A	A	A	A	A	A	A	A	A	A	A	A	A	.	A	B
	AB-1-2-1-3	154		A	A	A	A	A	A	A	A	A	A	A	A	A	A	A	A	A	A	A	A	A	A	A	A	A	A	A	A	A	A	A	A	A	A	A	A	A	A	A	A	A	A	A	A	A	A
	AB-1-2-1-4	151		A	A	A	A	A	A	A	A	A	A	A	A	A	A	A	A	A	A	A	A	A	A	A	A	A	A	A	A	A	A	A	A	A	A	A	A	A	A	A	A	A	A	A	A	A	B
	AB-13-1-1-1	147		A	A	A	A	A	A	A	A	A	A	A	A	A	A	A	A	A	A	A	A	A	A	A	A	A	A	A	A	A	A	A	A	A	A	A	A	A	A	A	A	A	A	A	A	A	A
	AB-13-1-1-2	119		A	A	A	A	B	H	H	H	A	H	H	H	H	A	A	B	A	A	B	B	A	A	B	A	A	B	B	B	A	A	A	A	A	A	A	A	A	A	A	A	A	A	A	A	A	A
	AB-13-1-1-3	139		A	A	A	A	B	B	B	B	A	B	B	B	B	A	A	B	A	A	B	B	A	A	B	A	A	A	A	A	A	A	A	A	A	A	A	A	A	A	A	A	A	A	A	A	A	A
	AB-13-2-1-1	130		A	B	A	A	A	A	A	A	A	A	A	A	A	A	A	A	A	A	A	A	A	A	A	A	A	A	A	A	A	A	A	A	A	A	A	A	A	A	A	A	A	A	A	A	A	B
	AB-13-2-1-2	145		A	A	A	A	A	A	A	A	A	A	A	A	A	A	A	A	A	A	A	A	A	A	A	A	A	A	A	A	A	A	A	A	A	A	A	A	A	A	A	A	A	A	A	A	A	B
	AB-13-2-1-3	120		A	B	A	A	.	A	A	A	A	A	A	A	A	A	A	A	A	A	A	A	A	A	A	A	A	A	A	.	A	A	A	A	A	A	A	A	A	A	A	A	A	A	A	A	A	B
	AB-13-2-1-4	147		A	A	A	A	A	A	A	A	A	A	A	A	A	A	A	A	A	A	A	A	A	A	A	A	A	A	A	A	A	A	A	A	A	A	A	A	A	A	A	A	A	A	A	A	A	A
	AB-13-3-1-1	154		A	A	A	A	B	A	A	A	A	A	A	A	A	A	A	A	A	A	A	A	A	A	A	A	A	B	B	B	A	A	A	A	A	A	A	A	A	A	A	A	A	A	A	A	A	B
	AB-13-3-1-2	174		A	.	A	A	B	B	B	B	A	B	B	B	B	A	A	B	A	A	B	B	A	A	B	A	A	B	B	B	A	A	A	A	A	A	A	A	A	A	A	A	A	A	A	A	A	B
	AB-13-3-1-3	161		A	A	A	A	B	B	B	B	A	B	B	B	B	A	A	B	A	A	B	B	A	A	B	A	A	B	B	B	A	A	A	A	A	A	A	A	A	A	A	A	A	A	A	A	A	H
	AB-16-1-1-1	165		A	A	B	A	B	B	B	B	A	B	B	B	B	A	A	B	A	A	B	B	A	A	B	A	A	B	B	B	A	A	A	A	A	A	A	A	A	A	A	A	A	A	A	A	A	A
	AB-16-1-1-2	168		A	A	A	A	A	A	A	A	A	A	A	A	A	A	A	A	A	A	A	A	A	A	A	A	A	A	A	A	A	A	A	A	A	A	A	A	A	A	A	A	A	A	A	A	A	A
	AB-16-1-1-3	156		A	A	B	A	B	B	B	B	A	B	B	B	B	A	A	B	A	A	B	B	A	A	B	A	A	B	B	B	A	A	A	A	A	A	A	A	A	A	A	A	A	A	A	A	A	A
	AB-16-1-1-4	146		A	A	B	A	B	B	B	B	A	A	A	A	A	A	A	A	A	A	A	A	A	A	A	A	A	A	A	A	A	A	A	A	A	A	A	A	A	A	A	A	A	A	A	A	A	A
	AB-16-2-1-1	127		A	A	B	A	B	B	B	B	A	B	B	B	B	A	A	B	A	A	B	B	A	A	B	A	A	B	B	B	A	B	A	B	A	B	B	B	B	A	A	B	A	B	A	B	A	B
	AB-16-2-1-2	129		A	A	A	A	A	A	A	A	A	A	A	A	A	A	A	H	A	A	H	H	A	A	H	A	A	B	B	B	A	B	A	B	A	B	B	B	B	A	A	B	A	B	A	B	A	B
	AB-16-2-1-4	152		A	A	A	A	A	A	A	A	A	A	A	A	A	A	A	A	A	A	A	A	A	A	A	A	A	H	H	H	A	H	A	B	A	B	A	A	B	A	A	B	B	B	B	B	A	B
	AB-16-3-1-1	165		A	A	A	A	A	A	A	A	A	B	B	B	B	A	A	H	A	A	H	H	A	A	H	A	A	H	H	H	A	A	A	A	A	A	A	.	.	A	A	A	A	A	A	A	A	B
	AB-16-3-1-2	151		A	A	A	A	A	A	A	A	A	A	A	A	A	A	A	A	A	A	A	A	A	A	A	A	A	A	A	A	A	A	A	A	A	A	A	A	A	A	A	A	A	A	A	A	A	A
	AB-16-3-1-3	161		A	A	A	A	A	A	A	A	A	A	A	A	A	A	A	A	A	A	A	A	A	A	A	A	A	A	A	A	A	B	A	B	A	B	B	B	B	A	A	B	A	B	A	B	A	B
	AB-18-1-1-1	152		A	B	B	A	B	A	B	B	B	B	B	B	B	A	A	B	A	A	B	B	A	A	B	A	A	B	B	B	A	A	A	A	A	A	A	A	A	A	A	A	A	A	A	A	A	A
	AB-18-2-1-2	144		A	A	B	A	B	A	B	B	B	A	A	A	A	A	A	A	A	A	A	A	A	A	A	A	A	A	A	A	A	A	A	A	A	A	A	A	A	A	A	A	A	A	A	A	A	A
	AB-18-3-1-2	197		A	A	A	A	A	A	A	B	A	B	B	B	B	A	A	B	A	A	B	B	A	A	B	A	A	B	B	B	A	B	A	A	A	A	A	A	A	A	A	A	A	A	A	A	A	A
	AB-18-3-1-3	173		A	A	A	A	A	A	A	A	A	B	A	B	B	A	A	B	A	B	A	B	B	A	B	B	B	A	A	A	A	A	A	A	A	A	A	A	A	A	A	A	A	A	A	A	A	A
	AB-4-1-1-3	143		A	A	A	A	A	A	A	A	A	A	A	A	A	A	A	A	A	A	A	A	A	A	A	A	A	A	A	A	B	B	B	B	A	B	A	B	B	A	A	A	A	A	A	B	A	B
	AB-4-2-1-1	143		A	A	A	A	A	A	A	A	A	A	A	A	A	A	A	A	A	A	A	A	A	A	A	A	A	A	A	A	A	A	A	A	A	A	A	A	A	A	A	A	A	B	A	B	A	B
	AB-4-2-1-2	154		A	B	B	A	A	A	A	A	A	A	A	A	A	A	A	A	A	A	A	A	A	A	A	A	A	A	A	A	A	A	A	A	A	A	A	A	A	A	A	A	A	A	A	A	A	A
	AB-4-2-1-3	137		A	A	A	A	A	A	A	A	A	A	A	A	A	A	A	A	A	A	A	A	A	A	A	A	A	A	A	A	A	A	A	A	A	A	A	A	A	A	A	A	A	B	A	B	A	B
	AB-4-2-1-4	131		A	A	H	A	A	A	A	A	A	A	A	A	A	A	A	A	.	A	A	A	A	A	A	A	A	A	A	A	A	A	A	A	A	A	A	A	A	A	A	A	A	A	A	A	A	B
	AB-4-3-1-1	171		A	A	A	A	A	A	A	A	A	A	A	A	A	A	A	A	A	A	A	A	A	A	B	B	B	A	B	A	B	B	B	B	A	B	A	A	A	A	A	A	A	A	A	A	A	A
	AB-4-3-1-2	187		A	A	A	A	A	A	A	B	B	B	A	B	B	A	A	B	A	B	A	B	B	A	B	B	B	A	B	A	B	B	B	B	A	B	A	A	A	A	A	A	A	A	A	A	A	A
	AB-4-3-1-3	169		A	A	A	A	A	A	A	A	A	A	A	A	A	A	A	A	A	A	A	A	A	A	A	A	A	A	B	A	B	B	B	B	A	B	A	A	A	A	A	A	A	A	A	A	A	A
	AB-4-3-1-4	148		A	A	A	A	A	A	A	B	B	B	A	B	B	A	A	B	A	B	A	B	B	A	B	B	B	A	B	A	B	B	B	B	A	H	A	A	A	A	A	A	A	A	A	A	A	A
	AB-7-1-1-2	156		A	A	A	A	A	A	A	A	A	A	A	A	A	A	A	A	A	A	A	A	A	A	A	A	A	A	A	A	A	A	A	A	A	A	A	A	A	A	A	A	A	A	B	B	A	B
	AB-7-2-1-1	165		A	A	A	A	A	A	A	A	A	A	A	A	A	A	A	A	A	A	A	A	A	A	A	A	A	A	A	A	A	A	A	A	A	A	A	A	A	A	A	A	A	A	A	.	A	A
	AB-7-2-1-2	145		A	A	A	A	A	A	A	A	A	A	A	A	A	A	A	A	A	A	A	A	A	A	A	A	A	A	A	A	A	A	A	A	A	A	A	A	A	A	A	A	A	A	A	A	A	A
	AB-7-2-1-3	160		A	A	A	A	A	A	A	A	A	A	A	A	A	A	A	A	A	A	A	A	A	A	A	A	A	A	A	A	A	A	A	A	A	A	A	A	A	A	A	A	A	A	A	A	A	A
	AB-7-2-1-4	155		A	A	A	A	A	A	A	A	A	A	A	A	A	A	A	A	A	A	A	A	A	A	A	A	A	A	A	A	A	A	A	A	A	A	A	A	A	A	A	A	A	A	A	A	A	A
	AB-77-1-1-1	139		A	A	A	A	A	A	A	A	A	A	A	A	A	A	A	A	A	A	A	A	A	A	A	A	A	A	A	A	A	A	A	A	A	B	B	B	B	A	A	B	A	A	A	A	A	A
	AB-77-1-1-2	122		A	A	A	A	A	A	A	A	A	A	A	A	A	A	A	A	A	A	A	A	A	A	A	A	A	A	A	A	A	A	A	A	A	A	A	A	A	A	A	A	A	A	A	A	A	A
	AB-77-1-1-3	151		A	A	A	A	B	B	B	B	A	B	B	B	B	A	A	B	A	A	B	B	A	A	B	A	A	B	B	B	A	B	A	B	A	B	B	B	B	A	A	B	A	A	A	A	A	A
	AB-77-1-1-4	134		A	A	A	A	A	A	A	A	A	A	A	A	A	A	A	A	A	A	A	A	A	A	A	A	A	A	A	A	A	A	A	A	A	B	B	B	B	A	A	A	A	A	A	A	A	A
	AB-9-1-1-1	147		A	A	A	A	A	B	B	B	A	B	A	B	B	A	A	A	A	A	A	A	A	A	A	A	A	A	A	A	A	A	A	A	A	A	A	A	A	A	A	A	A	A	A	A	A	A
	AB-9-1-1-2	161		A	A	A	A	A	A	A	B	B	B	A	B	B	A	A	A	A	A	A	A	A	A	A	A	A	A	A	A	A	A	A	A	A	A	A	A	A	A	A	A	A	A	A	A	A	A
	AB-9-1-1-3	153		A	A	A	A	A	B	B	B	A	B	B	B	B	A	A	B	A	A	B	B	A	A	B	A	A	B	B	B	A	A	A	A	A	A	A	A	A	A	A	A	A	A	A	A	A	A
	AB-9-1-1-4	149		A	A	A	A	A	A	A	B	B	B	A	B	B	A	A	A	A	A	A	A	A	A	A	A	A	A	A	A	A	A	A	A	A	A	A	A	A	A	A	A	A	A	A	A	A	A
	AB-9-2-1-1	133		A	A	A	A	A	A	A	B	B	B	A	B	B	A	A	A	A	A	A	A	A	A	A	A	A	B	B	B	A	A	A	A	A	A	A	A	A	A	A	A	A	A	A	B	A	B
	AB-9-2-1-2	173		A	A	A	A	A	A	A	B	B	B	A	B	B	A	A	A	A	A	A	A	A	A	A	A	A	A	A	A	A	A	A	A	A	A	A	A	.	A	A	A	A	B	B	B	A	B
	AB-9-2-1-3	151		A	A	A	A	H	H	H	B	B	B	.	B	B	A	A	H	A	A	H	H	A	A	B	A	A	B	B	B	A	A	A	A	A	A	A	A	A	A	A	A	A	B	B	B	A	B
	AB-9-2-1-4	162		A	A	A	A	A	A	A	B	B	B	A	B	B	A	A	A	A	A	A	A	A	A	A	A	A	A	A	A	A	A	A	A	A	A	A	A	A	A	A	A	A	B	B	B	A	B
	AB-9-3-1-1	148		A	A	A	A	B	A	A	B	B	B	A	B	B	A	A	A	A	A	A	A	A	A	A	A	A	A	A	A	A	A	A	A	A	A	A	A	A	A	A	A	A	A	A	A	A	A
	AB-9-3-1-2	162		A	A	A	A	B	B	B	B	A	B	B	B	B	A	A	B	A	A	B	B	A	A	B	A	A	B	B	B	A	A	A	A	A	A	A	A	A	A	A	A	A	B	B	B	A	B
	AB-9-3-1-3	143		A	A	A	A	B	B	B	B	B	B	A	B	B	A	A	A	A	A	A	A	A	A	A	A	A	A	A	A	A	A	A	A	A	A	A	A	.	A	A	A	A	A	A	A	A	A
	AB-9-3-1-4	129		A	A	A	A	A	A	A	B	B	B	A	B	B	A	A	A	A	A	A	A	A	A	A	A	A	A	A	A	A	A	A	A	A	A	A	A	A	A	A	A	A	A	A	A	A	A
HID4/HID64	BA-21-1-1-1	157		A	A	B	A	B	B	B	B	A	B	B	B	B	A	A	B	A	A	B	B	A	A	B	A	A	B	B	B	A	A	A	B	A	B	A	A	A	A	A	A	A	A	A	A	A	A
	BA-21-1-1-2	141		A	A	B	A	B	B	B	B	A	B	B	B	B	A	A	B	A	A	B	B	A	A	B	A	A	B	B	B	A	B	A	B	A	B	A	A	A	A	A	A	A	A	A	A	A	A
	BA-21-1-1-3	163		A	A	B	A	B	B	B	A	A	A	A	A	A	A	A	A	A	A	A	A	A	A	A	A	A	A	A	A	A	A	A	A	A	A	A	A	A	A	A	A	A	A	A	A	A	A
	BA-21-1-1-4	171		A	A	A	A	A	A	A	B	A	B	B	B	B	A	A	B	A	A	B	B	A	A	B	A	A	B	B	B	A	B	A	B	A	A	A	A	A	A	A	A	A	A	A	A	A	A
	BA-21-2-1-1	162		A	A	B	A	B	B	B	B	A	B	B	B	B	A	A	B	A	A	B	B	A	A	B	A	A	B	B	B	A	B	A	B	A	B	B	B	B	A	A	B	A	B	A	B	A	B
	BA-21-2-1-2	141		A	A	B	A	B	B	B	B	A	A	A	A	A	A	A	A	A	A	A	A	A	A	A	A	A	A	A	A	A	A	A	A	A	B	B	B	B	A	A	B	A	B	A	B	A	B
	BA-21-2-1-3	157		A	A	B	A	B	B	B	B	A	B	B	B	B	A	A	B	A	A	B	B	A	A	B	A	A	B	B	B	A	B	A	B	A	B	H	B	H	A	A	A	A	B	B	A	A	B
	BA-21-2-1-4	151		A	A	B	A	B	B	B	B	A	A	A	A	A	A	A	A	A	A	A	A	A	A	A	A	A	A	A	A	A	A	A	A	A	A	A	A	A	A	A	A	A	B	B	A	A	A
	BA-21-3-1-1	158		A	A	A	A	A	A	A	A	A	A	A	A	A	A	A	A	A	A	A	A	A	A	A	A	A	A	A	A	A	A	A	B	A	B	B	B	B	A	A	B	A	B	A	B	A	B
	BA-21-3-1-2	155		A	A	A	A	A	A	A	A	A	A	A	A	A	A	A	A	A	A	A	A	A	A	A	A	A	A	A	A	A	A	A	B	A	B	B	B	B	A	A	B	A	B	A	A	A	B
	BA-21-3-1-3	157		A	A	A	A	A	A	A	A	A	A	A	A	A	A	A	A	A	A	A	A	A	A	A	A	A	A	A	A	A	A	A	A	A	A	A	A	B	A	A	B	A	A	A	A	A	B
	BA-21-3-1-4	156		A	A	A	A	A	A	A	A	A	A	A	A	A	A	A	A	A	A	A	A	A	A	A	A	A	A	A	A	A	A	A	A	A	A	A	A	A	A	A	A	A	A	A	A	A	B
	BA-21-4-1-1	157		A	A	A	A	A	A	A	A	A	A	A	B	B	A	A	A	A	A	A	A	A	A	A	A	A	A	A	A	A	A	A	A	A	A	A	A	B	A	A	B	A	B	A	B	A	H
	BA-21-4-1-2	148		A	A	A	A	A	A	A	H	B	H	A	A	A	A	A	A	A	A	A	A	A	A	A	A	A	A	A	A	A	A	A	A	A	A	A	A	A	A	A	A	A	B	A	B	A	B
	BA-21-4-1-3	154		A	A	B	A	B	A	A	A	A	A	A	A	A	A	A	A	A	A	A	A	A	A	A	A	A	A	A	A	A	A	A	A	A	A	A	A	A	A	A	A	A	A	A	A	A	A
	BA-21-4-1-4	136		A	A	A	A	B	A	A	A	A	A	A	A	A	A	A	A	A	A	A	A	A	A	A	A	A	A	A	A	A	A	A	A	A	A	A	A	A	A	A	A	A	A	A	A	A	A
	BA-24-1-1-1	137		A	A	A	A	.	A	A	A	A	A	A	.	.	A	A	.	.	A	.	.	A	A	A	A	A	A	A	.	.	.	A	.	A	A	A	A	.	A	A	A	A	B	.	B	A	B
	BA-24-1-1-2	151		A	A	A	A	A	A	A	A	A	A	A	A	A	A	A	A	A	A	A	A	A	A	A	A	A	A	A	A	A	A	A	B	A	B	A	B	B	A	A	B	B	B	B	B	A	B
	BA-24-1-1-3	154		A	A	A	A	A	A	A	A	A	A	A	A	A	A	A	A	A	A	A	A	A	A	A	A	A	A	A	A	A	A	A	A	A	A	A	A	A	A	A	A	A	B	A	B	A	B
	BA-24-1-1-4	148		A	A	A	A	A	A	A	A	A	A	A	A	A	A	A	A	A	A	A	A	A	A	A	A	A	A	A	A	A	A	A	A	A	A	A	A	A	A	A	A	A	B	B	B	A	B
	BA-27-1-1-1	142		A	A	A	A	A	A	A	A	A	A	A	A	A	A	A	A	A	A	A	A	A	A	A	A	A	A	B	A	B	B	B	B	A	B	A	B	B	A	A	A	A	A	A	A	A	A
	BA-27-1-1-2	157		A	A	A	A	A	A	A	B	B	B	A	B	B	A	A	B	A	B	A	B	B	A	B	B	B	A	A	A	A	A	A	A	A	A	A	A	A	A	A	A	A	A	A	A	A	A
	BA-27-1-1-3	131		A	A	A	A	A	A	A	A	A	A	A	A	A	A	A	A	A	A	A	A	A	A	A	A	A	A	A	A	A	A	A	A	A	A	A	A	A	A	A	A	A	A	A	A	A	A
	BA-27-1-1-4	142		A	A	A	A	A	A	A	A	A	A	A	A	A	A	A	A	A	A	A	A	A	A	A	A	A	A	A	A	A	A	B	B	A	B	A	B	B	A	A	A	A	A	A	A	A	A
	BA-27-2-1-1	136		A	A	A	A	A	A	A	A	A	A	A	A	A	A	A	A	A	A	A	B	B	A	B	B	B	A	B	A	A	A	A	A	A	B	A	B	B	.	A	A	A	A	A	A	A	A
	BA-27-2-1-2	154		A	A	A	A	A	A	A	A	A	A	A	A	A	A	A	A	A	A	A	A	A	A	A	A	A	A	A	A	A	A	A	A	A	A	A	A	A	A	A	A	A	A	A	A	A	A
	BA-27-2-1-3	146		A	A	.	A	.	A	A	A	A	A	A	A	A	A	A	A	A	A	A	H	H	A	.	.	H	A	H	A	H	.	H	.	A	H	A	B	H	A	A	A	A	A	A	A	A	A
	BA-27-3-1-1	173		A	A	A	A	A	A	A	B	B	B	A	B	B	A	A	B	A	B	A	B	B	A	B	B	B	A	A	A	B	B	B	A	A	A	A	A	A	A	A	A	A	A	A	A	A	A
	BA-27-3-1-2	130		A	A	A	A	B	A	B	B	B	B	A	B	B	A	A	B	A	B	A	B	B	A	B	B	B	A	B	A	B	B	B	B	A	B	A	A	A	A	A	A	A	A	A	A	A	A
	BA-27-3-1-3	172		A	A	A	A	B	A	B	B	B	B	A	B	B	A	A	B	A	B	A	B	B	A	B	B	B	A	B	A	B	B	B	.	A	B	A	B	B	A	A	A	A	A	A	A	A	A
	BA-27-3-1-4	146		A	A	B	A	B	A	A	B	B	B	B	A	A	A	A	A	A	A	A	A	A	A	A	A	A	A	A	A	A	A	A	A	A	A	A	A	A	A	A	A	A	A	A	A	A	A
	BA-27-4-1-1	171		A	A	A	A	A	A	B	B	B	B	A	B	B	A	A	B	A	B	A	B	B	A	B	B	B	A	B	A	B	B	B	B	A	B	A	A	A	A	A	A	A	A	A	A	A	A
	BA-27-4-1-2	193		A	A	A	A	A	A	B	B	B	B	A	B	B	A	A	B	A	B	A	B	B	A	B	B	B	A	B	A	B	B	B	A	A	A	A	A	A	A	A	A	A	A	A	A	A	A
	BA-27-4-1-3	177		A	A	A	A	A	A	A	A	A	A	A	A	A	A	A	A	A	A	A	A	A	A	A	A	A	A	A	A	A	A	A	A	A	A	A	A	A	A	A	A	A	A	A	A	A	A
	BA-27-5-1-1	139		A	A	A	A	A	A	B	B	B	B	A	B	B	A	A	B	A	B	A	B	B	A	B	B	B	A	B	A	B	B	B	B	A	B	A	B	B	A	A	A	A	A	A	A	A	A
	BA-27-5-1-2	124		A	A	A	A	A	A	B	B	B	B	A	B	B	A	A	B	A	B	A	B	B	A	B	B	B	A	B	A	B	B	B	B	A	B	A	B	B	A	A	A	A	A	A	A	A	A
	BA-27-5-1-3	145		A	A	A	A	A	A	B	B	B	B	A	B	B	A	A	B	A	B	A	B	B	A	B	B	B	A	B	A	A	A	A	A	A	A	A	A	B	A	A	A	A	A	A	A	A	A
	BA-30-1-1-1	146		A	A	A	A	B	B	B	B	A	B	B	B	B	A	A	B	A	A	B	B	A	A	B	A	A	B	B	B	A	A	A	A	A	A	A	A	A	A	A	A	A	A	A	A	A	B
	BA-30-1-1-2	152		A	A	A	A	B	B	B	B	A	B	B	B	B	A	A	B	A	A	B	B	A	A	B	A	A	A	A	A	A	A	A	A	A	A	A	A	A	A	A	A	A	A	A	A	A	B
	BA-30-1-1-3	142		A	A	A	A	A	A	A	A	A	A	A	A	A	A	A	A	A	A	A	A	A	A	A	A	A	A	A	A	A	A	A	A	A	A	A	A	A	A	A	A	A	A	A	A	A	B
	BA-30-1-1-4	132		A	A	A	A	.	A	A	A	A	A	A	A	A	A	A	A	.	A	A	A	A	A	A	A	A	A	A	.	.	.	A	A	A	A	A	A	.	A	A	A	A	A	A	A	A	B
	BA-30-2-1-2	151		A	A	A	A	B	B	B	B	A	B	B	B	B	A	A	B	A	A	B	B	A	A	B	A	A	B	B	B	A	A	A	A	A	A	A	A	A	A	A	A	A	A	A	A	A	B
	BA-30-2-1-3	142		A	A	A	A	A	A	A	A	A	A	A	A	A	A	A	A	A	A	A	A	A	A	A	A	A	A	A	A	A	A	A	A	A	A	A	A	A	A	A	A	A	A	A	A	A	B
	BA-30-2-1-4	155		A	A	A	A	B	B	B	B	A	B	B	B	B	A	A	B	A	A	B	B	A	A	B	A	A	B	B	B	A	A	A	A	A	A	A	A	A	A	A	A	A	A	A	A	A	B
	BA-30-3-1-1	150		A	A	A	A	A	A	A	A	A	A	A	A	A	A	A	A	A	A	A	A	A	A	A	A	A	A	A	A	A	A	A	A	A	A	A	A	A	A	A	A	A	A	A	A	A	A
	BA-30-3-1-2	142		A	A	A	A	A	A	A	A	A	A	A	A	A	A	A	A	A	A	A	A	A	A	A	A	A	A	A	A	A	A	A	A	A	A	A	A	A	A	A	A	A	A	A	A	A	A
	BA-30-3-1-3	148		A	A	A	A	A	A	A	A	A	A	A	A	A	A	A	A	A	A	A	A	A	A	A	A	A	A	A	A	A	A	A	A	A	A	A	A	A	A	A	A	A	A	A	A	A	A
	BA-30-3-1-4	160		A	A	A	A	A	A	A	A	A	A	A	A	A	A	A	A	A	A	A	A	A	A	A	A	A	A	A	A	A	A	A	A	A	A	A	A	A	A	A	A	A	A	A	A	A	A
	BA-33-1-1-1	167		A	B	B	A	B	A	B	B	B	B	A	B	B	A	A	B	A	B	A	B	B	A	B	B	B	A	B	A	B	B	B	B	A	B	A	B	B	A	A	A	A	A	A	A	A	A
	BA-33-1-1-2	161		A	B	B	A	B	A	A	A	A	A	A	A	A	A	A	A	A	A	A	A	A	A	A	A	A	A	A	A	A	A	B	B	A	A	A	A	A	A	A	A	A	A	A	A	A	A
	BA-33-1-1-3	143		A	B	A	A	A	A	A	A	A	A	A	A	A	A	A	A	A	A	A	A	A	A	A	A	A	A	A	A	B	B	B	B	A	B	A	B	B	A	A	A	A	A	A	A	A	A
	BA-33-1-1-4	147		A	A	A	A	A	A	A	A	A	A	A	A	A	A	A	A	A	A	A	A	A	A	A	A	A	A	A	A	A	A	A	A	A	A	A	B	B	A	A	A	A	A	A	A	A	A
	BA-33-2-1-1	149		A	A	A	A	A	A	A	A	A	A	A	A	A	A	A	A	A	A	A	A	A	A	A	A	A	A	A	A	A	A	A	A	A	A	A	B	.	A	A	A	A	A	A	A	A	A
	BA-33-2-1-2	207		A	A	A	A	A	A	A	A	A	B	A	B	B	A	A	B	A	B	A	B	B	A	B	B	B	A	B	A	B	B	B	B	A	B	A	B	B	A	A	A	A	A	A	A	A	A
	BA-33-2-1-3	163		A	A	A	A	A	A	A	A	A	B	A	B	B	A	A	B	A	B	A	B	B	A	B	B	B	A	B	A	B	B	B	B	A	B	A	B	B	A	A	A	A	A	A	A	A	A
	BA-33-2-1-4	158		A	A	A	A	A	A	A	A	A	H	A	A	A	A	A	A	A	A	A	A	A	A	A	A	A	A	A	A	A	A	A	B	A	B	A	B	B	A	A	A	A	A	A	A	A	A
	BA-33-3-1-1	163		A	A	A	A	B	B	B	B	B	B	H	H	B	A	A	.	A	B	.	B	H	A	B	.	.	A	B	.	B	B	.	.	A	B	A	B	.	A	A	A	A	A	.	.	A	A
	BA-33-3-1-2	139		A	A	H	A	B	H	B	B	A	B	B	B	B	A	A	B	A	A	B	B	A	A	B	A	A	B	B	B	A	B	A	.	A	B	A	B	B	A	A	A	A	A	A	A	A	A
	BA-33-3-1-3	143		A	A	B	A	B	A	B	B	B	B	A	B	B	A	A	B	A	B	A	B	B	A	B	B	B	A	B	A	B	B	B	B	A	B	A	A	A	A	A	A	A	A	A	A	A	A
	BA-33-4-1-1	194		A	A	A	A	A	B	B	B	A	B	B	B	B	A	A	B	A	A	B	B	A	A	B	A	A	B	B	B	A	A	A	A	A	A	A	A	A	A	A	A	A	A	A	A	A	A
	BA-33-4-1-2	181		A	A	A	A	H	B	B	B	A	B	B	B	B	A	A	B	A	A	B	B	A	A	B	A	A	B	B	B	A	A	A	A	A	A	A	A	A	A	A	A	A	A	A	A	A	A
	BA-33-4-1-3	154		A	A	A	A	A	B	B	B	A	B	B	B	B	A	A	B	A	A	B	B	A	A	B	A	A	B	B	B	A	A	A	A	A	A	A	A	A	A	A	A	A	A	A	A	A	A
	BA-33-4-1-4	177		A	A	A	A	B	B	B	B	A	B	B	B	B	A	A	B	A	A	B	B	A	A	B	A	A	B	B	B	A	A	A	A	A	A	A	A	A	A	A	A	A	A	A	A	A	A
	BA-34-1-1-1	110		A	A	B	A	B	B	B	A	A	A	A	A	A	A	A	A	A	A	A	A	A	A	A	A	A	B	B	B	A	A	A	A	A	A	A	A	A	A	A	A	A	A	B	B	A	A
	BA-34-1-1-2	137		A	A	A	A	B	A	B	B	B	B	A	B	B	A	A	B	A	B	A	B	B	A	B	B	B	A	A	A	A	A	A	A	A	A	A	A	A	A	A	A	A	A	B	B	A	B
	BA-34-1-1-3	128		A	A	A	A	B	A	B	A	A	B	A	B	B	A	A	B	A	B	A	B	B	A	B	B	B	A	A	A	A	A	A	A	A	A	A	A	B	A	A	A	A	A	A	A	A	A
	BA-34-1-1-4	161		A	A	B	A	B	B	B	B	B	B	A	B	B	A	A	B	A	B	A	B	B	A	B	B	B	A	A	A	A	A	A	A	A	A	A	A	A	A	A	A	A	A	A	A	A	A
	BA-34-2-1-1	164		A	A	A	A	A	A	A	A	A	A	B	B	B	A	A	B	A	A	B	B	A	A	B	A	A	B	B	B	A	B	A	B	A	A	B	B	B	A	A	B	A	B	A	B	A	B
	BA-34-2-1-2	176		A	A	B	A	B	B	B	B	A	B	B	B	B	A	A	B	A	A	B	B	A	A	B	A	A	B	B	B	A	B	A	B	A	B	B	B	A	A	A	A	A	A	A	A	A	A
	BA-34-2-1-3	155		A	A	B	A	B	B	B	A	A	A	A	A	A	A	A	A	A	A	A	A	A	A	A	A	A	A	A	A	A	B	A	B	A	B	B	B	B	A	A	B	A	B	A	B	A	B
	BA-34-2-1-4	150		A	A	A	A	A	A	A	A	A	A	A	A	A	A	A	A	A	A	A	A	A	A	A	A	A	A	A	A	A	A	A	A	A	A	B	B	A	A	A	A	A	A	A	A	A	A
	BA-34-3-1-1	137		A	A	B	A	B	B	B	B	A	B	B	B	B	A	A	B	A	A	B	B	A	A	B	A	A	B	B	B	A	B	A	B	A	B	B	B	B	A	A	B	A	B	A	B	A	A
	BA-34-3-1-2	160		A	A	B	A	B	B	B	B	A	B	B	B	B	A	A	B	A	A	B	B	A	A	B	A	A	B	B	B	A	B	A	B	A	B	B	B	B	A	A	A	A	A	A	A	A	A
	BA-34-3-1-3	143		A	A	B	A	B	A	A	B	A	B	B	B	B	A	A	B	A	A	B	B	A	A	B	A	A	B	B	B	A	B	A	B	A	B	B	B	B	A	A	B	A	A	A	A	A	B
	BA-34-3-1-4	136		A	A	B	A	B	B	B	B	A	B	B	B	B	A	A	B	A	A	B	B	A	A	B	A	A	B	B	B	A	B	A	B	A	B	B	B	B	A	A	A	A	A	A	A	A	A
	BA-34-4-1-1	178		A	A	A	A	A	A	A	A	A	A	A	B	B	A	A	B	A	A	B	B	A	A	B	A	A	B	B	B	A	B	A	B	A	B	B	B	B	A	A	A	A	A	B	B	A	B
	BA-34-4-1-2	183		A	A	A	A	A	A	A	A	B	A	A	B	B	A	A	B	A	A	B	B	A	A	B	A	A	B	B	B	A	B	A	B	A	B	B	B	B	A	A	B	A	A	A	A	A	A
	BA-34-4-1-3	162		A	A	A	A	A	A	A	A	A	B	A	B	B	A	A	B	A	H	H	B	H	A	B	H	H	B	B	B	A	B	A	B	A	B	B	B	B	A	A	B	A	A	A	A	A	A
	BA-34-4-1-4	156		A	A	A	A	A	A	A	A	A	A	A	B	B	A	A	B	A	A	B	B	A	A	B	A	A	A	B	A	A	A	A	A	A	A	A	A	A	A	A	A	A	A	B	B	A	B
	BA-34-5-1-1	121		A	A	B	A	B	B	B	A	A	A	A	A	A	A	A	A	A	A	A	A	A	A	A	A	A	A	A	A	A	B	A	B	A	B	B	B	B	A	A	H	A	H	A	A	A	A
	BA-34-5-1-2	121		A	A	B	A	A	A	A	A	A	A	A	A	A	A	A	A	A	A	A	A	A	A	A	A	A	A	A	A	A	B	A	B	A	B	B	B	B	A	A	B	A	A	A	A	A	A
	BA-34-5-1-3	115		A	A	B	A	A	A	A	A	A	A	A	A	A	A	A	A	A	A	A	A	A	A	A	A	A	A	A	A	A	B	A	B	A	B	B	B	B	A	A	B	A	B	A	B	A	B
	BA-34-5-1-4	146		A	A	B	A	B	B	B	B	A	B	B	B	B	A	A	B	A	A	B	B	A	A	B	A	A	B	B	B	A	B	A	B	A	B	B	A	A	A	A	A	A	A	A	B	A	B
	BA-34-6-1-1	169		A	A	B	A	B	B	B	A	A	A	A	A	A	A	A	A	A	A	A	A	A	A	A	A	A	A	B	A	A	A	A	A	A	A	A	A	A	A	A	A	A	A	B	B	A	B
	BA-34-6-1-2	143		A	A	B	A	B	A	B	B	B	B	A	B	B	A	A	B	A	B	A	B	B	A	B	B	B	A	B	A	A	A	A	A	A	A	B	B	B	A	A	B	A	A	B	B	A	B
	BA-34-6-1-3	148		A	A	B	A	B	B	B	A	A	A	A	A	A	A	A	A	A	A	A	A	A	A	A	A	A	B	B	B	A	B	A	B	A	B	B	B	B	A	A	B	A	B	A	B	A	B
	BA-34-6-1-4	150		A	A	B	A	B	H	B	H	B	B	A	B	B	A	A	B	A	B	A	B	B	A	B	B	B	A	B	A	A	H	A	A	A	A	A	A	A	A	A	B	A	B	A	B	A	B
HID4/HID369	AC-10-1-1-1	141		A	A	A	A	A	A	A	A	A	B	A	B	B	A	A	A	A	A	A	A	A	A	A	A	A	A	A	A	A	A	A	A	A	A	A	A	A	A	A	A	A	B	B	B	A	A
	AC-10-1-1-2	151		A	A	A	A	A	A	A	B	B	B	A	B	B	A	A	A	A	A	A	A	A	A	A	A	A	A	A	A	A	A	A	A	A	A	A	A	A	A	A	A	A	B	B	B	A	B
	AC-10-1-1-3	144		A	A	A	A	A	A	A	A	A	A	A	A	A	A	A	A	A	A	A	A	A	A	A	A	A	A	A	A	A	A	A	A	A	A	A	A	A	A	A	B	A	B	A	B	A	A
	AC-10-1-1-4	144		A	A	A	A	A	A	A	B	B	B	A	B	B	A	A	A	A	A	A	A	A	A	A	A	A	A	A	A	A	A	A	A	A	A	A	A	A	A	A	B	A	B	B	B	A	B
	AC-10-2-1-1	146		A	A	A	A	A	A	A	A	A	A	A	A	A	A	A	A	A	A	A	A	A	A	A	A	A	A	B	A	A	B	A	A	A	A	A	A	A	A	A	A	A	B	B	A	A	A
	AC-10-2-1-2	129		A	A	A	A	A	A	A	B	B	B	A	B	B	A	A	A	A	A	A	A	A	A	A	A	A	A	B	A	A	B	A	A	A	A	A	A	A	A	A	A	A	H	H	A	A	A
	AC-10-2-1-3	162		A	A	A	A	A	A	A	A	A	A	A	A	A	A	A	A	A	A	A	A	A	A	A	A	A	A	B	A	A	B	A	A	A	A	A	A	A	A	A	A	A	A	A	A	A	A
	AC-10-3-1-1	140		A	A	A	A	A	A	A	B	B	B	A	B	B	B	B	A	A	A	A	B	B	B	B	B	A	A	B	A	A	B	A	B	A	B	A	A	A	A	B	B	A	B	A	B	A	A
	AC-10-3-1-2	158		A	A	A	A	A	A	A	A	A	A	A	A	A	B	B	A	A	A	A	A	A	A	A	A	A	A	A	A	A	A	A	A	A	A	A	A	A	A	A	A	A	B	B	B	A	A
	AC-10-3-1-3	186		A	A	A	A	A	A	A	A	A	A	A	A	A	B	B	A	A	A	A	B	B	B	B	B	A	A	A	A	A	A	A	A	A	A	A	A	A	A	B	B	A	B	A	B	A	A
	AC-10-4-1-1	165		B	A	B	A	B	A	A	A	A	A	A	A	A	A	A	A	A	A	A	A	A	A	A	A	A	A	A	A	A	A	A	A	A	A	A	A	A	A	A	A	A	A	A	A	A	A
	AC-10-4-1-2	148		A	A	B	A	B	A	A	B	B	B	B	A	B	B	B	B	A	A	A	B	B	B	B	B	A	A	B	A	A	B	A	A	A	A	A	A	A	A	A	A	A	A	A	A	A	A
	AC-10-4-1-3	140		B	A	A	A	A	A	A	A	A	A	A	A	A	A	A	A	A	A	A	A	A	A	A	A	A	A	A	A	A	A	A	A	A	A	A	A	A	A	A	A	A	A	A	A	A	A
	AC-10-4-1-4	167		A	A	B	A	B	A	A	B	B	B	B	A	B	B	B	B	A	A	A	B	B	B	B	B	A	A	A	A	A	A	A	A	A	A	A	A	A	A	A	A	A	A	A	A	A	A
	AC-10-5-1-1	169		A	A	A	A	A	A	A	B	B	B	A	B	B	A	A	A	A	A	A	A	A	A	A	A	A	A	A	A	A	A	A	A	A	A	A	A	A	A	A	A	A	B	B	B	A	B
	AC-10-5-1-2	171		A	A	A	A	A	A	A	A	A	A	A	A	A	A	A	A	A	A	A	A	A	A	A	A	A	A	A	A	A	A	A	A	A	A	A	A	A	A	A	A	A	B	B	B	A	B
	AC-10-5-1-3	161		A	A	A	A	A	A	A	A	A	A	A	A	A	A	A	A	A	A	A	A	A	A	A	A	A	A	A	A	A	A	A	A	A	A	A	A	A	A	A	A	A	A	A	A	A	A
	AC-10-5-1-4	174		A	A	A	A	A	A	A	B	B	B	.	B	B	A	A	A	A	A	A	A	A	A	A	A	A	A	A	A	A	A	A	A	A	A	A	A	A	A	A	A	A	A	A	A	A	B
	AC-14-1-1-1	156		A	B	A	A	A	A	A	A	A	A	A	A	A	A	A	A	A	A	A	A	A	A	A	A	A	A	A	A	A	A	A	A	A	A	A	A	A	A	A	A	A	A	A	A	A	A
	AC-14-1-1-2	146		A	B	A	A	A	A	A	A	A	A	A	A	A	A	A	A	A	A	A	A	A	A	A	A	A	A	A	A	A	A	A	A	A	A	A	A	A	A	A	A	A	A	A	A	A	A
	AC-14-1-1-3	152		A	B	A	A	A	A	A	A	A	A	A	A	A	A	A	A	A	A	A	A	A	A	A	A	A	A	A	A	A	A	A	A	A	A	A	A	A	A	A	A	A	A	A	A	A	A
	AC-14-1-1-4	149		A	B	A	A	A	A	A	A	A	A	A	A	A	A	A	A	A	A	A	A	A	A	A	A	A	A	A	A	A	A	A	A	A	A	A	A	A	A	A	A	A	A	A	A	A	A
	AC-14-2-1-1	145		A	B	A	A	A	A	A	A	A	A	A	A	A	A	A	A	A	A	A	A	A	A	A	A	A	A	A	A	A	A	A	A	A	A	A	A	A	A	A	A	A	A	A	A	A	A
	AC-14-2-1-2	129		A	B	A	A	A	A	A	A	A	A	A	A	A	A	A	A	A	A	A	A	A	A	A	A	A	A	A	A	A	A	A	A	A	A	A	A	A	A	A	A	A	A	A	A	A	A
	AC-14-2-1-3	130		A	A	A	A	A	A	A	A	A	A	A	A	A	A	A	A	A	A	A	A	A	A	A	A	A	A	A	A	A	A	A	A	A	A	A	A	A	A	A	A	A	A	A	A	A	A
	AC-14-2-1-4	121		A	A	A	A	A	A	A	A	A	.	A	A	A	A	A	A	A	A	A	A	A	A	A	A	A	A	A	A	A	A	A	A	A	A	A	A	A	A	A	A	A	A	A	A	A	A
	AC-14-3-1-1	137		A	A	A	A	A	A	A	A	A	A	A	A	A	A	A	A	A	A	A	A	A	A	A	A	A	A	A	A	A	A	A	A	A	A	A	A	A	A	A	A	A	A	A	A	A	A
	AC-14-3-1-2	147		A	B	A	A	A	A	A	A	A	A	A	A	A	A	A	A	A	A	A	A	A	A	A	A	A	A	A	A	A	A	A	A	A	A	A	A	A	A	A	A	A	A	A	A	A	A
	AC-19-1-1-1	151		B	A	B	A	B	A	A	B	B	B	B	A	B	B	B	B	A	A	A	B	B	B	B	B	A	A	A	A	A	A	A	A	A	A	A	A	A	A	A	A	A	A	A	A	B	A
	AC-19-1-1-2	151		B	A	B	A	B	A	A	B	B	B	B	H	B	H	H	B	A	H	A	B	B	H	B	B	B	A	A	A	A	A	A	A	A	A	A	A	A	A	A	A	A	A	A	A	B	A
	AC-19-1-1-4	123		A	B	B	A	B	A	B	B	B	B	A	B	B	A	A	B	A	B	A	B	B	A	B	B	B	A	A	A	A	A	A	A	A	A	A	A	A	A	A	A	A	A	A	A	A	A
	AC-19-2-1-1	150		A	A	B	A	B	A	A	A	A	A	A	A	A	A	A	A	A	A	A	A	A	A	A	A	A	A	A	A	A	A	A	A	A	A	A	A	A	A	A	A	A	A	A	A	A	A
	AC-19-2-1-2	163		A	A	B	A	B	A	A	H	B	H	A	H	H	A	A	H	A	H	A	A	A	A	A	A	A	A	A	A	A	A	A	A	A	A	A	A	A	A	A	A	A	A	A	A	A	A
	AC-19-2-1-3	145		B	A	B	A	B	A	A	A	A	A	A	A	A	A	A	A	A	A	A	A	A	A	A	A	A	A	A	A	A	A	A	A	A	A	A	A	A	A	A	A	A	A	A	A	A	A
	AC-19-3-1-1	161		B	A	B	A	B	A	A	B	B	B	B	A	B	B	B	B	A	A	A	B	B	B	B	B	A	A	A	A	A	A	A	A	A	A	A	A	A	A	A	A	A	A	A	A	A	A
	AC-19-3-1-2	155		B	B	B	A	B	A	B	B	B	B	A	B	B	A	A	B	A	B	A	B	B	A	B	B	B	A	A	A	A	A	A	A	A	A	A	A	A	A	A	A	A	A	A	A	A	A
	AC-19-3-1-3	153		A	B	B	A	B	A	B	B	B	B	A	B	B	A	A	B	A	B	A	B	B	A	B	B	B	A	A	A	A	A	A	A	A	A	A	A	A	A	A	A	A	A	A	A	A	A
	AC-19-4-1-1	155		B	A	B	A	B	A	A	B	B	B	B	A	B	B	B	B	A	A	A	B	B	B	B	B	A	A	A	A	A	A	A	A	A	A	A	A	A	A	A	A	A	A	A	A	A	A
	AC-19-4-1-2	144		A	B	B	A	B	A	B	B	B	B	A	B	B	A	A	B	A	B	A	B	B	A	B	B	B	A	A	A	A	A	A	A	A	A	A	A	A	A	A	A	A	A	A	A	B	A
	AC-19-4-1-3	149		A	B	B	A	B	A	B	B	B	B	A	B	B	A	A	B	A	B	A	B	B	A	B	B	B	A	A	A	A	A	A	A	A	A	A	A	A	A	A	A	A	A	A	A	A	A
	AC-19-4-1-4	122		A	B	B	A	B	A	B	B	B	B	B	A	B	B	B	B	A	A	A	B	B	B	B	B	A	A	A	A	A	A	A	A	A	A	A	A	A	A	A	A	A	A	A	A	A	A
	AC-19-5-1-1	136		A	B	B	A	B	A	B	A	A	A	A	A	A	A	A	A	A	A	A	A	A	A	A	A	A	.	A	H	A	A	A	A	A	A	A	A	A	A	A	A	A	A	A	A	A	A
	AC-19-5-1-2	142		A	B	B	A	B	A	A	A	A	A	A	A	A	A	A	A	A	A	A	A	A	A	A	A	A	A	A	A	A	A	A	A	A	A	A	A	A	A	A	A	A	A	A	A	A	A
	AC-19-5-1-3	153		A	A	A	A	A	A	A	A	A	A	A	A	A	A	A	A	A	A	A	A	A	A	A	A	A	A	A	A	A	A	A	A	A	A	A	A	A	A	A	A	A	A	A	A	A	A
	AC-2-1-1-1	138		A	A	B	A	B	A	A	B	B	B	B	A	B	B	B	B	A	A	A	B	B	B	B	B	A	A	A	A	A	A	A	A	A	A	A	A	A	A	A	A	A	A	A	A	A	A
	AC-2-2-1-1	159		B	A	B	A	B	A	A	A	A	A	A	A	A	A	A	A	A	A	A	A	A	A	A	A	A	A	A	A	A	A	A	B	A	B	A	A	A	A	A	A	A	A	A	A	A	A
	AC-2-2-1-2	108		B	A	B	A	A	A	A	A	A	A	A	A	A	A	A	A	A	A	A	A	A	A	A	A	A	A	A	A	A	A	A	A	A	A	A	A	A	A	A	A	A	A	A	A	A	A
	AC-2-2-1-3	137		B	A	A	A	A	A	A	B	B	B	B	A	B	B	B	B	A	A	A	B	B	B	B	B	A	A	B	A	A	A	A	A	A	A	A	A	A	A	A	A	A	B	A	B	A	A
	AC-2-2-1-4	171		B	A	A	A	A	A	A	A	A	A	A	A	A	A	A	A	A	A	A	A	A	A	A	A	A	A	A	A	A	A	A	B	A	B	A	B	B	A	B	B	A	B	A	B	A	A
	AC-2-3-1-1	154		A	A	A	A	B	A	A	A	A	A	A	A	A	A	A	A	A	A	A	A	A	A	A	A	A	A	A	A	A	A	A	A	A	A	A	A	A	A	A	A	A	A	A	A	A	A
	AC-2-3-1-2	175		A	A	A	A	B	A	A	B	B	B	B	A	B	B	B	B	A	A	A	B	B	B	B	B	A	A	B	A	A	B	A	A	A	A	A	A	A	A	B	B	A	A	A	A	A	A
	AC-2-3-1-3	174		A	A	A	A	B	A	A	B	B	B	B	A	B	B	B	B	A	A	A	B	B	B	B	B	A	A	H	A	A	B	A	A	A	A	A	A	A	A	B	B	A	A	A	A	A	A
	AC-2-3-1-4	167		A	A	A	A	B	A	A	A	A	A	A	A	A	A	A	A	A	A	A	A	A	A	A	A	A	A	A	A	A	A	A	B	A	B	A	B	B	A	B	B	A	A	A	A	A	A
	AC-2-4-1-1	165		B	A	B	A	B	A	A	B	B	B	B	A	B	B	B	B	A	A	A	A	A	A	A	A	A	A	H	A	A	H	A	H	A	A	A	A	A	A	A	A	A	A	A	B	A	B
	AC-2-4-1-2	130		A	A	A	A	A	A	A	A	A	A	A	A	A	A	A	A	A	A	A	A	A	A	A	A	A	A	A	A	A	A	A	A	A	A	A	A	A	A	A	A	A	B	A	B	A	B
	AC-2-4-1-3	151		A	A	A	A	A	A	A	A	A	A	A	A	A	A	A	A	A	A	A	A	A	A	A	A	A	A	B	A	A	B	A	A	A	A	A	B	B	A	B	B	A	B	A	B	A	A
	AC-2-5-1-1	169		B	A	A	A	A	A	A	A	A	A	A	A	A	A	A	A	A	A	A	A	A	A	A	A	A	A	A	A	A	A	A	A	A	A	A	A	A	A	A	A	A	A	A	A	A	B
	AC-2-5-1-2	162		B	A	B	A	B	A	A	B	B	B	B	A	B	B	B	B	A	A	A	B	B	B	B	A	A	A	A	A	A	A	A	A	A	A	A	A	A	A	A	A	A	A	A	A	A	B
	AC-2-5-1-3	159		B	A	B	A	B	A	A	B	B	B	B	A	B	B	B	B	A	A	A	B	B	B	B	A	A	A	A	A	A	A	A	A	A	B	A	B	.	A	A	A	A	A	A	A	A	B
	AC-2-5-1-4	152		B	A	B	A	B	A	A	B	B	B	B	A	B	B	B	B	A	A	A	B	B	B	B	A	A	A	A	A	A	A	A	A	A	B	A	B	B	A	B	B	A	B	A	B	A	A
	AC-8-1-1-1	142		A	A	B	A	B	A	A	A	A	A	A	A	A	A	A	A	A	A	A	A	A	A	A	A	A	A	A	A	A	A	A	A	A	A	A	A	A	A	A	A	A	A	H	H	A	A
	AC-8-1-1-2	147		A	A	B	A	B	A	B	B	B	B	A	B	B	A	A	B	A	B	A	B	B	A	B	B	B	A	B	A	A	A	A	A	A	A	A	A	A	A	A	A	A	A	A	A	A	A
	AC-8-2-1-1	149		A	A	A	A	A	A	A	A	A	A	A	A	A	A	A	A	A	A	A	A	H	A	H	H	H	A	A	A	A	A	A	A	A	A	A	A	A	A	A	A	A	A	B	B	A	B
	AC-8-2-1-2	142		A	A	A	A	A	A	A	A	A	A	A	A	A	A	A	A	A	A	A	A	B	A	B	B	B	A	B	A	A	A	A	A	A	A	A	A	A	A	A	A	A	A	A	A	A	A
	AC-8-2-1-3	161		A	A	A	A	A	A	A	A	A	A	A	A	A	A	A	A	A	A	A	A	B	A	B	B	B	A	B	A	A	A	A	A	A	A	A	A	A	A	A	A	A	A	B	B	A	B
	AC-8-2-1-4	150		A	A	A	A	A	A	A	A	A	A	A	A	A	A	A	A	A	A	A	A	A	A	A	B	B	A	B	A	A	A	A	A	A	A	A	A	A	A	A	A	A	A	A	A	A	A
	AC-8-3-1-1	173		A	A	A	A	A	A	A	A	A	A	A	A	A	A	A	A	A	A	A	A	A	A	A	A	A	A	A	A	A	A	A	A	A	A	A	A	A	A	A	A	A	A	B	A	A	A
	AC-8-3-1-2	160		B	A	A	A	A	A	A	A	A	A	A	A	A	A	A	A	A	A	A	A	A	A	A	A	A	A	A	A	A	A	A	A	A	A	A	A	A	A	A	A	A	A	B	A	A	A
	AC-8-3-1-3	160		A	A	A	A	A	A	A	A	A	A	A	A	A	A	A	A	A	A	A	A	A	A	A	A	A	A	A	A	A	A	A	A	A	A	A	B	B	A	B	B	A	B	A	A	A	A
	AC-8-4-1-1	171		A	A	A	A	A	A	A	A	A	A	A	A	A	A	A	A	A	A	A	A	A	A	A	A	A	A	A	A	A	A	A	A	A	A	A	A	A	A	A	A	A	A	B	B	A	A
	AC-8-4-1-2	137		A	A	A	A	A	A	A	A	A	A	A	A	A	A	A	A	A	A	A	A	A	A	A	A	A	A	A	A	A	A	A	A	A	A	A	A	A	A	A	A	A	A	B	B	A	A
	AC-8-4-1-3	168		A	A	A	A	A	A	A	A	A	A	A	A	A	A	A	A	A	A	A	A	A	A	A	A	A	A	A	A	A	A	A	A	A	A	A	A	A	A	A	A	A	A	A	A	A	A
	AC-8-4-1-4	150		A	A	A	A	A	A	A	A	A	A	A	A	A	A	A	A	A	A	A	A	A	A	A	A	A	A	A	A	A	A	A	A	A	A	A	A	A	A	A	A	A	A	A	A	A	A
	AC-8-5-1-1	143		A	A	B	A	B	A	A	A	A	A	A	A	A	A	A	A	A	A	A	A	A	A	A	A	A	A	A	A	A	A	A	A	A	A	A	A	A	A	A	A	A	A	B	A	B	A
	AC-8-5-1-2	168		A	A	B	A	B	A	B	B	B	A	A	B	B	A	A	B	A	B	A	B	B	A	B	B	B	A	B	A	A	A	A	A	A	A	A	A	A	A	A	A	A	A	B	A	B	A
	AC-8-5-1-3	158		A	A	A	A	A	A	A	A	A	A	A	A	A	A	A	A	A	A	A	A	A	A	A	A	A	A	B	A	A	A	A	A	A	A	A	A	A	A	A	A	A	A	A	A	A	A
	AC-8-5-1-4	171		A	A	A	A	B	A	B	B	B	B	A	B	B	A	A	B	A	B	A	B	B	A	B	B	B	A	B	A	A	A	A	A	A	A	A	A	A	A	A	A	A	A	A	A	A	A
HID4/HID369	CA-36-1-1-1	160		A	A	A	A	A	A	A	A	A	A	A	A	A	A	A	A	A	A	A	A	A	A	A	A	A	A	A	A	A	A	A	A	A	A	A	A	A	A	A	A	A	A	A	A	A	B
	CA-36-1-1-2	151		A	A	A	A	A	A	A	A	A	A	A	A	A	A	A	A	A	A	A	A	A	A	A	A	A	A	A	A	A	A	A	A	A	A	A	A	A	A	A	A	A	A	A	A	A	A
	CA-36-1-1-3	158		A	A	A	A	A	A	A	B	B	B	A	B	B	A	A	A	A	A	A	A	A	A	A	A	A	A	A	A	A	A	A	A	A	A	A	A	A	A	A	A	A	B	B	B	A	B
	CA-36-2-1-1	148		A	A	A	A	A	A	A	H	B	B	A	B	B	A	A	A	A	A	A	A	A	A	A	A	A	A	A	A	A	A	A	A	A	A	A	A	A	A	A	A	A	A	A	A	A	A
	CA-36-3-1-1	142		B	A	A	A	A	A	A	A	A	B	B	A	B	B	B	B	A	A	A	B	B	B	B	B	A	A	B	A	A	B	A	B	A	B	A	B	B	A	B	B	A	B	A	B	A	A
	CA-36-3-1-2	157		A	A	A	A	A	A	A	A	A	B	B	A	B	B	B	B	A	A	A	B	B	B	B	B	A	A	B	A	A	B	A	B	A	B	A	B	B	A	B	B	A	B	A	B	A	A
	CA-36-4-1-1	159		B	A	A	A	A	A	A	A	A	A	A	A	A	A	A	A	A	A	A	A	A	A	A	A	A	A	A	A	A	A	A	B	A	B	A	B	A	A	A	A	A	A	A	A	A	A
	CA-36-4-1-3	168		B	A	B	A	B	A	A	B	B	B	B	A	B	B	B	B	A	A	A	B	B	B	B	B	A	A	B	A	A	B	A	B	A	B	A	B	B	A	B	B	A	B	A	B	A	A
	CA-37-1-1-1	143		A	A	A	A	A	A	A	A	A	A	A	A	A	A	.	A	A	A	A	B	B	B	B	B	A	A	B	A	A	B	A	B	A	A	A	A	A	A	A	A	A	A	A	A	A	A
	CA-37-1-1-2	160		A	A	A	A	A	A	A	A	A	A	A	A	A	A	A	A	A	A	A	A	A	A	A	A	A	A	A	A	A	A	A	A	A	A	A	A	A	A	A	A	A	A	A	A	A	A
	CA-37-1-1-3	161		A	A	A	A	A	A	A	A	A	A	A	A	A	A	A	A	A	A	A	A	A	A	A	A	A	A	B	A	A	B	A	B	A	A	A	A	.	A	A	A	A	A	A	A	A	A
	CA-37-2-1-1	153		H	A	A	A	A	A	A	A	A	A	A	A	A	A	A	A	A	A	A	A	A	A	A	A	A	A	A	A	A	A	A	A	A	A	A	A	A	A	A	B	B	B	B	A	A	A
	CA-37-2-1-2	198		B	A	A	A	A	A	A	A	A	A	A	A	A	A	A	A	A	A	A	A	A	A	A	A	A	A	A	A	A	A	A	A	A	A	A	A	.	A	A	A	A	A	A	A	A	A
	CA-37-2-1-3	184		B	A	A	A	A	A	A	A	A	A	A	A	A	A	A	A	A	A	A	A	A	A	A	A	A	A	A	A	A	A	A	A	A	A	A	A	A	A	A	A	B	B	B	B	A	B
	CA-37-2-1-4	161		A	A	A	A	A	A	A	A	A	A	A	A	A	A	A	A	A	A	A	A	A	A	A	A	A	A	A	A	A	A	A	H	A	B	A	A	A	A	A	A	A	A	A	A	A	A
	CA-37-3-1-1	155		A	A	A	A	A	A	A	A	A	A	A	A	A	A	A	A	A	A	A	B	B	B	B	B	A	A	B	A	A	B	A	A	A	A	A	A	A	A	A	A	A	A	A	A	A	A
	CA-37-3-1-2	146		A	A	A	A	A	A	A	A	A	A	A	A	A	A	A	A	A	A	A	A	A	A	A	A	A	A	A	A	A	B	A	A	A	A	A	B	B	A	A	B	B	B	B	B	B	B
	CA-37-3-1-3	148		A	A	A	A	A	A	A	A	A	A	A	A	A	A	A	A	A	A	A	A	A	A	A	A	A	A	B	A	A	B	A	A	A	A	A	A	A	A	A	A	A	A	A	A	A	B
	CA-37-3-1-4	152		A	A	A	A	A	A	A	A	A	A	A	A	A	A	A	A	A	A	A	A	A	A	A	A	A	A	A	A	A	A	A	A	A	A	A	B	B	A	A	A	A	A	A	A	A	A
	CA-37-4-1-2	166		A	A	A	A	A	A	A	A	A	A	A	A	A	A	A	A	A	A	A	A	A	A	A	A	A	A	A	A	A	A	A	B	A	A	A	A	A	A	A	A	A	A	A	A	A	A
	CA-37-4-1-3	136		B	A	A	A	A	A	A	A	A	A	A	A	A	A	A	A	A	A	A	A	A	A	A	A	A	A	A	A	A	A	A	B	A	B	A	B	B	A	A	B	B	A	B	B	B	A
	CA-37-4-1-4	140		H	A	A	A	A	A	A	A	A	A	A	A	A	A	A	A	A	A	A	B	B	B	B	B	A	A	B	A	A	B	A	B	A	A	A	B	B	A	A	B	B	B	B	B	B	A
	CA-40-1-1-1	165		A	B	B	A	B	A	B	A	A	B	B	B	B	A	A	B	A	B	A	B	B	A	B	B	B	A	A	A	A	A	A	A	A	A	A	A	A	A	A	A	A	A	A	A	A	A
	CA-40-1-1-2	141		A	A	B	A	B	A	B	B	B	B	A	B	B	A	A	B	A	B	A	B	B	A	B	B	B	A	A	A	A	A	A	B	A	A	A	A	A	A	A	A	A	A	A	B	B	A
	CA-40-1-1-3	182		A	B	B	A	B	A	B	B	B	B	A	B	.	A	A	B	A	B	A	B	B	A	B	B	B	A	A	A	A	A	A	A	A	A	A	A	A	A	A	A	A	A	A	B	A	A
	CA-40-3-1-1	172		A	.	H	A	A	A	A	A	A	B	B	A	B	B	B	B	A	A	A	B	B	B	B	B	A	A	B	A	A	B	A	B	A	A	A	A	A	A	A	A	A	A	A	A	A	A
	CA-40-3-1-2	181		A	B	B	A	A	A	A	A	A	B	B	A	B	B	B	B	A	A	A	B	B	B	B	B	A	A	B	A	A	B	A	B	A	A	A	A	A	A	A	A	A	A	A	B	A	A
	CA-40-3-1-3	171		A	B	B	A	B	A	B	B	A	B	B	A	B	B	B	B	A	A	A	B	B	B	B	B	A	A	B	A	A	A	A	A	A	A	A	A	A	A	A	A	A	A	A	B	A	A
	CA-40-3-1-4	169		A	B	B	A	B	A	B	B	B	B	A	B	B	A	A	B	A	B	A	B	B	A	B	B	B	A	A	A	A	A	A	A	A	A	A	A	A	A	A	A	A	A	A	A	B	A
	CA-40-4-1-1	136		A	A	A	A	A	A	A	A	A	A	A	A	A	A	A	A	A	A	A	A	A	A	A	A	A	A	A	A	A	A	A	A	A	A	A	A	A	A	A	A	A	A	A	B	A	A
	CA-40-4-1-2	168		A	A	A	A	A	A	A	A	B	B	A	B	B	A	A	B	A	B	A	B	B	A	B	B	B	A	A	A	A	A	A	A	A	A	A	A	A	A	A	A	A	A	A	B	A	A
	CA-40-4-1-3	142		A	B	B	A	A	A	A	A	A	A	A	A	A	A	A	A	A	A	A	A	A	A	A	A	A	A	A	A	A	B	A	B	A	A	A	A	A	A	A	A	A	A	A	A	A	A
	CA-40-4-1-4	158		A	B	B	A	B	A	B	B	B	B	A	B	B	A	A	B	A	.	.	B	B	A	B	B	.	A	A	A	.	A	A	A	A	A	A	.	A	A	A	A	A	A	A	.	.	.
	CA-42-1-1-1	149		B	A	B	A	B	A	A	B	B	B	B	A	A	A	A	A	A	A	A	A	A	A	A	A	A	A	A	A	A	A	A	A	A	A	A	A	A	A	A	A	A	B	A	B	A	A
	CA-42-1-1-2	163		B	A	H	A	H	A	A	B	B	B	B	A	A	A	A	A	A	A	A	A	A	A	A	A	A	A	A	A	A	A	A	A	A	A	A	A	A	A	A	A	A	A	A	A	A	A
	CA-42-1-1-3	168		A	A	B	A	B	A	A	B	B	B	B	A	A	A	A	A	A	A	A	A	A	A	A	A	A	A	A	A	A	A	A	A	A	A	A	A	A	A	A	A	A	A	A	A	A	A
	CA-42-1-1-4	170		B	A	B	A	B	A	A	A	A	A	A	A	A	A	A	A	A	A	A	A	A	A	A	A	A	A	A	A	A	A	A	A	A	A	A	A	A	A	A	A	A	A	A	A	A	A
	CA-42-2-1-1	202		A	A	A	A	A	A	A	A	A	A	A	A	A	A	A	A	A	A	A	A	A	A	A	A	A	A	A	A	A	A	A	B	A	B	A	B	B	A	B	B	A	B	A	B	A	A
	CA-42-2-1-2	155		A	A	A	A	A	A	A	A	A	A	A	A	A	A	A	A	A	A	A	A	A	A	A	A	A	A	A	A	A	A	A	B	A	B	A	B	A	A	A	A	A	A	A	A	A	A
	CA-42-2-1-3	147		A	A	A	A	A	A	A	A	A	A	A	A	A	A	A	A	A	A	A	A	A	A	A	A	A	A	A	A	A	A	A	A	A	B	A	B	B	A	B	B	A	B	A	B	A	A
	CA-42-2-1-4	173		A	A	A	A	A	A	A	A	A	A	A	A	A	A	A	A	.	A	A	A	A	A	A	A	A	A	H	A	A	B	A	B	A	B	A	B	B	A	B	B	A	B	A	B	A	A
	CA-42-3-1-1	175		A	A	A	A	.	A	A	B	B	B	B	A	B	B	B	B	A	A	A	B	B	B	B	B	A	A	B	.	A	B	A	B	A	B	A	A	A	A	B	B	A	B	A	H	A	.
	CA-42-3-1-2	157		A	A	A	A	A	A	A	A	A	B	B	A	B	B	B	B	A	A	A	B	B	B	B	B	A	A	B	A	A	B	A	B	A	B	A	B	B	A	B	B	A	B	A	B	A	A
	CA-42-3-1-3	185		A	A	A	A	A	A	A	A	A	A	A	A	H	H	H	H	A	A	A	H	H	H	H	H	A	A	A	A	A	A	A	B	A	B	A	B	B	A	A	A	A	A	A	A	A	B
	CA-42-3-1-4	185		A	A	A	A	A	A	A	B	B	B	B	A	B	B	B	B	A	A	A	B	B	B	B	B	A	A	B	A	A	B	A	B	A	B	A	B	B	A	B	B	A	B	A	B	A	B
	CA-42-4-1-2	155		B	A	B	A	B	A	A	A	A	A	A	A	A	A	A	A	A	A	A	A	A	A	A	A	A	A	A	A	A	H	A	H	A	A	A	A	A	A	A	A	A	A	A	A	A	B
	CA-42-4-1-3	183		B	A	B	A	B	A	A	B	B	B	B	A	B	B	B	B	A	A	A	B	B	B	B	B	A	A	B	A	A	A	A	B	A	B	A	B	B	A	B	B	A	B	A	B	A	A
	CA-42-4-1-4	160		B	A	B	A	B	A	A	B	A	A	A	A	A	A	A	A	.	A	A	A	A	A	A	A	A	A	A	A	A	A	A	A	A	A	A	A	A	A	A	A	A	A	A	A	A	B
	CA-45-1-1-1	124		B	A	B	A	B	A	A	B	B	A	A	A	A	A	A	A	A	A	A	A	A	A	A	A	A	A	A	A	A	A	A	A	A	A	A	A	A	A	A	A	A	A	A	A	A	A
	CA-45-1-1-2	122		B	A	B	A	B	A	A	B	B	A	A	A	A	A	A	A	A	A	A	A	A	A	A	A	A	A	A	A	A	A	A	A	A	A	A	A	A	A	A	A	A	A	A	A	B	A
	CA-45-1-1-3	122		A	A	A	A	A	A	A	A	A	A	A	A	A	A	A	A	A	A	A	A	A	A	A	A	A	A	A	A	A	A	A	A	A	A	A	A	A	A	A	A	A	A	A	A	B	A
	CA-45-1-1-4	160		A	A	B	A	B	A	A	B	B	A	A	A	A	A	A	A	A	A	A	A	A	A	A	A	A	A	A	A	A	A	A	A	A	A	A	A	A	A	A	A	A	A	A	A	B	A
	CA-45-2-1-1	163		A	A	A	A	A	A	A	A	A	A	A	A	A	A	A	A	A	A	A	A	A	A	A	A	A	A	A	A	A	A	A	A	A	A	A	A	A	A	A	A	A	A	A	A	A	A
	CA-45-2-1-2	151		A	A	B	A	B	A	A	B	B	B	B	A	B	B	B	B	A	A	A	B	B	B	B	B	A	A	A	A	A	A	A	A	A	A	A	A	A	A	A	A	A	A	A	A	A	A
	CA-45-3-1-1	171		A	A	A	A	A	A	A	A	A	A	A	A	A	A	A	A	A	A	A	A	A	A	A	A	A	A	A	A	A	A	A	A	A	A	A	A	A	A	A	A	A	A	A	A	A	A
	CA-45-3-1-2	158		A	A	A	A	A	A	A	A	A	A	A	A	A	A	A	A	A	A	A	A	A	A	A	A	A	A	A	A	A	A	A	A	A	A	A	A	A	A	A	A	A	A	A	A	A	A
	CA-45-3-1-3	180		A	A	A	A	A	A	A	A	A	A	A	A	A	A	A	A	A	A	A	A	A	A	A	A	A	A	A	A	A	A	A	A	A	A	A	A	A	A	A	A	A	A	A	A	A	A
	CA-45-3-1-4	136		A	A	A	A	A	A	A	A	A	A	A	A	A	A	A	A	A	A	A	A	A	A	A	A	A	A	A	A	A	A	A	A	A	A	A	A	A	A	A	A	A	A	A	A	A	A
	CA-45-4-1-1	161		A	A	A	A	B	A	A	B	B	B	B	.	B	B	B	B	A	A	A	B	B	B	B	B	A	A	A	.	A	A	A	A	A	A	A	A	.	A	A	A	A	A	A	A	.	A
	CA-45-4-1-2	147		A	A	A	A	A	A	A	A	A	B	B	A	B	B	B	B	A	A	A	B	B	B	B	B	A	A	A	A	A	A	A	A	A	A	A	A	A	A	A	A	A	A	A	A	B	A
	CA-45-4-1-3	145		A	A	A	A	A	A	A	B	B	B	B	A	B	B	B	B	A	A	A	B	B	B	B	B	A	A	A	A	A	A	A	A	A	A	A	A	A	A	A	A	A	A	A	A	B	A
	CA-46-1-1-1	160		A	A	A	A	B	A	A	B	B	B	B	A	B	B	B	B	A	A	A	B	B	B	B	B	A	A	A	A	A	A	A	A	A	A	A	A	A	A	A	A	A	A	A	A	A	A
	CA-46-1-1-2	150		A	A	B	A	B	A	A	B	B	B	B	A	B	B	B	B	A	A	A	B	B	B	B	B	A	A	A	A	A	A	A	A	A	A	A	A	A	A	A	A	A	A	A	A	A	A
	CA-49-1-1-3	142		B	A	B	A	B	A	A	A	A	A	A	A	A	A	A	A	A	A	A	B	B	B	B	B	A	A	A	A	A	A	A	A	A	A	A	A	A	A	A	A	A	A	A	A	B	A
	CA-49-1-1-4	129		A	A	B	A	B	A	A	B	B	B	B	A	B	B	B	B	A	A	A	B	B	B	B	B	A	A	A	A	A	A	A	A	A	A	A	A	A	A	A	A	A	A	A	A	B	A
	CA-49-2-1-1	128		B	A	B	A	B	A	A	A	A	A	A	A	A	A	A	A	A	A	A	A	A	A	A	A	A	A	A	A	A	A	A	A	A	A	A	.	A	A	A	A	A	A	A	A	B	A
	CA-49-2-1-2	136		B	A	B	A	B	A	A	A	A	A	A	A	B	B	B	B	A	A	A	B	B	B	B	B	A	A	A	A	A	A	A	A	A	A	A	A	A	A	A	A	A	A	A	A	B	A
	CA-49-2-1-3	155		B	A	B	A	B	A	A	B	B	B	B	A	B	B	B	B	A	A	A	B	B	B	B	B	A	A	A	A	A	A	A	A	A	A	A	A	A	A	A	A	A	A	A	A	B	A
	CA-49-3-1-1	127		A	A	B	A	A	A	A	A	A	A	A	A	A	A	A	A	A	A	A	A	A	A	A	A	A	A	A	A	A	A	A	A	A	A	A	A	A	A	A	A	A	A	A	A	B	A
	CA-49-3-1-2	143		A	A	A	A	A	A	A	A	A	A	A	A	A	A	A	A	A	A	A	A	A	A	A	A	A	A	A	A	A	A	A	A	A	A	A	A	A	A	A	A	A	A	A	A	B	A
	CA-49-3-1-3	144		H	A	B	A	A	A	A	A	A	A	A	A	A	A	A	A	A	A	A	A	A	A	A	A	A	A	A	A	A	A	A	A	A	A	A	A	A	A	A	A	A	A	A	A	B	A
	CA-49-3-1-4	148		A	A	A	A	A	A	A	A	A	A	A	A	A	A	A	A	A	A	A	A	A	A	A	A	A	A	A	A	A	A	A	A	A	A	A	A	.	A	A	A	A	A	A	A	B	A
	CA-49-4-1-1	135		A	A	A	A	B	A	A	A	A	A	A	A	A	A	A	A	A	A	A	H	H	H	H	H	A	A	A	A	A	A	A	A	A	A	A	A	A	A	A	A	A	A	A	A	A	A
	CA-49-4-1-2	136		B	A	B	A	B	A	A	B	B	A	A	A	A	A	A	A	A	A	A	A	A	A	A	A	A	A	A	.	A	.	A	A	A	A	A	A	A	A	A	A	A	A	A	A	A	A
	CA-49-4-1-3	121		A	A	A	A	A	A	A	A	A	A	A	A	A	A	A	A	A	A	A	A	A	A	A	A	A	A	A	A	A	A	A	A	A	A	A	A	A	A	A	A	A	A	A	A	A	A
HID4/HID382	AD-11-1-1-1	119		A	A	A	A	A	A	A	B	B	H	A	A	H	A	H	H	A	H	A	H	A	A	H	A	A	A	H	H	A	H	H	H	A	A	A	A	A	A	A	A	A	H	H	B	A	A
	AD-11-1-1-2	121		A	A	A	A	A	A	A	B	B	B	A	A	B	A	B	B	B	B	A	B	A	A	B	A	A	A	B	B	A	B	B	B	A	A	A	A	A	A	A	A	A	A	A	A	B	A
	AD-11-1-1-3	119		A	B	B	B	B	B	A	B	B	A	A	A	A	A	A	A	A	A	A	A	A	A	A	A	A	A	A	A	A	A	A	A	A	A	A	A	A	A	A	A	A	A	A	A	A	A
	AD-11-1-1-4	155		A	B	B	B	B	B	A	B	B	B	A	A	B	A	B	B	.	B	A	B	A	A	B	A	A	A	B	B	A	B	B	B	A	A	A	A	A	A	A	A	A	A	A	B	A	H
	AD-11-2-1-1	162		A	A	B	B	B	B	A	B	A	B	A	A	B	A	B	B	B	B	A	B	A	A	B	A	A	A	B	B	A	A	A	A	A	A	A	A	A	A	A	A	A	A	A	A	B	A
	AD-11-2-1-2	105		A	B	B	A	A	A	A	A	A	A	A	A	A	A	A	A	A	A	A	A	A	A	A	A	A	A	A	A	A	A	A	A	A	A	A	A	A	A	A	A	A	A	A	A	A	A
	AD-11-2-1-3	116		A	B	B	B	B	B	A	.	A	B	A	A	B	A	B	B	.	B	A	B	A	A	B	A	A	A	B	B	A	A	A	A	A	A	A	A	A	A	A	A	A	A	A	A	A	A
	AD-11-2-1-4	146		A	A	A	A	A	A	A	B	A	B	A	A	B	A	B	B	B	B	A	B	A	A	B	A	A	A	B	B	A	A	A	A	A	A	A	A	A	A	A	A	A	A	A	A	B	A
	AD-11-3-1-1	147		A	A	A	A	A	A	A	B	B	B	A	B	B	B	B	A	A	A	A	B	B	B	B	B	A	A	B	A	A	B	A	B	A	B	A	A	A	A	B	B	A	B	A	B	A	A
	AD-11-3-1-2	120		A	A	A	A	A	A	A	B	B	B	A	B	B	A	A	A	A	A	A	A	A	A	A	A	A	A	A	A	A	A	A	A	A	A	A	A	A	A	A	A	A	A	A	B	A	B
	AD-11-3-1-3	143		A	B	B	B	B	B	A	B	A	B	.	A	B	A	B	B	.	B	A	B	A	A	B	A	A	A	B	B	A	B	.	.	A	A	A	A	H	A	A	.	A	A	A	.	.	A
	AD-12-1-1-1	141		A	A	A	A	A	A	A	B	B	B	A	B	B	A	A	A	A	A	A	A	A	A	H	A	A	A	B	B	A	A	A	A	A	A	A	A	A	A	A	A	A	B	B	B	B	B
	AD-12-1-1-2	187		A	A	A	A	A	A	A	B	A	A	A	A	A	A	A	A	A	A	A	A	A	A	B	A	A	A	B	B	A	A	A	A	A	A	A	A	A	A	A	A	A	A	A	B	B	B
	AD-12-2-1-1	156		A	A	A	A	A	B	A	B	A	B	A	A	B	A	B	B	B	B	A	B	A	A	B	A	A	A	A	A	A	A	A	A	A	A	A	A	A	A	A	A	A	A	A	A	A	A
	AD-12-2-1-2	115		A	A	A	A	A	B	A	B	A	B	A	A	B	A	B	B	B	B	A	B	A	A	B	A	A	A	A	A	A	A	A	A	A	A	A	A	A	A	A	A	A	B	B	B	A	B
	AD-12-2-1-3	120		A	A	A	A	A	B	A	B	A	B	A	A	B	A	B	B	B	B	A	B	A	A	B	A	A	A	A	A	A	A	A	A	A	A	A	A	A	A	A	A	A	H	B	A	A	A
	AD-12-2-1-4	146		A	A	A	A	A	A	A	B	B	B	A	B	B	A	A	A	A	A	A	A	A	A	A	A	A	A	A	A	A	A	A	A	A	A	A	A	A	A	A	A	A	A	A	A	A	A
	AD-15-1-1-1	152		H	A	H	A	H	A	A	H	B	H	H	A	H	H	H	H	A	A	A	H	H	H	H	H	A	A	A	A	A	A	A	A	A	A	A	A	A	A	A	A	A	A	A	A	A	A
	AD-15-1-1-2	148		A	A	A	A	A	B	A	B	A	B	A	A	B	A	B	B	B	B	A	B	A	A	B	A	A	A	B	B	A	A	A	A	A	A	A	A	A	A	A	A	A	A	A	A	A	A
	AD-15-1-1-3	161		A	A	A	A	A	B	A	B	A	B	A	A	B	A	B	B	.	B	A	B	A	A	B	A	A	A	B	B	A	A	A	A	A	A	A	A	A	A	A	A	A	A	A	A	A	A
	AD-15-1-1-4	166		A	B	A	A	A	B	A	B	A	B	A	A	B	A	B	B	B	B	A	B	A	A	B	A	A	A	B	B	A	A	A	A	A	A	A	A	A	A	A	A	A	A	A	A	A	A
	AD-15-2-1-1	157		A	A	A	A	A	B	A	B	A	B	A	A	B	A	B	B	B	B	A	B	A	A	B	A	A	A	B	B	A	A	A	A	A	A	A	A	A	A	A	A	A	A	A	A	A	A
	AD-15-2-1-2	151		A	A	A	A	A	B	A	B	A	B	A	A	B	A	B	B	.	B	A	B	A	A	B	A	A	A	B	B	A	A	A	A	A	A	A	A	A	A	A	A	A	A	A	A	A	A
	AD-15-2-1-3	163		A	A	A	A	A	B	A	B	A	B	A	A	B	A	B	B	B	B	A	B	A	A	B	A	A	A	B	B	A	A	A	A	A	A	A	A	A	A	A	A	A	A	A	A	A	A
	AD-15-2-1-4	155		A	A	A	A	A	B	A	B	A	B	A	A	B	A	B	B	B	B	A	B	A	A	B	A	A	A	B	B	A	A	A	A	A	A	A	A	A	A	A	A	A	A	A	A	A	A
	AD-17-1-1-1	133		A	A	A	A	A	A	A	A	A	A	A	A	A	A	A	A	A	A	A	A	A	A	A	A	A	A	A	A	A	A	A	A	A	A	A	A	A	A	A	A	A	A	A	A	A	A
	AD-17-1-1-2	146		A	A	A	A	A	A	A	A	A	A	A	A	A	A	A	A	A	A	A	A	A	A	A	A	A	A	A	A	A	A	A	A	A	A	A	A	B	A	A	B	B	B	A	A	A	A
	AD-17-1-1-3	138		A	A	A	A	A	A	A	A	A	A	A	A	A	A	A	A	A	A	A	A	A	A	A	A	A	A	A	A	A	A	A	A	A	A	A	A	A	A	A	A	A	A	A	A	A	A
	AD-17-1-1-4	140		A	A	A	A	A	A	A	A	A	A	A	A	A	A	A	A	A	A	A	A	A	A	A	A	A	A	A	A	A	A	A	B	A	B	A	B	B	A	A	B	B	B	B	A	A	A
	AD-17-2-1-1	119		A	A	A	A	A	A	A	A	A	A	A	A	A	A	A	A	A	A	A	A	A	A	A	A	A	A	A	A	A	A	A	B	A	B	A	B	B	A	A	B	B	B	B	B	A	B
	AD-17-2-1-2	148		A	A	A	A	A	A	A	A	A	A	A	A	A	A	A	A	A	A	A	A	A	A	A	A	A	A	A	A	A	A	A	B	A	B	A	B	B	A	A	B	B	B	B	B	A	A
	AD-17-2-1-3	142		A	A	A	A	A	A	A	A	A	A	A	A	A	A	A	A	A	A	A	A	A	A	A	A	A	A	A	A	A	A	A	A	A	A	A	B	B	A	A	B	B	B	A	B	A	A
	AD-17-2-1-4	144		A	A	A	A	A	A	A	A	A	A	A	A	A	A	A	A	A	A	A	A	A	A	A	A	A	A	A	A	A	A	A	B	A	A	B	B	B	B	A	B	B	B	A	B	A	B
	AD-17-3-1-1	146		A	A	A	A	A	A	A	A	A	A	A	A	A	A	A	A	A	A	A	A	A	A	A	A	A	A	A	A	A	A	A	A	A	A	A	A	A	A	A	A	A	A	A	A	A	B
	AD-17-3-1-2	124		A	A	A	A	A	A	A	A	A	A	A	A	A	A	A	A	A	A	A	A	A	A	A	A	A	A	A	.	A	A	A	A	A	A	A	A	.	A	A	A	B	B	A	B	A	A
	AD-17-3-1-3	127		A	A	A	A	A	A	A	A	A	A	A	A	A	A	A	A	A	A	A	A	A	A	A	A	A	A	A	A	A	A	A	A	A	A	A	A	A	A	A	A	B	B	A	A	A	B
	AD-17-3-1-4	126		A	A	A	A	A	A	A	A	A	A	A	A	A	A	A	A	A	A	A	A	A	A	A	A	A	A	A	A	A	A	A	A	A	A	A	A	A	A	A	A	A	A	A	A	A	A
	AD-20-1-1-1	155		A	A	A	A	A	A	B	B	B	B	A	B	B	A	A	B	A	B	A	B	B	A	B	B	B	A	A	A	A	A	A	A	A	A	B	B	B	B	A	B	B	B	A	B	A	A
	AD-20-1-1-2	150		A	A	A	A	A	A	A	B	B	B	A	B	B	A	A	B	A	A	A	A	A	A	A	A	A	A	A	A	A	A	A	A	A	A	A	A	A	A	A	A	A	H	A	H	A	A
	AD-20-1-1-3	127		A	B	B	A	B	A	B	B	B	B	A	B	B	A	A	B	A	A	A	A	A	A	A	A	A	A	A	A	A	A	A	A	A	A	B	B	B	B	A	A	A	A	A	A	A	A
	AD-20-1-1-4	122		A	B	B	A	B	A	B	B	B	B	A	B	B	A	A	B	A	B	A	B	B	A	B	B	B	A	A	A	A	A	A	A	A	A	B	B	B	B	A	B	B	B	A	A	A	A
	AD-20-2-1-1	162		A	A	A	A	A	A	A	A	A	A	A	A	A	A	A	A	A	A	A	A	A	A	A	A	A	A	A	A	A	A	A	A	A	A	A	A	A	A	A	A	A	A	A	A	A	A
	AD-20-2-1-2	156		A	B	B	A	B	A	B	A	A	A	A	A	A	A	A	A	A	A	A	A	A	A	A	A	A	A	A	A	A	B	B	B	A	A	A	A	A	A	A	A	A	A	A	A	A	A
	AD-20-2-1-3	175		A	A	A	A	A	A	A	A	A	A	A	A	A	A	A	A	A	A	A	A	A	A	A	A	A	A	A	A	A	B	B	B	A	A	A	A	A	A	A	A	A	A	A	A	A	A
	AD-20-2-1-4	177		A	B	B	A	A	A	A	A	A	A	A	A	A	A	A	A	A	A	A	A	A	A	A	A	A	A	A	A	A	A	A	B	A	A	A	A	A	A	A	A	A	A	A	A	A	A
	AD-20-4-1-2	151		A	A	A	A	A	A	A	A	A	A	A	A	A	A	A	A	A	A	A	A	A	A	A	A	A	A	A	A	A	A	A	A	A	A	A	A	A	A	A	A	A	A	A	A	A	A
	AD-20-4-1-3	180		A	A	A	A	A	A	B	B	B	B	A	B	B	A	A	B	A	B	A	B	B	A	B	B	B	A	A	A	A	A	A	A	A	A	A	A	A	A	A	A	A	A	A	A	A	A
	AD-3-1-1-1	156		A	A	A	A	A	A	A	A	A	A	A	A	A	A	A	A	A	A	A	A	A	A	A	A	A	A	A	A	A	A	A	A	A	A	A	A	A	A	A	A	A	A	A	A	A	A
	AD-3-1-1-2	128		A	A	A	A	A	A	A	A	A	A	A	A	A	A	A	A	A	A	A	A	A	A	A	A	A	A	A	A	A	A	A	A	A	A	A	A	A	A	A	A	A	A	A	A	A	A
	AD-3-1-1-3	117		A	A	A	A	A	A	A	A	A	A	A	A	A	A	A	A	A	A	A	A	A	A	A	A	A	A	A	A	A	A	A	A	A	A	A	A	A	A	A	A	A	A	A	A	A	A
	AD-3-1-1-4	155		A	A	A	A	A	A	A	A	A	A	A	A	A	A	A	A	A	A	A	A	A	A	A	A	A	A	A	A	A	A	A	A	A	A	A	A	A	A	A	A	A	A	A	A	A	A
	AD-3-2-1-1	169		A	A	A	A	A	A	A	A	A	A	A	A	A	A	A	A	A	A	A	A	A	A	A	A	A	A	A	A	A	A	A	A	A	A	A	A	A	A	A	A	A	A	A	A	A	A
	AD-3-2-1-2	153		A	A	A	A	A	A	A	A	A	A	A	A	A	A	A	A	A	A	A	A	A	A	A	A	A	A	A	A	A	A	A	A	A	A	A	A	A	A	A	A	A	A	A	A	A	A
	AD-3-2-1-3	148		A	A	A	A	A	A	A	A	A	A	A	A	A	A	A	A	A	A	A	A	A	A	A	A	A	A	A	A	A	A	A	A	A	A	A	A	A	A	A	A	A	A	A	A	A	B
	AD-3-2-1-4	157		A	A	A	A	A	A	A	A	A	A	A	A	A	A	A	A	A	A	A	A	A	A	A	A	A	A	A	A	A	A	A	A	A	A	A	A	A	A	A	A	A	A	A	A	A	B
	AD-3-3-1-1	141		A	A	A	A	A	A	A	A	A	A	A	A	A	A	A	A	A	A	A	A	A	A	A	A	A	A	A	A	A	A	A	A	A	A	B	B	B	B	A	B	B	B	A	B	A	A
	AD-3-3-1-2	164		A	A	A	A	A	A	A	A	A	A	A	A	A	A	A	A	A	A	A	A	A	A	A	A	A	A	A	A	A	A	A	A	A	A	B	B	B	B	A	B	B	B	A	B	A	A
	AD-3-3-1-3	160		A	A	A	A	A	A	A	A	A	A	A	A	A	A	A	A	A	A	A	A	A	A	A	A	A	A	A	A	A	A	A	A	A	A	A	A	A	A	A	A	A	A	A	A	A	A
	AD-3-3-1-4	163		A	A	A	A	A	A	A	A	A	A	A	A	A	A	A	A	A	A	A	A	A	A	A	A	A	A	A	A	A	A	A	A	A	A	A	A	A	A	A	A	A	A	A	A	A	A
	AD-3-4-1-1	129		A	A	A	A	A	A	A	A	A	A	A	A	A	A	A	A	A	A	A	A	A	A	A	A	A	A	A	A	A	A	A	A	A	A	A	A	A	A	A	A	A	A	A	A	A	A
	AD-3-4-1-2	117		A	A	A	A	A	A	A	A	A	A	A	A	A	A	A	A	A	A	A	A	A	A	A	A	A	A	A	A	A	A	A	A	A	A	B	B	B	B	A	A	A	A	A	A	A	B
	AD-3-4-1-3	175		A	A	A	A	A	A	A	A	A	A	A	A	A	A	A	A	A	A	A	A	A	A	A	A	A	A	A	A	A	A	A	A	A	A	B	B	B	B	A	A	A	A	A	A	A	A
	AD-3-4-1-4	124		A	A	A	A	A	A	A	A	A	A	A	A	A	A	A	A	A	A	A	A	A	A	A	A	A	A	A	A	A	A	A	A	A	A	A	A	A	A	A	A	A	A	A	A	A	A
	AD-5-1-1-1	162		A	A	A	A	A	A	A	A	A	A	A	A	A	A	A	A	A	A	A	A	A	A	A	A	A	A	A	A	A	A	A	A	A	B	A	B	B	A	A	A	A	A	A	A	A	A
	AD-5-1-1-2	147		A	A	A	A	A	A	A	A	A	A	A	A	A	A	A	A	A	A	A	A	A	A	A	A	A	A	A	A	A	A	A	A	A	B	A	B	B	A	A	A	A	A	A	A	A	A
	AD-5-1-1-3	161		A	A	A	A	A	A	A	A	A	A	A	A	A	A	A	A	A	A	A	A	A	A	A	A	A	A	A	A	A	A	A	A	A	H	H	B	B	H	A	B	B	B	A	B	A	A
	AD-5-1-1-4	169		A	A	A	A	A	A	A	A	A	A	A	A	A	A	A	A	A	A	A	A	A	A	A	A	A	A	A	A	A	A	A	A	A	A	A	B	B	A	A	A	A	B	A	B	A	A
	AD-6-1-1-1	146		A	B	B	A	A	A	A	A	A	A	A	A	A	A	A	A	A	A	A	A	A	A	A	A	A	A	B	B	A	A	A	A	A	A	A	A	A	A	A	A	A	A	A	A	A	A
	AD-6-1-1-2	155		A	A	A	A	A	A	A	A	A	A	A	A	A	A	A	A	A	A	A	A	A	A	A	A	A	A	A	A	A	A	A	A	A	A	A	A	A	A	A	A	A	A	A	A	B	A
	AD-6-1-1-3	141		A	B	B	A	B	A	A	A	A	A	A	A	A	A	A	A	A	A	A	A	A	A	A	A	A	A	A	A	A	A	A	A	A	A	A	A	A	A	A	A	A	A	A	A	B	A
	AD-6-1-1-4	149		A	A	A	A	A	A	A	A	A	A	A	A	A	A	A	A	A	A	A	A	A	A	A	A	A	A	B	B	A	A	A	A	A	A	A	A	A	A	A	A	A	A	A	A	B	A
	AD-6-2-1-1	135		A	A	A	A	A	A	A	A	A	A	A	A	A	A	A	A	A	A	A	A	A	A	A	A	A	A	A	A	A	A	A	A	A	A	A	A	B	A	A	A	A	A	A	A	A	A
	AD-6-2-1-2	126		A	A	A	A	A	A	A	A	A	B	A	B	B	A	A	B	A	B	A	B	B	A	B	B	B	A	B	A	B	B	B	A	A	B	A	B	B	A	A	A	A	A	A	A	A	A
	AD-6-2-1-3	110		A	A	A	A	A	A	A	B	B	B	A	B	B	A	A	B	A	B	A	B	B	A	B	B	B	A	B	A	B	B	B	B	A	B	A	A	A	A	A	A	A	A	A	A	A	A
	AD-6-2-1-4	125		A	A	A	A	A	A	A	A	A	A	A	A	A	A	A	A	A	A	A	A	A	A	A	A	A	A	A	A	A	A	A	A	A	A	A	A	A	A	A	A	A	A	A	A	A	A
	AD-6-3-1-1	169		A	B	.	A	.	A	A	A	A	H	A	.	.	A	A	A	.	B	.	B	A	A	B	A	.	.	B	B	B	B	H	H	A	B	A	B	H	A	A	.	A	A	A	A	A	.
	AD-6-3-1-2	151		A	B	B	A	B	A	.	B	B	B	A	B	B	A	A	B	A	.	A	B	B	A	B	B	.	A	B	H	H	H	A	A	A	A	A	A	B	A	A	A	A	A	A	A	A	A
	AD-6-3-1-3	203		A	A	B	A	B	A	B	B	B	B	A	B	B	A	A	B	A	B	A	B	B	A	B	B	B	A	B	A	A	A	A	A	A	A	A	A	A	A	A	A	A	A	A	A	A	A
	AD-6-3-1-4	126		A	A	A	A	A	A	B	B	B	B	A	B	B	A	A	B	A	B	A	B	B	A	B	B	B	A	B	A	B	B	B	B	A	B	A	B	B	A	A	A	A	A	A	A	B	A
	AD-6-4-1-1	125		A	A	A	A	A	A	A	A	A	A	A	A	A	A	B	B	B	B	A	B	A	A	B	A	A	A	B	B	A	A	A	A	A	A	A	A	A	A	A	A	A	A	A	A	B	A
	AD-6-4-1-2	129		A	A	A	A	A	A	A	A	A	A	A	A	A	A	A	A	A	A	A	A	A	A	A	A	A	A	A	A	A	A	A	A	A	A	A	A	A	A	A	A	A	A	A	A	A	A
	AD-6-4-1-3	167		A	A	A	A	A	A	A	A	A	A	A	A	A	A	A	A	A	A	A	A	A	A	A	A	A	A	A	A	A	A	A	A	A	A	A	.	A	A	A	A	A	A	A	.	A	A
	AD-6-4-1-4	160		A	A	A	A	A	A	A	A	A	A	A	A	A	A	A	A	A	A	A	A	A	A	A	A	A	A	A	A	A	A	A	A	A	A	A	A	A	A	A	A	A	A	A	A	A	A
	AD-78-1-1-1	173		A	A	B	B	B	B	A	B	A	B	A	A	B	A	B	B	B	B	A	B	A	A	B	A	A	A	B	B	A	B	B	B	B	B	B	B	A	A	A	A	A	A	A	A	B	A
	AD-78-1-1-2	175		A	B	B	B	B	B	A	.	A	B	.	A	B	A	B	B	.	B	A	B	A	A	B	A	A	A	B	B	A	.	A	A	A	A	A	A	A	A	A	A	A	A	A	A	A	A
	AD-78-1-1-3	154		A	A	A	B	B	B	A	B	A	B	A	A	B	A	B	B	.	B	A	B	A	A	B	A	A	A	B	B	A	B	B	B	A	A	A	.	A	A	A	A	A	A	A	A	A	A
	AD-78-1-1-4	172		A	A	A	B	B	B	A	B	A	B	A	A	B	A	B	B	B	B	A	B	A	A	B	A	A	A	A	A	A	A	A	A	A	A	A	.	A	A	A	A	A	A	A	A	A	A
HID4/HID382	DA-52-1-1-1	122		B	B	B	B	B	B	A	A	A	A	A	A	A	A	A	A	A	A	A	A	A	A	A	A	A	A	A	A	A	A	A	B	B	B	B	B	A	A	A	A	A	A	A	A	B	A
	DA-52-1-1-2	158		A	A	B	B	B	A	A	A	A	A	A	A	A	A	A	A	A	A	A	A	A	A	A	A	A	A	A	A	A	A	A	A	A	A	A	A	.	A	A	A	A	A	A	A	B	A
	DA-52-1-1-3	131		A	A	B	B	B	B	A	A	A	A	A	A	A	A	A	A	A	A	A	A	A	A	A	A	A	A	A	A	A	A	A	A	A	A	A	A	A	A	A	A	A	A	A	A	A	A
	DA-52-1-1-4	130		B	B	B	B	B	A	A	A	A	A	A	A	A	A	A	A	A	A	A	A	A	A	A	A	A	A	A	A	A	A	A	A	B	B	B	B	A	A	A	A	A	A	A	A	A	A
	DA-52-2-1-1	171		A	A	A	A	A	A	A	B	B	B	A	B	B	A	A	A	A	A	A	A	A	A	A	A	A	A	A	A	A	A	A	A	A	A	A	A	A	A	A	A	A	B	B	B	B	A
	DA-52-2-1-2	175		A	A	A	A	A	A	A	B	B	B	A	B	B	A	A	A	A	A	A	A	A	A	A	A	A	A	A	A	A	A	A	A	A	A	A	A	A	A	A	A	A	A	A	A	A	A
	DA-52-2-1-3	166		A	A	H	A	A	A	A	B	B	B	A	B	B	A	A	A	A	A	A	A	A	A	A	A	A	A	A	A	A	A	A	A	A	A	A	A	A	A	A	A	A	A	A	A	A	H
	DA-52-2-1-4	156		B	B	B	B	B	B	A	A	A	.	A	A	A	A	A	A	.	A	A	A	A	A	A	A	A	A	A	.	A	.	A	A	A	A	A	A	.	A	A	A	A	A	A	A	A	B
	DA-52-3-1-1	160		A	A	A	A	A	A	A	A	A	A	A	A	A	A	A	A	A	A	A	A	A	A	A	A	A	A	A	A	A	A	A	A	A	A	A	A	A	A	A	A	A	A	A	A	B	A
	DA-52-3-1-2	179		A	A	B	B	B	B	A	A	A	A	A	A	A	A	A	A	A	A	A	A	A	A	A	A	A	A	A	A	A	A	A	B	B	B	B	B	A	A	A	A	A	A	A	A	A	A
	DA-52-3-1-3	155		A	A	B	B	B	B	A	A	A	A	A	A	A	A	A	A	A	A	A	A	A	A	A	A	A	A	A	A	A	A	A	B	B	B	B	B	A	A	A	A	A	A	A	A	A	A
	DA-52-3-1-4	152		A	A	B	B	B	B	A	A	A	A	A	A	A	A	A	A	A	A	A	A	A	A	A	A	A	A	A	A	A	A	A	A	A	A	A	A	A	A	A	A	A	A	A	A	A	A
	DA-57-1-1-1	119		A	A	A	A	A	A	A	A	A	A	A	A	A	A	A	A	A	A	A	A	A	A	A	A	A	A	A	A	A	A	A	A	A	A	A	A	A	A	A	A	A	A	A	A	A	A
	DA-57-1-1-2	123		A	A	A	A	A	A	A	A	A	A	A	A	A	A	A	A	A	A	A	A	A	A	A	A	A	A	A	A	A	A	A	A	A	A	A	A	H	A	A	B	B	B	B	B	B	B
	DA-57-1-1-3	137		A	A	A	A	A	A	A	A	A	A	A	A	A	A	A	A	A	A	A	A	A	A	A	A	A	A	A	A	A	A	A	A	A	B	A	A	A	A	A	B	B	B	B	B	A	B
	DA-57-1-1-4	173		A	A	A	A	A	A	A	A	A	A	A	A	A	A	A	A	A	A	A	A	A	A	A	A	A	A	A	A	A	A	A	A	A	B	A	B	B	A	A	B	B	B	B	B	B	A
	DA-57-2-1-1	142		A	A	A	A	A	A	A	A	A	A	A	A	A	A	A	A	A	A	A	A	A	A	A	A	A	A	A	A	A	A	A	B	A	B	A	B	B	A	A	A	A	A	A	A	B	A
	DA-57-2-1-2	174		A	A	A	A	A	A	A	A	A	A	A	A	A	A	A	A	A	A	A	A	A	A	A	A	A	A	A	A	A	A	A	B	A	B	A	B	B	A	A	A	A	A	A	A	A	A
	DA-57-2-1-3	154		A	A	A	A	A	A	A	A	A	A	A	A	A	A	A	A	A	A	A	A	A	A	A	A	A	A	A	A	A	A	A	B	A	B	A	B	B	A	A	B	B	B	A	B	A	A
	DA-57-2-1-4	137		A	A	A	A	A	A	A	A	A	A	A	A	A	A	A	A	A	A	A	A	A	A	A	A	A	A	A	A	A	A	A	A	A	A	B	B	B	B	A	B	B	B	A	B	B	A
	DA-60-1-1-1	152		A	A	A	A	A	A	A	A	A	A	A	A	A	A	A	A	A	A	A	A	A	A	A	A	A	A	A	A	A	A	A	A	A	A	A	A	A	A	A	A	A	B	B	B	A	B
	DA-60-1-1-2	126		A	A	A	A	A	A	A	B	A	B	A	A	B	A	B	B	.	B	A	B	A	A	B	A	A	A	B	B	A	B	B	B	B	B	B	B	B	B	A	A	A	B	B	B	A	B
	DA-60-3-1-1	141		A	A	A	A	A	A	A	A	A	.	A	A	A	A	.	.	A	A	A	.	A	A	.	A	A	A	A	A	A	A	A	A	A	A	A	A	A	A	A	A	A	A	A	A	B	A
	DA-60-3-1-2	135		A	A	A	A	A	A	A	A	A	A	A	A	A	A	A	A	A	A	A	A	A	A	A	A	A	A	A	A	A	A	A	A	A	A	A	A	A	A	A	A	A	A	A	A	A	B
	DA-60-3-1-3	133		A	A	A	A	A	A	A	A	A	A	A	A	A	A	A	A	A	A	A	A	A	A	A	A	A	A	A	A	A	A	A	A	A	A	A	A	A	A	A	A	A	A	A	A	B	B
	DA-60-3-1-4	159		A	A	A	A	A	A	A	A	A	A	A	A	A	A	A	A	A	A	A	A	A	A	A	A	A	A	A	A	A	A	A	A	A	A	A	A	A	A	A	A	A	A	A	A	B	B
	DA-63-1-1-1	112		A	A	A	A	A	A	A	A	A	A	A	A	A	A	A	A	A	A	A	A	A	A	A	A	A	A	A	A	A	A	A	A	A	A	A	A	A	A	A	A	A	A	A	A	A	A
	DA-63-1-1-2	154		A	A	A	A	A	A	A	A	A	A	A	A	A	A	A	A	A	A	A	A	A	A	A	A	A	A	A	A	A	A	A	A	A	A	A	A	A	A	A	A	A	A	A	A	B	A
	DA-63-1-1-3	116		A	A	A	A	A	A	A	A	A	A	A	A	A	A	A	A	A	A	A	A	A	A	A	A	A	A	A	A	A	A	A	A	A	A	A	A	A	A	A	A	A	A	A	A	B	A
	DA-63-1-1-4	111		A	A	A	A	A	A	A	A	A	A	A	A	A	A	A	A	A	A	A	A	A	A	A	A	A	A	A	A	A	A	A	A	A	A	A	A	A	A	A	A	A	A	A	A	B	A
	DA-63-2-1-1	148		A	A	A	A	A	A	A	A	A	A	A	A	A	A	A	A	A	A	A	A	A	A	A	A	A	A	A	A	A	A	A	A	A	A	A	A	A	A	A	A	A	A	A	A	A	A
	DA-63-2-1-2	162		A	A	A	A	A	A	A	A	A	A	A	A	A	A	A	A	A	A	A	A	A	A	A	A	A	A	A	A	A	A	A	A	A	A	A	A	A	A	A	A	A	A	A	A	B	A
	DA-63-2-1-3	161		A	A	A	A	A	B	A	B	A	B	A	A	B	A	B	B	B	B	A	B	A	A	B	A	A	A	B	B	A	A	A	A	A	A	A	A	A	A	A	A	A	A	A	A	B	A
	DA-63-2-1-4	148		A	A	A	A	A	B	A	B	A	B	A	A	B	A	B	B	.	B	A	B	A	A	B	A	A	A	B	B	A	A	A	A	A	A	A	A	A	A	A	A	A	A	A	A	B	A
	DA-63-3-1-1	125		A	A	A	A	A	A	A	A	A	A	A	A	A	A	A	A	A	A	A	A	A	A	A	A	A	A	A	A	A	A	A	A	A	A	A	A	A	A	A	A	A	A	A	A	B	A
	DA-63-3-1-2	121		A	A	A	A	A	A	A	A	A	A	A	A	A	A	A	A	A	A	A	A	A	A	A	A	A	A	A	A	A	A	A	A	A	A	A	A	A	A	A	A	A	A	A	A	B	A
	DA-63-3-1-3	165		A	A	A	A	A	A	A	A	A	A	A	A	A	A	A	A	A	A	A	A	A	A	A	A	A	A	A	A	A	A	A	A	A	A	A	A	A	A	A	A	A	A	A	A	A	A
	DA-63-3-1-4	135		A	A	A	A	A	A	A	A	A	A	A	A	A	A	A	A	A	A	A	A	A	A	A	A	A	A	A	A	A	A	A	A	A	A	A	A	A	A	A	A	A	A	A	A	A	A
	DA-66-1-1-1	157		A	A	A	A	A	A	B	B	B	B	A	B	B	A	A	B	A	B	A	B	B	A	B	B	B	A	B	A	B	B	B	A	A	A	A	B	A	A	A	A	H	H	A	H	A	A
	DA-66-1-1-2	152		A	A	A	A	A	A	A	A	A	A	A	A	A	A	A	A	A	A	A	A	A	A	A	A	A	A	A	A	A	A	A	A	A	A	B	B	B	B	A	B	B	B	A	A	A	A
	DA-66-1-1-3	150		A	A	A	A	A	A	A	A	B	B	A	B	B	A	A	B	A	B	A	B	B	A	B	B	B	A	B	A	H	H	H	H	A	B	A	B	A	A	A	B	B	B	A	B	A	A
	DA-66-1-1-4	163		A	A	A	A	A	A	A	A	A	A	A	A	A	A	A	A	A	A	A	A	A	A	A	A	A	A	B	A	B	B	B	B	A	B	A	B	A	A	A	A	A	A	A	A	A	A
	DA-66-2-1-1	159		A	A	A	A	A	A	A	A	A	A	A	A	A	A	A	A	A	A	A	A	A	A	A	A	A	A	A	A	A	A	A	.	A	A	A	A	A	A	A	A	A	B	A	B	.	A
	DA-66-2-1-2	138		A	A	A	A	A	A	A	A	A	A	A	A	A	A	A	A	A	A	A	A	A	A	A	A	A	A	A	A	A	A	A	A	A	A	B	B	B	B	A	B	B	B	A	B	A	A
	DA-66-2-1-3	142		A	A	A	A	A	A	A	B	B	H	A	.	A	A	A	A	A	A	A	A	A	A	A	A	A	.	.	H	A	A	A	A	A	A	B	B	H	A	A	.	A	A	.	A	A	A
	DA-66-2-1-4	148		A	A	H	A	H	A	B	B	B	B	A	B	B	A	A	B	A	B	A	B	B	A	B	.	B	A	B	A	A	.	A	A	A	A	B	B	B	B	A	B	B	B	A	B	A	A
	DA-66-3-1-2	148		A	A	A	A	A	A	B	B	B	B	A	B	B	A	A	B	A	B	A	B	B	A	B	A	A	A	A	A	A	A	A	A	A	A	B	B	B	B	A	B	B	B	A	A	A	A
	DA-66-3-1-3	138		A	A	A	A	A	A	A	A	A	A	A	A	A	A	A	A	A	A	A	A	A	A	A	A	A	A	A	A	A	A	A	A	A	A	B	B	B	B	A	B	B	B	A	B	A	A
	DA-69-1-1-1	159		A	A	B	A	B	A	B	B	B	B	A	B	B	A	A	B	A	B	A	B	B	A	B	B	B	A	B	A	A	A	A	A	A	A	A	A	A	A	A	A	A	A	A	A	A	A
	DA-69-1-1-2	152		A	A	A	A	A	A	A	A	A	A	A	A	A	A	A	A	A	A	A	A	A	A	A	A	A	A	A	A	A	A	A	A	A	A	A	A	A	A	A	A	A	A	A	A	A	A
	DA-69-1-1-3	139		A	A	B	A	B	A	B	B	B	B	A	B	B	A	A	B	A	B	A	B	B	A	B	B	B	A	B	A	A	A	A	A	A	A	A	A	A	A	A	A	A	A	A	A	A	A
	DA-69-1-1-4	150		A	A	B	A	A	A	A	A	A	A	A	A	A	A	A	A	A	A	A	A	A	A	A	A	A	A	B	A	A	A	A	A	A	A	A	A	A	A	A	A	A	A	A	A	A	A
	DA-69-2-1-1	174		A	A	A	A	A	A	B	H	B	H	A	A	A	A	A	A	A	A	A	A	A	A	A	A	A	A	H	A	A	A	A	A	A	A	A	A	A	A	A	A	A	A	B	B	A	B
	DA-69-2-1-2	115		A	A	B	A	H	A	H	H	B	H	A	H	H	A	A	H	A	H	A	H	A	A	A	A	A	A	A	.	A	A	A	A	B	B	B	B	B	B	A	B	B	B	A	B	A	A
	DA-73-1-1-1	124		A	A	A	A	A	A	A	A	A	A	A	A	A	A	A	A	A	A	A	A	A	A	A	A	A	A	A	A	A	A	A	A	A	A	A	A	A	A	A	A	A	A	A	A	B	A
	DA-73-1-1-2	125		A	A	A	A	A	A	A	B	A	B	A	A	B	A	B	B	B	B	A	B	A	A	B	A	A	A	B	B	A	B	B	B	B	A	A	A	A	A	A	A	A	A	A	A	B	A
	DA-73-1-1-3	151		A	A	A	A	A	A	A	A	A	A	A	A	B	A	B	B	B	B	A	B	A	A	B	A	A	A	B	B	A	B	B	B	B	B	B	A	A	A	A	A	A	A	A	A	B	A
	DA-73-1-1-4	125		A	A	A	A	A	A	A	B	A	B	A	A	B	A	B	B	.	B	A	B	A	A	B	A	A	A	B	B	A	B	B	B	B	B	B	A	A	A	A	A	A	A	A	A	B	A
	DA-73-2-1-2	149		A	B	A	A	A	A	A	A	A	A	A	A	A	A	A	A	A	A	A	A	A	A	A	A	A	A	A	A	A	B	B	B	B	B	B	A	A	A	A	A	A	A	A	A	A	A
	DA-73-2-1-3	140		A	B	A	A	A	A	A	A	A	A	A	A	A	A	A	A	A	A	A	A	A	A	A	A	A	A	B	B	A	A	A	A	A	A	A	A	A	A	A	A	A	A	A	A	B	A
	DA-73-2-1-4	142		A	B	B	B	B	B	A	B	A	B	A	A	B	A	B	B	.	B	A	B	A	A	B	A	A	A	B	B	A	B	B	B	B	B	B	A	A	A	A	A	A	A	A	A	A	A
	DA-74-1-1-1	114		A	A	A	A	A	A	A	B	A	B	A	A	B	A	B	B	.	B	A	B	A	A	B	A	A	A	B	B	A	B	.	B	B	B	H	A	A	A	A	A	A	A	A	A	A	A
	DA-74-1-1-2	132		B	B	B	B	B	B	A	B	B	B	A	B	B	A	A	B	A	B	A	B	B	A	B	B	B	A	A	A	A	A	A	A	B	B	B	A	A	A	A	A	A	A	A	A	A	A
	DA-74-2-1-1	171		A	B	B	A	B	A	B	B	B	B	A	B	B	A	A	B	A	B	A	B	B	A	B	B	B	A	A	A	A	A	A	A	A	A	A	A	A	A	A	A	A	A	A	A	B	A
	DA-74-2-1-2	161		A	B	B	B	B	B	A	B	A	B	A	B	B	A	A	B	A	B	A	B	B	A	B	B	B	A	A	A	A	B	A	A	A	A	A	A	A	A	A	A	A	A	A	A	A	A
	DA-74-2-1-3	111		A	A	B	B	B	B	A	B	A	B	A	A	B	A	B	B	.	B	A	B	A	A	B	A	A	A	B	B	A	A	A	A	A	A	A	A	A	A	A	A	A	A	A	A	A	A
	DA-74-2-1-4	106		A	B	B	A	B	A	B	B	B	B	A	B	B	A	A	B	A	B	A	B	B	A	B	B	B	A	A	A	A	A	A	A	A	A	A	A	A	A	A	A	A	A	A	A	A	A
	DA-74-3-1-1	141		B	B	B	B	B	B	A	B	A	B	A	A	B	A	B	B	.	B	A	B	A	A	B	A	A	A	A	A	A	A	A	A	A	A	A	A	A	A	A	A	A	A	A	A	A	A
	DA-74-3-1-3	126		B	B	B	A	B	A	B	B	B	B	A	B	B	A	A	B	A	B	A	B	B	A	B	B	B	A	A	A	A	A	A	A	A	A	A	A	A	A	A	A	A	A	A	A	A	A
	DA-74-3-1-4	110		B	B	B	A	B	A	B	B	B	B	A	B	B	A	A	B	A	B	A	B	B	A	B	B	B	A	A	A	A	A	A	A	A	A	A	A	A	A	A	A	A	A	A	A	A	A
HID64/HID369	BC-22-1-1-1	160		B	A	B	A	B	B	B	B	A	B	B	A	A	A	A	A	A	A	A	A	A	A	A	A	A	A	A	A	A	A	A	A	A	A	B	B	B	A	A	B	A	A	A	B	A	A
	BC-22-1-1-2	168		B	A	B	A	B	A	A	B	B	B	B	A	B	B	B	B	A	A	A	B	B	B	B	B	A	A	B	A	A	B	A	B	A	B	A	B	B	A	A	A	A	A	A	A	A	A
	BC-25-1-1-1	149		A	A	A	A	A	A	A	A	A	A	A	A	A	A	A	A	A	A	A	A	A	A	A	A	A	A	A	A	A	A	A	A	A	A	A	A	A	A	A	A	A	B	A	B	A	B
	BC-25-1-1-2	140		A	A	A	A	A	A	A	B	B	A	A	A	A	A	A	A	A	A	A	A	A	A	A	A	A	A	A	A	A	A	A	A	A	A	A	A	A	A	A	A	A	B	A	A	B	A
	BC-25-2-1-1	144		B	A	B	A	A	A	A	A	A	A	A	A	H	H	H	H	A	A	A	H	H	H	H	H	A	A	A	A	A	A	A	A	A	A	A	A	A	A	A	A	A	B	A	B	A	B
	BC-25-2-1-2	161		A	A	A	A	A	A	A	A	A	A	A	A	A	A	A	A	A	A	A	A	A	A	A	A	A	A	A	A	A	A	A	A	A	A	A	A	A	A	A	A	A	A	A	A	A	A
	BC-25-3-1-1	131		A	A	A	A	A	A	A	A	A	A	A	A	A	A	A	A	A	A	A	A	A	A	A	A	A	A	A	A	A	A	A	A	A	A	A	A	A	A	A	A	A	A	A	A	A	A
	BC-25-3-1-2	130		A	A	B	A	B	A	A	B	B	B	B	A	B	B	B	B	A	A	A	B	B	B	B	B	A	A	A	A	A	A	A	A	A	A	A	A	A	A	A	A	A	A	A	A	A	A
	BC-25-3-1-3	132		A	A	B	A	B	A	A	B	B	B	B	A	B	B	B	B	A	A	A	B	B	B	B	B	A	A	A	A	A	A	A	A	A	A	A	A	A	A	A	A	A	A	A	A	A	A
	BC-25-3-1-4	149		A	A	B	A	B	A	A	B	B	B	B	A	A	A	A	A	A	A	A	A	A	A	A	A	A	A	A	A	A	A	A	A	A	A	A	A	A	A	A	A	A	A	A	A	A	A
	BC-25-4-1-1	143		A	A	B	A	B	A	A	B	B	B	B	A	B	B	B	B	A	A	A	B	B	B	B	B	A	A	A	A	A	A	A	A	A	A	A	A	A	A	A	A	A	B	A	B	A	B
	BC-25-4-1-2	147		A	A	A	A	A	A	A	A	A	A	A	A	A	A	A	A	A	A	A	A	A	A	A	A	A	A	A	A	A	A	A	A	A	A	A	A	A	A	A	A	A	A	A	A	A	A
	BC-25-5-1-1	153		B	A	H	A	H	A	A	H	B	H	B	A	H	A	A	A	A	A	A	A	A	A	A	A	A	A	A	A	A	A	A	A	A	A	A	A	A	A	A	A	A	A	A	A	B	A
	BC-25-5-1-2	158		A	A	A	A	B	A	A	B	B	B	B	A	A	A	A	A	A	A	A	A	A	A	A	A	A	A	A	A	A	A	A	A	A	A	A	A	A	A	A	A	A	A	A	A	B	A
	BC-25-5-1-3	153		B	A	B	A	B	A	A	B	B	B	B	A	B	B	B	B	A	A	A	B	B	B	B	B	A	A	A	A	A	A	A	A	A	A	A	A	A	A	A	A	A	A	A	A	B	A
	BC-25-5-1-4	173		B	A	B	A	B	A	A	B	B	B	B	A	B	B	B	B	A	A	A	B	B	B	B	B	A	A	A	A	A	A	A	A	A	A	A	A	A	A	A	A	A	A	A	A	A	A
	BC-25-6-1-1	135		A	A	A	A	A	A	A	B	B	B	B	A	B	B	B	B	A	A	A	B	B	B	B	B	A	A	A	A	A	A	A	A	A	A	A	A	A	A	A	A	A	A	A	A	A	A
	BC-25-6-1-2	154		B	A	A	A	A	A	A	A	A	A	A	A	B	B	B	B	A	A	A	B	B	B	B	B	A	A	A	A	A	A	A	A	A	A	A	.	A	A	A	A	A	A	A	A	A	A
	BC-25-6-1-3	120		A	A	A	A	A	A	A	H	B	H	H	A	B	B	B	B	A	A	A	B	B	B	B	B	A	A	A	A	A	A	A	A	A	A	A	A	A	A	A	A	A	A	A	A	A	A
	BC-25-6-1-4	122		B	A	B	A	B	A	A	A	A	A	A	A	A	B	B	B	A	A	A	B	B	B	B	B	A	A	A	A	A	A	A	A	A	A	A	A	A	A	A	A	A	A	A	A	A	A
	BC-25-7-1-1	140		A	A	A	A	A	A	A	A	A	A	A	A	A	A	A	A	A	A	A	A	A	A	A	A	A	A	A	A	A	A	A	A	A	A	A	A	A	A	A	A	A	B	A	B	B	B
	BC-25-7-1-2	163		A	A	A	A	A	A	A	A	A	A	A	A	A	A	A	A	A	A	A	A	A	A	A	A	A	A	A	A	A	A	A	A	A	A	A	A	A	A	A	A	A	A	A	A	A	A
	BC-25-7-1-3	144		A	A	A	A	A	A	A	A	A	A	A	A	A	A	A	A	A	A	A	B	B	B	B	B	A	A	A	A	A	A	A	A	A	A	A	A	A	A	A	A	A	B	A	B	A	B
	BC-25-8-1-1	154		A	A	A	A	A	A	A	B	B	B	B	A	B	B	B	B	A	A	A	B	B	B	B	B	A	A	A	A	A	A	A	A	A	A	A	A	A	A	A	A	A	A	A	A	B	A
	BC-28-1-1-1	165		B	A	A	A	A	A	A	A	A	A	A	A	A	A	A	A	A	A	A	B	B	B	B	B	A	A	B	A	A	B	A	B	A	B	A	B	B	A	H	H	A	A	A	A	A	A
	BC-28-2-1-1	154		A	A	A	A	A	A	A	A	A	A	A	A	A	A	A	A	A	A	A	A	A	A	A	A	A	A	A	A	A	A	A	A	A	A	A	A	A	A	A	A	A	A	A	A	A	A
	BC-28-2-1-2	134		A	A	A	A	A	A	A	A	A	A	A	A	A	A	A	A	A	A	A	B	B	B	B	B	A	A	B	A	A	B	A	B	A	A	A	A	A	A	A	A	A	A	A	A	B	A
	BC-28-2-1-3	154		A	A	A	A	A	A	A	A	A	A	A	A	A	A	A	A	A	A	A	B	B	B	B	B	A	A	A	A	A	A	A	A	A	A	A	A	A	A	A	A	A	A	A	A	A	A
	BC-28-2-1-4	166		A	A	A	A	A	A	A	A	A	A	A	A	A	A	A	A	A	A	A	B	B	B	B	B	A	A	B	A	A	B	A	A	A	A	A	A	A	A	A	A	A	A	A	A	A	A
	BC-28-3-1-1	156		B	A	A	A	A	A	A	A	A	A	A	A	A	A	A	A	A	A	A	A	A	A	A	A	A	A	A	A	A	A	A	B	A	H	A	B	B	A	B	B	A	B	A	A	A	A
	BC-28-3-1-2	164		H	A	A	A	A	A	A	A	A	.	A	.	A	A	A	.	A	A	A	.	A	A	A	A	A	A	.	A	A	.	A	A	A	A	A	H	A	A	A	A	A	A	A	A	A	A
	BC-28-3-1-3	164		B	A	A	A	A	A	A	A	A	A	A	A	A	A	A	A	A	A	A	A	A	A	A	A	A	A	A	A	A	A	A	A	A	A	A	A	B	A	B	B	A	B	A	A	A	A
	BC-28-3-1-4	173		A	A	A	A	A	A	A	A	A	A	A	A	A	A	A	A	A	A	A	A	A	A	A	A	A	A	A	A	A	A	A	B	A	A	A	A	A	A	A	A	A	A	A	A	A	A
	BC-28-4-1-1	166		B	A	A	A	A	A	A	A	A	A	A	A	A	A	A	A	A	A	A	A	A	A	A	A	A	A	A	A	A	A	A	A	A	A	A	A	A	A	A	A	A	A	A	A	A	A
	BC-28-4-1-2	160		A	A	A	A	A	A	A	A	A	A	A	A	A	A	A	A	A	A	A	A	A	A	A	A	A	A	A	A	A	A	A	A	A	A	A	A	A	A	A	A	A	A	A	A	B	A
	BC-28-4-1-3	163		A	A	A	A	A	A	A	A	A	A	A	A	A	A	A	A	A	A	A	A	A	A	A	A	A	A	A	A	A	A	A	A	A	A	A	A	A	A	A	A	A	A	A	A	B	A
	BC-28-4-1-4	161		A	A	A	A	A	A	A	A	A	A	A	A	A	A	A	A	A	A	A	A	A	A	A	A	A	A	A	A	A	A	A	A	A	A	A	A	A	A	A	A	A	A	A	A	A	A
	BC-31-1-1-1	175		A	A	A	A	B	H	H	B	B	B	B	B	B	A	A	B	A	A	B	B	A	A	B	A	A	A	A	A	A	A	A	A	A	A	A	A	A	A	A	A	A	A	A	A	A	A
	BC-31-1-1-2	178		A	A	A	A	B	B	B	B	A	B	B	B	B	A	A	B	A	A	B	B	A	A	B	A	A	A	A	A	A	A	A	A	A	A	A	A	A	A	A	A	A	A	A	A	A	A
	BC-31-1-1-3	167		B	A	B	A	B	A	A	B	B	B	B	A	B	B	B	B	A	A	A	B	B	B	B	B	A	A	B	A	A	A	A	A	A	A	A	A	A	A	A	A	A	A	A	A	A	A
	BC-31-2-1-1	153		A	A	A	A	B	B	B	B	A	B	B	B	B	A	A	B	A	A	B	B	A	A	B	A	A	B	B	B	A	A	A	A	A	B	A	B	B	A	B	B	A	B	A	B	A	A
	BC-31-2-1-2	157		A	A	A	A	B	B	B	B	A	B	B	B	B	A	A	B	A	A	B	B	A	A	B	A	A	B	B	B	A	A	A	H	A	H	A	B	H	A	A	A	A	A	A	A	A	A
	BC-31-2-1-3	157		A	A	A	A	B	B	B	B	A	B	B	B	B	A	A	B	A	A	B	B	A	B	B	B	A	A	B	A	A	B	A	B	A	A	A	A	A	A	B	B	A	B	A	A	A	A
	BC-31-2-1-4	156		A	A	A	A	B	B	B	B	A	B	B	B	B	A	A	B	A	A	B	B	A	A	B	A	A	B	B	B	A	A	A	A	A	B	A	B	B	A	B	B	A	B	A	B	A	A
	BC-31-3-1-1	176		A	A	A	A	B	B	B	B	A	B	B	B	B	A	A	B	A	A	B	B	A	A	B	A	A	A	B	A	A	B	A	H	A	H	A	A	A	A	A	A	A	A	A	A	A	A
	BC-31-3-1-2	196		A	A	A	A	B	B	B	B	A	B	B	B	B	A	A	B	A	A	B	B	A	A	B	A	A	B	B	B	A	B	A	B	A	B	A	A	A	A	A	A	A	A	A	A	A	A
	BC-31-3-1-3	186		A	A	A	A	B	B	B	B	A	B	B	B	B	A	A	B	A	A	B	B	A	A	B	A	A	B	B	B	A	A	A	A	A	A	A	A	.	A	A	A	A	A	A	A	A	A
	BC-31-3-1-4	168		A	A	A	A	B	A	A	B	B	B	B	A	B	B	B	B	A	A	A	B	B	B	B	B	A	A	B	A	A	B	A	B	A	B	A	A	A	A	A	A	A	A	A	A	A	A
	BC-31-4-1-1	165		A	A	A	A	A	A	A	A	A	A	A	A	A	A	A	A	A	A	A	A	A	A	A	A	A	A	B	A	A	B	A	B	A	A	A	A	A	A	A	A	A	A	A	A	A	B
	BC-31-4-1-2	126		A	A	B	A	B	A	A	B	B	B	B	A	A	A	A	A	A	A	A	A	A	A	A	A	A	A	A	A	A	A	A	A	A	A	A	A	A	A	A	A	A	A	A	A	A	H
	BC-31-4-1-3	140		A	A	B	A	B	A	A	B	B	B	B	A	B	B	B	B	A	A	A	B	B	B	H	H	A	A	H	A	A	H	A	H	A	A	A	A	A	A	A	A	A	A	A	A	A	A
	BC-31-4-1-4	150		A	A	B	A	B	A	A	B	B	B	B	A	B	B	B	B	A	A	A	B	B	B	B	B	A	A	B	A	A	B	A	B	A	A	A	A	A	A	A	A	A	A	A	A	A	A
	BC-31-5-1-1	153		A	A	A	A	.	A	A	A	A	A	A	A	A	A	A	A	A	A	.	.	A	A	A	A	A	A	A	.	A	.	A	A	A	A	A	A	A	A	A	B	A	B	A	B	A	A
	BC-31-5-1-2	166		A	A	A	A	A	A	A	A	A	A	A	A	A	A	A	A	A	A	A	A	A	A	A	A	A	A	A	A	A	A	A	A	A	A	A	A	A	A	A	A	A	A	A	A	A	A
	BC-31-5-1-3	146		A	A	A	A	A	A	A	A	A	A	A	A	A	A	A	A	A	A	A	A	A	A	A	A	A	A	A	A	A	A	A	A	A	A	A	A	A	A	A	B	A	B	A	B	A	A
	BC-31-6-1-1	174		H	A	A	A	B	B	B	B	A	B	B	A	B	B	B	B	A	A	A	B	B	B	B	B	A	A	B	A	A	B	A	H	A	B	A	A	A	A	A	A	A	A	A	A	A	A
	BC-31-6-1-2	159		B	A	B	A	B	A	A	B	A	B	B	B	B	A	A	B	A	A	B	B	A	A	B	A	A	B	B	B	A	H	A	B	A	B	A	B	B	A	B	B	A	A	A	A	A	A
	BC-31-6-1-3	168		A	A	A	A	B	B	B	B	A	B	B	A	B	B	B	B	A	A	A	B	B	B	B	B	A	A	B	A	A	H	A	A	A	A	A	A	A	A	A	A	A	A	A	A	A	A
	BC-31-6-1-4	163		B	A	B	A	B	A	A	B	B	B	B	A	B	B	B	B	A	A	A	B	B	B	B	B	A	A	B	A	A	B	A	B	A	B	A	B	B	A	B	B	A	B	A	B	A	A
	BC-35-1-1-1	143		A	A	B	A	B	A	A	B	A	B	B	B	B	A	A	B	A	A	B	B	A	A	B	A	A	B	B	B	A	B	A	B	A	B	B	B	B	A	A	B	A	H	A	B	B	B
	BC-35-1-1-2	170		A	A	B	A	B	A	A	B	B	B	B	A	B	B	B	B	A	A	A	B	B	B	B	B	A	A	A	A	A	A	A	A	A	A	A	A	B	A	A	B	A	B	A	B	B	B
	BC-35-1-1-3	128		A	A	B	A	B	A	A	B	B	B	B	A	B	B	B	B	A	A	A	B	B	B	B	B	A	B	B	B	A	B	A	B	A	B	B	B	B	A	A	B	A	B	A	B	B	B
	BC-35-1-1-4	162		A	A	B	A	B	B	B	B	A	B	B	B	B	A	A	B	A	A	B	B	A	A	B	A	A	B	B	B	A	B	A	A	A	A	A	A	A	A	A	A	A	A	A	A	A	A
	BC-35-2-1-1	137		A	A	B	A	B	A	A	B	B	B	B	A	B	B	B	B	A	A	A	B	B	B	B	B	A	A	A	A	A	A	A	A	A	A	A	A	A	A	A	A	A	A	A	A	A	A
	BC-35-2-1-2	138		B	A	B	A	B	A	A	B	B	A	A	A	A	A	A	A	A	A	A	A	A	A	A	A	A	A	A	A	A	A	A	A	A	A	A	A	A	A	A	A	A	A	A	A	A	A
	BC-35-2-1-3	139		A	A	A	A	H	A	A	B	B	B	B	A	B	B	B	B	A	A	A	B	B	B	B	B	A	A	A	A	A	A	A	A	A	A	A	A	A	A	A	A	A	A	A	A	A	A
	BC-35-3-1-1	129		A	A	B	A	B	H	H	B	B	B	B	B	B	A	A	B	A	A	B	B	A	A	B	A	A	B	B	B	A	B	A	A	A	A	A	A	A	A	A	A	A	A	A	A	A	A
	BC-35-3-1-2	153		A	A	B	A	B	A	A	B	A	B	B	B	B	A	A	B	A	A	B	B	A	A	B	A	A	B	B	B	A	B	A	A	A	A	A	A	A	A	A	A	A	A	A	A	A	A
	BC-35-3-1-3	143		A	A	B	A	B	B	B	B	A	B	B	B	B	A	A	B	A	A	B	B	A	A	B	A	A	B	B	B	A	A	A	A	A	A	A	A	A	A	A	A	A	A	A	A	A	A
	BC-35-3-1-4	148		A	A	B	A	B	A	A	B	B	B	B	H	B	H	H	B	A	A	H	B	H	H	B	H	A	B	B	B	A	B	A	A	A	A	A	.	A	A	A	A	A	A	A	A	A	A
	BC-35-4-1-1	169		B	A	B	A	B	H	H	B	B	B	B	H	B	H	H	B	A	A	H	B	H	H	B	H	A	H	H	H	A	A	A	A	A	A	A	A	A	A	A	A	A	A	A	A	A	A
	BC-35-4-1-2	151		A	A	B	A	B	A	A	B	B	B	B	A	B	B	B	B	A	A	A	B	B	B	B	B	A	A	A	.	A	A	A	A	A	A	A	A	A	A	A	A	A	A	A	A	A	A
	BC-35-4-1-3	154		A	A	B	A	B	A	A	B	B	B	B	A	B	B	B	B	A	A	A	B	B	B	B	B	A	A	A	A	A	B	A	B	A	B	A	A	A	A	A	A	A	A	A	A	A	A
	BC-35-5-1-1	162		A	A	A	A	A	A	A	A	A	A	A	A	A	A	A	A	A	A	A	A	A	A	A	A	A	A	A	A	A	A	A	A	A	A	A	A	A	A	A	A	A	A	A	A	B	A
	BC-35-5-1-2	146		A	A	B	A	A	A	A	A	A	A	A	A	A	A	A	A	A	A	A	A	A	A	A	A	A	A	A	A	A	A	A	A	A	B	B	B	B	A	A	A	A	A	A	A	A	A
	BC-35-5-1-3	169		A	A	B	A	B	B	B	B	A	B	B	B	B	A	A	B	A	A	B	B	A	A	B	A	A	B	B	B	A	B	A	B	A	B	B	B	B	A	A	A	A	A	A	A	A	A
	BC-35-5-1-4	145		A	A	A	A	A	A	A	A	A	A	A	A	A	A	A	A	A	A	A	A	A	A	A	A	A	A	A	A	A	A	A	A	A	A	A	A	A	A	A	A	A	A	A	A	B	A
HID64/HID369	CB-38-10-1-1	144		B	A	A	A	A	A	A	A	A	A	A	A	A	A	A	A	A	A	A	A	A	A	A	A	A	A	A	A	A	A	A	A	A	A	A	A	A	A	A	A	A	B	A	A	A	A
	CB-38-10-1-2	154		B	A	A	A	A	A	A	A	A	A	A	B	B	A	A	B	A	A	B	B	A	A	B	A	A	A	A	A	A	A	A	A	A	A	A	A	A	A	A	A	A	B	A	A	A	A
	CB-38-10-1-3	147		B	A	A	A	A	A	A	A	A	A	A	A	A	A	A	A	A	A	A	A	A	A	A	A	A	A	A	A	A	A	A	A	A	A	A	A	A	A	A	A	A	A	A	A	B	A
	CB-38-10-1-4	159		B	A	A	A	A	A	A	A	A	A	A	A	A	A	A	A	A	A	A	A	A	A	A	A	A	B	B	B	A	B	A	A	A	A	A	A	A	A	A	A	A	A	A	A	A	B
	CB-38-1-1-1	163		A	A	B	A	B	B	B	.	A	A	A	A	A	A	A	A	A	A	A	A	A	A	A	A	A	A	B	A	A	B	A	A	A	A	A	A	A	A	A	A	A	A	A	A	A	A
	CB-38-1-1-2	165		B	A	A	A	A	A	A	A	A	A	A	A	A	A	A	A	A	A	A	B	B	B	B	B	A	A	A	A	A	A	A	A	A	A	A	A	A	A	A	A	A	A	A	A	A	A
	CB-38-1-1-3	170		A	A	B	A	A	A	A	A	A	A	A	A	A	A	A	A	A	A	A	B	B	B	B	B	A	A	A	A	A	A	A	A	A	A	A	A	A	A	A	A	A	A	A	A	A	A
	CB-38-2-1-1	138		A	A	A	A	B	B	B	B	A	H	A	A	A	A	A	A	A	A	A	A	A	A	A	A	A	A	A	A	A	A	A	A	A	A	A	A	.	A	A	A	A	A	A	B	B	B
	CB-38-2-1-2	167		A	A	A	A	A	A	A	A	A	A	A	A	A	A	A	A	A	A	A	A	A	A	A	A	A	A	A	A	A	A	A	A	A	A	A	A	A	A	A	A	A	A	A	A	B	B
	CB-38-2-1-3	156		A	A	A	A	A	A	A	A	A	A	A	A	A	A	A	A	A	A	A	A	A	A	A	A	A	A	A	A	A	A	A	A	A	A	A	A	A	A	A	A	A	A	A	B	A	B
	CB-38-2-1-4	167		A	A	A	A	A	A	A	A	A	A	A	A	A	A	A	A	A	A	A	A	A	A	A	A	A	A	A	A	A	A	A	A	A	A	A	A	A	A	A	A	A	A	A	A	A	B
	CB-38-3-1-1	173		B	A	A	A	B	B	B	B	A	B	B	B	B	A	A	B	A	A	B	B	A	A	B	A	A	B	B	B	A	B	A	B	A	A	A	A	A	A	A	A	A	A	A	A	A	A
	CB-38-3-1-2	165		A	A	A	A	A	B	B	B	A	B	B	B	B	A	A	B	A	A	B	B	A	A	B	A	A	B	B	B	A	B	A	B	A	A	A	A	A	A	A	A	A	A	A	A	B	A
	CB-38-3-1-3	183		B	A	A	A	B	B	B	B	A	B	B	B	B	A	A	B	A	A	B	B	A	A	B	A	A	B	B	B	A	B	A	B	A	A	A	A	A	A	A	A	A	A	A	A	A	A
	CB-38-4-1-1	152		A	A	A	A	.	B	B	B	A	B	B	B	B	A	A	B	.	A	B	B	A	A	B	A	.	H	B	H	.	A	A	A	A	A	A	.	.	A	B	.	A	B	A	A	A	A
	CB-38-4-1-2	141		A	A	B	A	B	B	B	B	A	B	B	A	A	A	A	A	A	A	A	B	B	B	B	B	A	A	B	A	A	B	A	B	A	B	A	B	B	A	B	B	A	B	A	A	B	A
	CB-38-4-1-3	137		A	A	B	A	B	B	B	B	A	A	A	A	A	A	A	A	A	A	A	B	A	A	B	A	A	B	B	B	A	A	A	A	A	A	A	A	.	A	B	B	A	B	A	A	B	A
	CB-38-4-1-4	159		B	A	A	A	A	A	A	A	A	B	B	B	B	A	A	B	A	A	B	B	A	A	B	A	A	A	B	A	A	H	A	H	A	H	A	.	A	A	A	A	A	A	A	A	A	A
	CB-38-5-1-1	187		A	A	A	A	A	A	A	A	A	A	A	A	A	A	A	A	A	A	A	A	A	A	B	A	A	B	B	B	A	B	A	A	A	A	A	A	B	A	A	B	A	B	A	H	A	B
	CB-38-5-1-2	168		A	A	A	A	A	A	A	B	A	B	B	B	B	A	A	B	A	A	B	B	A	A	.	A	A	B	B	B	A	B	A	A	A	A	A	A	B	A	A	B	A	B	A	B	A	B
	CB-38-5-1-3	182		A	A	A	A	A	A	A	A	A	A	A	A	A	A	A	A	A	A	A	A	A	A	A	A	A	A	A	A	A	B	A	A	A	A	A	A	A	A	A	A	A	A	A	A	A	A
	CB-38-5-1-4	186		A	A	A	A	A	A	A	B	A	B	B	B	B	A	A	B	A	A	B	B	A	A	B	A	A	B	B	B	A	B	A	A	A	A	A	A	B	A	A	B	A	B	A	B	A	B
	CB-38-6-1-1	198		A	A	B	A	B	B	B	B	A	B	B	B	B	A	A	B	A	A	B	B	A	A	B	A	A	B	B	B	A	B	A	A	A	A	A	A	A	A	A	A	A	A	A	A	A	A
	CB-38-6-1-2	157		A	A	B	A	B	B	A	A	A	A	A	A	A	A	A	A	A	A	A	B	B	B	B	B	A	A	B	A	A	A	A	A	A	A	A	A	A	A	A	A	A	A	A	A	A	A
	CB-38-6-1-3	179		A	A	A	A	A	A	A	A	A	B	B	B	B	A	A	B	A	A	B	B	A	A	B	A	A	B	B	B	A	B	A	A	A	A	A	A	A	A	A	A	A	A	A	A	A	A
	CB-38-6-1-4	161		A	A	B	A	B	B	B	H	A	H	H	H	H	A	A	B	A	A	B	B	A	A	B	A	A	B	B	B	A	B	A	A	A	A	A	A	A	A	A	A	A	A	A	A	A	A
	CB-38-7-1-1	172		A	A	A	A	A	A	A	A	A	A	A	A	A	A	A	A	A	A	A	B	B	B	B	B	A	A	B	A	A	B	A	B	A	B	B	B	B	A	A	B	A	B	A	A	B	A
	CB-38-7-1-2	175		A	A	A	A	A	A	A	A	A	B	B	B	B	A	A	B	A	A	B	B	A	A	B	A	A	A	B	A	A	B	A	.	A	B	A	B	B	A	A	B	A	B	A	A	A	A
	CB-38-7-1-3	162		A	A	A	A	A	A	A	A	A	A	A	A	A	A	A	A	A	A	A	B	B	B	B	A	A	B	B	B	A	B	A	.	A	B	B	B	B	A	A	B	A	B	A	A	B	A
	CB-38-7-1-4	187		A	A	A	A	A	A	A	A	A	B	B	B	B	A	A	B	A	A	B	B	A	A	B	A	A	B	B	B	A	B	A	B	A	B	B	B	B	A	A	B	A	A	A	A	A	A
	CB-38-8-1-1	149		A	A	A	A	A	A	A	A	A	A	A	A	A	A	A	A	A	A	A	B	B	B	B	B	A	A	B	A	A	B	A	B	A	B	A	B	B	A	B	B	A	B	A	B	B	B
	CB-38-8-1-2	167		A	A	B	A	H	H	H	A	A	A	A	A	A	A	A	A	A	A	H	B	H	H	B	H	A	A	B	A	A	B	A	B	A	B	A	B	B	A	B	B	A	B	A	A	A	B
	CB-38-8-1-3	196		A	A	B	A	B	B	B	B	A	B	B	B	B	A	A	B	A	A	B	B	A	A	B	A	A	B	B	B	A	B	A	B	A	B	B	B	B	A	A	B	A	B	A	B	A	B
	CB-38-9-1-1	151		A	A	A	A	A	A	A	A	A	A	A	A	A	A	A	A	A	A	A	H	A	A	H	A	A	H	H	H	A	H	A	A	A	H	A	B	A	A	A	A	A	B	A	B	A	B
	CB-38-9-1-2	170		A	A	A	A	A	A	A	A	A	A	A	B	B	A	A	B	A	A	B	B	A	A	B	A	A	A	A	A	A	A	A	A	A	B	A	B	B	A	B	B	A	A	A	A	A	A
	CB-38-9-1-3	175		A	A	A	A	A	A	A	A	A	A	A	A	A	A	A	A	A	A	A	A	A	A	A	A	A	A	A	A	A	A	A	A	A	B	A	B	B	A	B	B	A	A	A	A	A	A
	CB-43-1-1-1	172		A	A	B	A	B	A	A	B	B	B	B	A	B	B	B	B	A	A	A	B	B	B	B	B	A	B	B	B	A	B	A	B	A	B	H	B	H	A	A	H	A	B	A	H	A	H
	CB-43-1-1-2	162		A	A	B	A	B	A	A	A	A	A	A	B	A	A	A	B	A	A	B	B	A	A	B	A	A	B	B	B	A	B	A	B	A	A	A	A	A	A	A	A	A	A	A	B	A	B
	CB-43-1-1-3	181		A	A	B	A	A	A	A	A	A	A	A	B	A	A	A	B	A	A	B	B	A	A	B	A	A	B	B	B	A	B	A	B	A	B	B	B	B	A	A	B	A	A	A	A	A	H
	CB-43-2-1-1	173		A	A	B	A	B	A	A	B	B	B	B	A	B	B	B	B	A	A	A	B	B	B	B	B	A	A	B	A	A	B	A	A	A	A	A	A	A	A	A	A	A	A	A	A	A	A
	CB-43-2-1-2	182		A	A	A	A	A	A	A	B	B	B	B	A	B	B	B	B	A	A	A	B	B	B	B	B	A	A	B	.	A	B	A	B	A	B	A	B	A	A	A	A	A	A	A	.	A	A
	CB-43-2-1-3	144		A	A	B	A	B	A	A	B	B	B	B	A	B	B	B	B	A	A	A	B	B	B	B	B	A	A	B	A	A	B	A	A	A	B	A	B	B	A	B	B	A	B	A	B	A	A
	CB-43-2-1-4	162		A	A	B	A	B	A	A	B	B	B	B	A	B	B	B	B	A	A	A	B	B	B	B	B	A	A	B	A	A	A	A	A	A	A	A	B	B	A	B	B	A	B	A	B	A	A
	CB-47-1-1-1	131		B	A	B	A	B	A	A	B	B	B	B	A	A	A	A	A	A	A	A	A	A	A	A	A	A	A	A	A	A	A	A	A	A	A	A	A	A	A	A	A	A	A	A	A	B	A
	CB-47-2-1-1	144		A	A	A	A	A	A	A	A	A	A	A	A	A	A	A	A	A	A	A	A	A	A	A	A	A	A	A	A	A	A	A	A	A	A	A	A	A	A	A	A	A	B	A	B	A	A
	CB-47-2-1-2	148		A	A	A	A	A	A	A	A	A	A	A	A	A	A	A	A	A	A	A	A	A	A	A	A	A	A	A	A	A	A	A	A	A	A	A	A	A	A	A	A	A	A	A	A	A	A
	CB-47-2-1-3	129		A	A	A	A	A	A	A	A	A	A	A	A	A	A	A	A	A	A	A	A	A	A	A	A	A	A	A	A	A	A	A	A	A	A	A	A	A	A	A	A	A	A	A	A	A	A
	CB-47-2-1-4	147		A	A	A	A	A	A	A	A	A	A	A	A	A	A	A	A	A	A	A	A	A	A	A	A	A	A	A	A	A	A	A	A	A	A	A	A	A	A	A	A	A	A	A	A	A	A
	CB-47-3-1-1	151		A	A	A	A	A	A	A	A	A	A	A	A	A	A	A	A	A	A	A	A	A	A	A	A	A	A	A	A	A	A	A	A	A	A	A	A	A	A	A	A	A	B	A	B	A	H
	CB-47-4-1-2	149		A	A	A	A	A	A	A	A	A	A	A	A	A	A	A	A	A	A	A	A	A	A	A	A	A	A	A	A	A	A	A	A	A	A	A	A	A	A	A	A	A	A	A	A	A	A
	CB-47-4-1-3	159		A	A	A	A	A	A	A	A	A	A	A	A	A	A	A	A	A	A	A	A	A	A	A	A	A	A	A	A	A	A	A	A	A	A	A	A	A	A	A	A	A	A	A	A	A	A
	CB-47-6-1-1	148		B	A	B	A	B	A	A	B	B	B	B	A	B	B	B	B	A	A	A	B	B	B	B	B	A	A	A	A	A	A	A	A	A	A	A	A	A	A	A	A	A	A	A	A	B	A
	CB-47-6-1-2	148		B	A	B	A	B	A	A	B	B	B	B	A	B	B	B	B	A	A	A	B	B	B	B	B	A	A	A	A	A	A	A	A	A	A	A	A	A	A	A	A	A	A	A	A	B	A
HID64/HID382	BD-23-1-1-1	144		A	A	A	A	A	A	A	A	A	B	B	B	B	A	A	B	A	A	B	B	A	A	B	A	A	B	B	B	A	B	A	B	A	B	B	B	B	A	A	B	A	B	A	B	A	B
	BD-23-1-1-2	160		A	A	A	A	A	A	A	A	A	B	B	B	B	A	A	B	A	A	B	B	A	A	B	A	A	B	B	B	A	B	A	B	A	B	B	B	B	A	A	B	A	B	A	B	A	B
	BD-23-1-1-3	132		A	A	A	A	A	A	A	A	A	B	B	B	B	A	A	B	A	A	B	B	A	A	B	A	A	B	B	B	A	B	A	B	A	B	B	B	B	A	A	B	A	B	A	B	A	B
	BD-23-1-1-4	149		A	A	A	B	B	B	A	B	A	B	A	A	B	A	B	B	B	B	A	B	A	A	B	A	A	A	A	A	A	A	A	A	A	A	A	A	A	A	A	A	A	A	A	A	A	B
	BD-23-2-1-1	158		A	A	A	A	A	A	A	A	A	A	A	A	A	A	A	A	A	A	A	A	A	A	A	A	A	A	A	A	A	A	A	.	A	B	B	B	B	A	A	B	A	B	A	A	B	A
	BD-23-2-1-2	160		A	A	A	A	A	A	A	A	A	A	A	A	A	A	A	A	A	A	A	A	A	A	A	A	A	A	A	A	A	A	A	B	A	B	A	A	A	A	A	A	A	A	A	A	A	A
	BD-23-2-1-3	145		A	A	A	A	A	A	A	B	A	B	A	A	B	A	B	B	B	B	A	B	A	A	A	A	A	A	A	A	A	A	A	A	A	A	H	B	H	A	A	H	A	H	A	H	A	H
	BD-23-2-1-4	129		A	A	A	A	A	A	A	A	A	A	A	A	A	A	A	A	A	A	A	A	A	A	A	A	A	A	A	A	A	A	A	B	A	B	B	B	B	A	A	B	A	B	A	B	B	B
	BD-23-3-1-1	173		A	A	A	B	B	B	A	B	A	B	B	B	B	A	A	B	A	A	B	B	A	A	B	A	A	B	B	B	A	B	A	H	A	B	B	B	.	A	A	A	A	A	A	A	B	A
	BD-23-3-1-2	163		A	A	A	B	B	B	B	B	A	B	A	A	B	A	B	B	.	B	A	B	A	A	B	A	A	A	B	B	A	B	B	B	B	B	B	B	B	B	A	A	A	A	A	A	A	A
	BD-23-3-1-3	187		A	A	A	A	A	B	B	B	A	B	B	B	B	A	A	B	A	A	B	B	A	A	B	A	A	B	B	B	A	B	B	B	B	B	B	B	B	A	A	A	A	A	A	A	B	A
	BD-23-3-1-4	171		A	A	A	A	A	B	B	B	A	B	B	B	B	A	A	B	A	A	B	B	A	A	B	A	A	B	B	B	A	B	A	B	A	B	B	B	A	A	A	A	A	A	A	A	A	A
	BD-23-4-1-1	147		A	A	A	A	A	A	A	A	A	A	A	A	A	A	A	A	A	A	A	A	A	A	A	A	A	A	A	A	A	A	A	A	A	A	A	A	A	A	A	A	A	A	A	A	A	A
	BD-23-4-1-2	147		A	A	A	A	A	A	A	A	A	A	A	A	B	A	B	B	.	B	A	B	A	A	B	A	A	A	B	B	A	A	A	A	A	A	A	A	A	A	A	A	A	A	A	A	A	A
	BD-23-5-1-1	153		A	A	B	B	B	B	A	A	A	A	A	A	A	A	A	A	A	A	A	A	A	A	A	A	A	A	A	A	A	A	A	A	A	A	B	B	B	A	A	B	A	A	A	A	B	A
	BD-23-5-1-2	169		A	B	B	B	B	B	A	B	A	B	A	A	B	A	B	B	.	B	A	B	A	A	B	A	A	A	B	B	A	B	B	B	B	B	B	B	B	B	A	A	A	A	A	A	B	B
	BD-23-5-1-3	149		A	B	B	A	A	A	A	A	A	A	A	A	A	A	A	A	A	A	A	A	A	A	A	A	A	A	A	A	A	A	A	A	A	A	B	B	B	A	A	B	A	B	A	B	A	A
	BD-23-5-1-4	165		A	A	B	B	B	B	A	B	A	B	.	A	B	A	B	B	.	B	A	B	A	A	B	A	A	A	B	B	A	B	.	B	B	B	B	B	B	B	A	B	A	B	A	B	B	B
	BD-23-6-1-1	169		A	A	B	A	B	B	B	B	A	B	B	B	B	A	A	B	A	A	B	B	A	A	B	A	A	B	B	B	A	B	A	B	H	B	B	B	B	A	A	B	A	B	A	B	B	B
	BD-23-6-1-2	90		A	B	B	B	B	B	A	B	A	B	B	B	B	A	A	B	A	A	B	B	A	A	B	A	A	B	B	B	A	B	A	H	A	B	B	B	H	A	A	B	A	B	A	B	A	B
	BD-23-6-1-3	142		A	B	B	B	B	B	A	B	A	B	.	B	B	A	A	B	.	H	H	B	A	A	B	A	A	B	B	B	A	B	A	B	B	B	B	B	B	B	A	A	A	A	A	A	B	A
	BD-23-6-1-4	129		A	A	B	A	B	B	B	B	A	B	B	B	B	A	A	B	A	A	B	B	A	A	B	A	A	B	B	B	A	B	A	B	A	B	B	B	B	B	A	A	A	A	A	A	A	A
	BD-26-1-1-1	141		A	A	A	A	A	A	A	A	A	A	A	A	A	A	A	A	A	A	A	A	A	A	A	A	A	A	A	A	A	A	A	A	A	A	A	A	A	A	A	A	A	A	A	A	A	A
	BD-26-1-1-2	140		A	A	A	A	A	A	A	A	A	A	A	A	A	A	A	A	A	A	A	A	A	A	A	A	A	A	A	A	A	A	A	A	A	A	A	A	A	A	A	A	A	A	A	A	A	A
	BD-26-1-1-3	162		A	A	A	A	A	A	A	A	A	A	A	A	A	A	A	A	A	A	A	A	A	A	A	A	A	A	A	A	A	A	A	A	A	A	A	A	A	A	A	A	A	A	A	A	A	A
	BD-26-1-1-4	145		A	A	A	A	A	A	A	A	A	A	A	A	A	A	A	A	A	A	A	A	A	A	A	A	A	A	A	A	A	A	A	A	A	A	A	A	A	A	A	A	A	A	A	A	A	A
	BD-26-2-1-1	133		A	A	A	A	A	A	A	A	A	A	A	A	A	A	A	A	A	A	A	A	A	A	A	A	A	A	A	A	A	A	A	A	A	A	A	A	A	A	A	A	A	B	A	B	A	B
	BD-26-2-1-2	129		A	A	A	A	A	A	A	A	A	A	A	A	A	A	A	A	A	A	A	A	A	A	A	A	A	A	A	A	A	A	A	A	A	A	A	A	A	A	A	A	A	B	A	B	A	B
	BD-26-2-1-3	128		A	A	A	A	A	A	A	A	A	A	A	A	A	A	A	A	A	A	A	A	A	A	A	A	A	A	A	A	A	A	A	A	A	A	A	A	A	A	A	A	A	B	A	B	A	B
	BD-26-2-1-4	108		A	A	A	A	A	A	A	A	A	A	A	A	A	A	A	A	A	A	A	A	A	A	A	A	A	A	A	A	A	A	A	A	A	A	A	A	A	A	A	A	A	B	A	B	A	B
	BD-26-3-1-1	133		A	A	A	A	A	A	A	A	A	A	A	A	A	A	A	A	A	A	A	A	A	A	A	A	A	A	A	A	A	A	A	A	A	A	A	A	A	B	A	B	B	B	A	B	A	A
	BD-26-3-1-2	127		A	A	A	A	A	A	A	A	A	A	A	A	A	A	A	A	A	A	A	A	A	A	A	A	A	A	A	A	A	A	A	A	A	A	B	B	B	B	A	B	B	B	A	B	A	A
	BD-26-3-1-3	115		A	A	A	A	A	A	A	A	A	A	A	A	A	A	A	A	A	A	A	A	A	A	A	A	A	A	A	A	A	A	A	A	A	A	B	B	A	A	A	A	A	B	A	B	A	B
	BD-26-3-1-4	125		B	A	A	A	A	A	A	A	A	A	A	A	A	A	A	A	A	A	A	A	A	A	A	A	A	A	A	A	A	A	A	A	A	A	B	B	B	B	A	B	B	B	A	B	A	A
	BD-26-4-1-1	125		A	A	A	A	.	A	A	A	A	A	A	A	A	A	A	A	A	A	A	A	A	A	A	A	A	A	A	A	A	.	A	A	A	A	A	A	A	A	A	A	A	A	A	A	A	A
	BD-26-4-1-2	133		A	A	A	A	A	A	A	A	A	A	A	A	A	A	A	A	A	A	A	A	A	A	A	A	A	A	A	A	A	A	A	A	A	A	B	B	B	B	A	B	A	A	A	A	A	A
	BD-26-4-1-3	135		A	A	A	A	A	A	A	A	A	A	A	A	A	A	A	A	A	A	A	A	A	A	A	A	A	A	A	A	A	A	A	A	A	A	A	A	A	A	A	A	A	A	A	A	A	A
	BD-26-4-1-4	126		A	A	A	A	A	A	A	A	A	A	A	A	A	A	A	A	A	A	A	A	A	A	A	A	A	A	A	A	A	A	A	A	A	A	A	A	A	A	A	A	A	A	A	A	A	A
	BD-26-5-1-1	118		A	A	A	A	A	A	A	A	A	A	A	A	A	A	A	A	A	A	A	A	A	A	A	A	A	A	A	A	A	A	A	A	A	A	A	B	B	B	A	B	B	A	A	B	A	A
	BD-26-5-1-2	114		A	A	A	A	A	A	A	A	A	A	A	A	A	A	A	A	A	A	A	A	A	A	A	A	A	A	A	A	A	A	A	A	A	A	A	A	A	A	A	A	A	B	A	B	B	A
	BD-26-5-1-3	129		A	A	A	A	A	A	A	A	A	A	A	A	A	A	A	A	A	A	A	A	A	A	A	A	A	A	A	A	A	A	A	A	A	A	A	A	B	B	A	A	A	A	A	A	B	A
	BD-26-5-1-4	126		A	A	A	A	A	A	A	A	A	A	A	A	A	A	A	A	A	A	A	A	A	A	A	A	A	A	A	A	A	A	A	A	A	A	H	B	H	H	A	H	H	B	A	B	B	A
	BD-26-6-1-1	134		A	A	A	A	A	A	A	A	A	A	A	A	A	A	A	A	A	A	A	A	A	A	A	A	A	A	A	A	A	A	A	A	A	A	A	A	A	A	A	A	A	B	A	B	A	A
	BD-29-1-1-1	164		A	A	B	B	B	B	A	B	A	B	A	A	B	A	B	B	.	B	A	B	A	A	B	A	A	A	B	B	A	B	B	B	B	B	B	B	B	B	A	A	A	A	A	A	A	A
	BD-29-1-1-2	170		A	A	A	A	A	A	A	A	A	A	A	A	A	A	A	A	A	A	A	A	A	A	A	A	A	A	A	A	A	A	A	A	A	A	A	A	A	A	A	A	A	A	A	A	A	A
	BD-29-1-1-3	140		A	A	B	A	A	A	A	A	A	A	A	A	A	A	A	A	A	A	A	A	A	A	A	A	A	A	A	A	A	B	B	.	B	B	B	B	.	B	A	A	A	A	A	A	A	A
	BD-29-2-1-1	138		A	A	A	A	A	A	A	A	A	A	A	A	A	A	A	A	A	A	A	A	A	A	A	A	A	A	A	B	A	B	B	B	B	B	B	B	B	B	A	A	A	A	A	A	A	A
	BD-29-2-1-2	156		A	A	A	A	A	A	A	A	A	A	A	A	A	A	A	A	A	A	A	A	A	A	A	A	A	A	A	B	A	B	B	B	B	B	B	B	B	B	A	A	A	A	A	A	A	A
	BD-29-2-1-3	146		A	A	A	A	A	A	A	A	A	A	A	A	A	A	A	A	A	A	A	A	A	A	A	A	A	A	A	A	A	B	B	A	A	A	B	B	B	B	A	A	A	A	A	A	A	A
	BD-29-2-1-4	135		A	A	A	A	A	A	A	A	A	A	A	A	A	A	A	A	A	A	A	A	A	A	A	A	A	A	A	B	A	B	B	B	B	B	B	B	B	B	A	A	A	A	A	A	A	A
	BD-29-3-1-1	170		A	A	A	A	A	A	A	A	A	A	A	A	A	A	A	A	B	B	A	B	A	A	B	A	A	A	A	A	A	A	A	B	B	B	B	B	A	A	A	A	A	A	A	A	B	A
	BD-29-3-1-2	177		A	A	A	A	A	A	A	A	A	A	A	A	A	A	A	A	A	A	A	A	A	A	A	A	A	A	A	A	A	A	A	A	A	A	A	A	A	A	A	A	A	A	A	A	B	A
	BD-29-3-1-3	120		A	A	A	A	A	A	A	B	A	B	A	A	B	A	B	B	B	B	A	B	A	A	B	A	A	A	B	B	A	B	B	B	B	B	B	B	A	A	A	A	A	A	A	A	A	A
	BD-29-4-1-1	161		A	A	A	A	A	A	A	A	A	A	A	A	A	A	A	A	A	A	A	A	A	A	A	A	A	A	A	A	A	A	A	A	A	A	A	.	A	A	A	A	A	A	A	A	B	A
	BD-29-4-1-2	160		A	A	A	A	A	B	A	A	A	A	A	A	A	A	A	A	A	A	A	A	A	A	A	A	A	A	A	A	A	A	A	A	A	A	A	A	A	A	A	A	A	A	A	A	B	A
	BD-29-4-1-3	161		A	A	A	B	B	B	A	B	A	B	A	A	B	A	B	B	.	B	A	B	A	A	B	A	A	A	B	B	A	B	B	B	B	B	B	B	B	B	A	A	A	A	A	A	A	A
	BD-29-4-1-4	161		A	B	A	A	A	A	A	A	A	A	A	A	A	A	A	A	A	A	A	A	A	A	A	A	A	A	A	.	A	A	A	A	A	A	A	A	A	A	A	A	A	A	A	A	B	A
	BD-29-5-1-1	149		A	A	A	A	A	A	A	A	A	B	A	A	B	A	B	B	B	B	A	B	A	A	B	A	A	A	B	B	A	A	A	A	A	A	A	A	A	B	A	A	A	A	A	A	A	A
	BD-29-5-1-2	170		A	A	A	A	A	A	A	A	A	A	A	A	A	A	A	A	A	A	A	A	A	A	A	A	A	A	A	A	A	A	A	A	A	A	A	A	A	A	A	A	A	A	A	A	A	A
	BD-32-1-1-1	146		A	A	A	A	A	B	A	A	A	A	A	A	A	A	A	A	A	A	A	A	A	A	A	A	A	A	A	A	A	A	A	A	A	A	A	A	A	A	A	A	A	A	A	A	A	B
	BD-32-1-1-2	123		A	A	A	A	A	B	A	B	A	B	A	A	B	A	B	B	B	B	A	B	A	A	B	A	A	A	B	B	A	A	A	A	A	A	A	A	A	A	A	A	A	A	A	A	A	A
	BD-32-1-1-3	158		A	A	A	A	A	A	A	A	A	A	A	A	A	A	A	A	A	A	A	A	A	A	A	A	A	A	A	A	A	A	A	A	A	A	A	A	A	A	A	A	A	A	A	A	A	B
	BD-32-1-1-4	138		A	A	A	A	A	A	A	A	A	.	A	A	A	A	A	A	A	A	A	A	A	A	A	A	A	A	A	A	A	A	A	A	A	A	A	A	A	A	A	.	A	A	A	A	A	B
	BD-32-2-1-1	152		A	A	A	A	A	A	A	B	A	B	B	B	B	A	A	B	A	A	B	B	A	A	B	A	A	B	B	B	A	A	A	A	A	A	A	A	A	A	A	A	A	A	A	A	A	B
	BD-32-2-1-2	139		A	A	A	A	B	B	B	B	A	B	B	B	B	A	A	B	A	A	B	B	A	A	B	A	A	B	B	B	A	A	A	A	A	A	A	A	A	A	A	A	A	A	A	A	A	A
	BD-32-2-1-3	157		A	A	A	A	B	B	B	B	A	B	B	B	B	A	A	B	A	A	B	B	A	A	B	A	A	B	B	B	A	A	A	A	A	A	A	A	A	A	A	A	A	A	A	A	A	B
	BD-32-2-1-4	153		A	A	A	A	A	A	A	A	A	.	A	A	A	A	A	A	A	A	A	A	A	A	B	A	A	B	B	B	A	.	A	A	A	A	A	.	A	A	A	A	A	A	A	A	A	A
	BD-32-3-1-1	145		A	A	A	A	B	B	B	B	A	B	B	B	B	A	A	B	A	A	B	B	A	A	B	A	A	B	B	B	A	A	A	A	A	A	A	A	A	A	A	A	A	A	A	A	A	B
	BD-32-3-1-2	151		A	A	A	A	A	A	A	B	A	B	B	B	B	A	A	B	A	A	B	B	A	A	B	A	A	B	B	B	A	A	A	A	A	A	A	A	A	A	A	A	A	A	A	A	A	B
	BD-32-3-1-3	139		A	A	A	A	B	B	B	A	A	A	A	A	A	A	A	A	A	A	A	A	A	A	A	A	A	A	A	A	A	A	A	A	A	A	A	A	A	A	A	A	A	A	A	A	A	B
	BD-32-3-1-4	136		A	A	A	A	A	A	A	B	A	B	B	A	A	A	A	A	A	A	A	A	A	A	A	A	A	A	A	A	A	A	A	A	A	A	A	A	A	A	A	A	A	A	A	A	A	B
	BD-32-4-1-1	138		A	A	A	A	A	A	A	A	A	A	A	A	A	A	A	A	A	A	A	A	A	A	A	A	A	A	A	A	A	A	A	A	A	A	A	A	A	A	A	A	A	A	A	A	A	B
	BD-32-4-1-2	155		A	A	A	A	A	A	A	A	A	A	A	A	A	A	A	A	A	A	A	A	A	A	A	A	A	A	A	A	A	A	A	A	A	A	A	.	A	A	A	A	A	A	A	A	A	B
	BD-32-4-1-3	125		A	A	A	A	A	A	A	A	A	.	A	A	A	A	A	A	A	A	A	A	A	A	A	A	A	A	A	A	A	A	A	A	A	A	A	A	A	A	A	A	A	A	A	A	A	B
	BD-32-4-1-4	123		A	A	A	A	A	A	A	A	A	A	A	A	A	A	A	A	A	A	A	A	A	A	A	A	A	A	A	A	A	A	A	A	A	A	A	A	A	A	A	A	A	A	A	A	A	B
	BD-32-5-1-1	166		A	A	A	A	A	A	A	A	A	A	A	A	A	A	A	.	A	A	A	A	A	A	A	A	A	A	A	A	A	A	A	A	A	A	A	A	A	A	A	A	A	A	A	A	A	A
	BD-32-5-1-2	171		A	A	A	A	A	B	A	B	A	B	A	A	B	A	B	B	.	B	A	B	A	A	B	A	A	A	B	B	A	A	A	A	A	A	A	A	A	A	A	A	A	A	A	A	A	B
	BD-32-5-1-3	124		A	A	A	A	A	A	A	A	A	A	A	A	A	A	A	A	A	A	A	A	A	A	A	A	A	A	A	A	A	A	A	A	A	A	A	A	A	A	A	A	A	A	A	A	A	B
	BD-32-5-1-4	129		A	A	A	A	A	B	A	B	A	B	A	A	B	A	B	B	.	B	A	B	A	A	B	A	A	A	B	B	A	A	A	A	A	A	A	A	A	A	A	A	A	A	A	A	A	B
	BD-32-6-1-2	152		A	.	A	A	B	B	B	B	A	B	B	B	B	A	A	B	A	A	B	B	A	A	.	A	A	A	A	A	.	A	A	A	A	A	A	A	A	A	A	A	A	A	A	A	A	A
	BD-32-6-1-3	143		A	A	A	A	B	B	B	B	A	A	A	A	A	A	A	A	A	A	A	A	A	A	A	A	A	A	A	A	A	A	A	A	A	A	A	A	A	A	A	A	A	A	A	A	A	A
	BD-32-6-1-4	143		A	A	A	A	B	B	B	B	A	B	B	B	B	A	A	B	A	A	B	B	A	A	B	A	A	B	B	B	A	A	A	A	A	A	A	A	A	A	A	A	A	A	A	A	A	A
HID64/HID382	DB-53-1-1-1	143		B	B	B	B	B	B	A	A	A	A	A	A	A	A	A	A	A	A	A	A	A	A	A	A	A	H	H	H	A	A	A	A	A	A	A	A	A	A	A	A	A	A	A	A	B	A
	DB-53-1-1-2	149		B	B	B	B	B	B	B	B	A	B	B	B	B	A	A	B	A	A	B	B	A	A	B	A	A	B	B	B	A	A	A	A	A	A	A	A	A	A	A	A	A	A	A	A	A	B
	DB-53-1-1-3	134		B	B	B	B	B	B	A	A	A	A	A	A	A	A	A	A	A	A	A	A	A	A	A	A	A	A	A	A	A	A	A	A	A	A	A	A	A	A	A	A	A	A	A	A	A	B
	DB-53-1-1-4	124		B	B	A	A	B	B	B	A	A	A	A	A	A	A	A	A	A	A	A	A	A	A	A	A	A	A	A	A	A	A	A	B	B	B	A	A	A	A	A	A	A	A	A	A	B	B
	DB-53-2-1-1	122		A	A	A	A	A	A	A	A	A	A	A	A	A	A	A	A	A	A	A	A	A	A	A	A	A	A	A	A	A	A	A	A	B	B	B	B	A	A	A	A	A	A	A	A	B	A
	DB-53-2-1-2	120		A	A	A	A	A	A	A	A	A	A	A	A	A	A	A	A	A	A	A	A	A	A	A	A	A	B	B	B	A	A	A	A	B	B	B	B	A	A	A	A	A	A	A	A	B	A
	DB-53-2-1-3	110		A	A	A	A	B	B	B	B	A	.	A	A	A	A	A	A	.	A	A	A	A	A	A	A	A	A	A	A	A	A	A	A	A	A	A	A	A	A	A	A	A	A	A	A	A	A
	DB-53-2-1-4	126		A	A	A	A	B	B	B	B	A	A	A	A	A	A	A	A	A	A	A	A	A	A	A	A	A	A	A	A	A	A	A	A	B	B	B	B	A	A	A	A	A	A	A	A	B	A
	DB-53-3-1-1	124		B	A	A	A	B	B	B	B	A	B	B	B	B	A	A	B	A	A	B	B	A	A	B	A	A	B	B	B	A	A	A	A	A	A	A	A	A	A	A	A	A	A	A	A	A	A
	DB-53-3-1-2	150		B	B	B	B	B	B	A	B	A	B	B	B	B	A	A	B	A	A	B	B	A	A	B	A	A	B	B	B	A	A	A	A	A	A	A	A	A	A	A	A	A	A	A	A	A	A
	DB-53-3-1-3	159		A	A	A	A	B	B	B	B	A	B	B	B	B	A	A	B	A	A	B	B	A	A	B	A	A	B	B	B	A	A	A	A	A	A	A	A	A	A	H	A	A	A	A	A	A	A
	DB-53-3-1-4	135		B	B	B	B	B	B	B	B	A	B	B	B	B	A	A	B	A	A	B	B	A	A	B	A	A	B	B	B	A	.	A	A	A	A	B	B	A	A	A	A	A	A	A	A	A	A
	DB-58-1-1-1	135		A	A	A	A	B	B	B	B	A	B	B	B	B	A	A	B	A	A	B	B	A	A	B	A	A	B	B	B	A	B	A	A	A	A	A	A	A	A	A	A	A	A	A	A	A	A
	DB-58-1-1-2	122		A	A	A	A	A	A	A	A	A	A	A	A	A	A	A	A	A	A	A	A	A	A	A	A	A	A	A	A	A	A	A	A	A	A	B	B	B	B	A	B	B	B	A	B	A	A
	DB-58-1-1-3	187		A	A	A	A	A	A	A	A	A	A	A	A	A	A	A	A	A	A	A	A	A	A	A	A	A	A	H	A	A	B	A	A	A	A	A	A	A	A	A	A	A	A	A	A	A	A
	DB-58-1-1-4	149		A	A	A	A	A	A	A	A	A	A	A	A	A	A	A	A	A	A	A	A	A	A	A	A	A	A	A	A	A	A	A	A	A	A	B	B	B	B	A	B	B	B	A	B	A	A
	DB-58-2-1-1	137		A	A	A	A	A	A	A	B	A	B	B	B	B	A	A	B	A	A	B	B	A	A	B	A	A	B	B	B	A	B	A	A	A	A	B	B	B	B	A	B	B	H	A	B	A	A
	DB-58-2-1-2	163		A	A	A	A	A	A	A	A	A	A	A	A	A	A	A	A	A	A	A	A	A	A	A	A	A	A	A	A	A	A	A	A	A	A	B	B	B	B	A	B	B	B	A	B	A	A
	DB-58-2-1-4	167		A	A	A	A	A	A	A	A	A	A	A	A	A	A	A	A	A	A	A	A	A	A	A	A	A	A	A	A	A	A	A	A	A	A	B	B	A	A	A	A	A	A	A	A	A	A
	DB-58-3-1-1	168		A	A	A	A	A	A	A	A	A	A	A	A	A	A	A	A	.	A	A	A	A	A	A	A	A	A	A	.	A	A	A	A	A	A	A	A	A	A	A	A	.	A	A	.	A	A
	DB-58-3-1-2	100		A	A	A	A	A	A	A	A	A	A	A	A	A	A	A	A	A	A	A	A	A	A	A	A	A	A	A	A	A	A	A	A	A	A	A	A	A	A	A	A	A	A	A	A	A	A
	DB-58-3-1-3	179		A	A	A	A	A	A	A	A	A	A	A	A	A	A	A	A	A	A	A	A	A	A	A	A	A	A	A	A	A	A	A	A	A	A	A	A	A	A	A	A	A	A	A	A	A	A
	DB-58-3-1-4	150		A	A	A	A	A	A	A	A	A	A	A	A	A	A	A	A	A	A	A	A	A	A	A	A	A	A	A	A	A	A	A	A	A	A	A	A	A	A	A	A	A	A	A	A	A	A
	DB-61-1-1-1	146		A	A	A	A	A	A	A	A	A	A	A	A	A	A	A	A	A	A	A	A	A	A	A	A	A	A	A	A	A	A	A	A	A	A	B	B	B	B	A	A	A	A	A	A	B	A
	DB-61-1-1-2	139		A	A	A	A	A	A	A	A	A	B	B	B	B	A	A	B	A	A	B	B	A	A	B	A	A	B	B	A	A	A	A	A	A	A	B	B	B	B	A	A	A	A	A	A	A	A
	DB-61-1-1-3	147		A	A	A	A	A	A	A	A	A	A	A	A	A	A	A	A	A	A	A	A	A	A	A	A	A	A	A	A	A	A	A	A	A	A	B	B	B	B	A	A	A	A	A	A	A	A
	DB-61-1-1-4	144		A	A	A	A	A	A	A	A	A	B	B	H	H	A	A	H	A	A	H	H	A	A	H	A	A	A	A	A	A	A	A	A	A	A	B	B	B	B	A	A	A	A	A	A	B	A
	DB-61-2-1-1	120		A	A	A	A	B	B	B	B	A	B	B	B	B	A	A	B	A	A	B	B	A	A	B	A	A	B	B	B	A	B	A	A	A	A	A	A	A	A	A	A	A	A	A	A	A	A
	DB-61-2-1-2	159		A	B	B	B	B	B	A	B	A	B	A	B	B	A	A	B	A	A	B	B	A	A	B	A	A	B	B	B	A	B	A	A	A	A	A	A	A	A	A	A	A	A	A	A	A	A
	DB-61-2-1-3	126		A	B	B	B	B	B	A	B	A	B	A	A	B	A	B	B	.	B	A	B	A	A	A	A	A	A	A	A	A	A	A	A	A	A	A	.	A	A	A	A	A	A	A	A	A	A
	DB-61-3-1-1	125		A	B	B	B	B	B	A	B	A	A	A	A	A	A	A	A	A	A	A	A	A	A	A	A	A	A	A	A	A	A	A	A	A	A	A	A	A	A	A	A	A	A	A	A	A	A
	DB-61-3-1-2	126		A	B	B	B	B	B	A	B	A	A	A	A	A	A	A	A	A	A	A	A	A	A	A	A	A	A	A	A	A	A	A	A	A	A	A	A	A	B	A	A	A	A	A	A	A	A
	DB-61-3-1-3	132		A	B	B	B	B	B	A	B	A	A	A	A	A	A	A	A	A	A	A	A	A	A	A	A	A	A	A	A	A	A	A	A	A	A	A	A	A	A	A	A	A	A	A	A	A	A
	DB-61-3-1-4	154		A	B	B	B	B	B	A	B	A	A	A	A	A	A	A	A	A	A	A	A	A	A	A	A	A	A	A	A	A	A	A	A	A	A	A	A	A	A	A	A	A	A	A	A	A	A
	DB-61-4-1-1	100		A	A	A	A	B	B	B	A	A	H	H	H	H	A	A	H	A	A	H	H	A	A	H	A	A	A	A	A	A	A	A	A	A	A	A	A	A	A	A	A	A	A	A	A	A	A
	DB-61-4-1-2	130		A	A	A	A	B	B	B	B	A	B	B	B	B	A	A	B	A	A	B	B	A	A	B	A	A	B	B	B	A	B	A	A	A	A	A	A	A	A	A	A	A	A	A	A	A	A
	DB-61-4-1-3	136		A	A	A	A	A	A	A	A	A	A	A	A	A	A	A	A	A	A	A	A	A	A	A	A	A	A	A	A	A	A	A	A	A	A	A	A	A	A	A	A	A	A	A	A	A	A
	DB-61-4-1-4	134		A	A	A	A	B	B	B	B	A	B	B	B	B	A	A	B	A	A	B	B	A	A	B	A	A	B	B	B	A	B	A	A	A	A	A	A	A	A	A	A	A	A	A	A	A	A
	DB-64-1-1-1	129		A	A	A	A	A	A	A	A	A	B	A	A	B	A	B	B	B	B	A	B	A	A	B	A	A	A	B	B	A	A	A	A	A	A	A	A	A	A	A	A	A	A	A	A	A	A
	DB-64-1-1-2	140		A	A	A	A	A	A	A	A	A	B	A	A	B	A	B	B	.	B	A	B	A	A	B	A	A	A	B	B	A	A	A	A	A	A	A	A	A	A	A	A	A	A	A	A	A	A
	DB-64-1-1-4	158		A	A	B	A	B	B	B	B	A	B	B	B	B	A	A	B	A	A	B	B	A	A	B	A	A	B	B	B	A	B	A	A	A	A	A	A	A	A	A	A	A	A	A	A	A	A
	DB-64-2-1-2	132		A	A	A	A	A	B	A	B	A	B	A	B	B	A	B	B	B	B	A	B	A	A	B	A	A	B	B	B	A	B	A	B	A	A	A	A	A	A	A	B	A	B	A	B	A	B
	DB-64-2-1-3	162		A	A	A	A	A	H	A	B	A	B	B	B	B	A	A	B	A	A	B	B	A	A	B	A	A	A	B	B	A	A	A	A	A	A	A	A	A	A	A	B	A	B	A	B	A	B
	DB-64-3-1-1	146		A	A	A	A	A	B	A	B	A	B	A	A	B	A	B	B	.	B	A	B	A	A	B	A	A	A	B	B	A	A	A	A	A	A	B	B	A	A	A	A	A	H	A	A	A	A
	DB-64-3-1-2	119		A	A	A	A	A	A	A	A	A	A	A	A	A	A	A	A	A	A	A	A	A	A	B	A	A	B	B	B	A	.	A	A	A	A	A	A	A	A	A	A	A	A	A	A	A	A
	DB-64-3-1-3	127		A	A	A	A	A	B	A	A	A	A	A	A	A	A	A	A	A	A	A	A	A	A	B	A	A	B	B	B	A	B	A	B	A	B	B	B	B	A	A	B	A	B	A	B	A	A
	DB-64-3-1-4	89		A	A	A	A	A	B	A	B	A	B	A	A	B	A	B	B	.	B	A	B	A	A	B	A	A	A	B	B	A	A	A	A	A	A	B	B	B	A	A	B	A	B	A	B	A	A
	DB-67-1-1-1	156		A	A	A	A	A	A	A	A	A	B	B	B	B	A	A	B	A	A	B	B	A	A	H	A	A	H	H	H	A	B	A	A	A	A	B	B	B	H	A	B	B	B	A	B	A	B
	DB-67-1-1-2	157		A	A	A	A	A	A	A	A	A	A	A	A	A	A	A	A	A	A	A	A	A	A	A	A	A	A	A	A	A	A	A	A	A	A	B	B	B	B	A	B	B	B	A	B	A	A
	DB-67-1-1-3	163		A	A	A	A	A	A	A	A	A	B	B	B	B	A	A	B	A	A	B	B	A	A	B	A	A	B	B	B	A	B	A	A	A	A	B	B	B	B	A	B	B	B	A	B	A	B
	DB-67-1-1-4	168		A	A	A	A	A	A	A	A	A	A	A	A	A	A	A	A	A	A	B	B	A	A	B	A	A	B	B	B	A	A	A	A	A	A	B	B	B	B	A	B	B	B	A	B	A	A
	DB-67-2-1-1	122		A	A	A	A	A	A	A	A	A	A	A	A	A	A	A	A	A	A	A	A	A	A	A	A	A	A	A	A	A	A	A	A	A	A	A	A	A	A	A	A	A	A	A	A	A	A
	DB-67-2-1-2	116		A	A	A	A	A	A	A	A	A	A	A	A	A	A	A	A	A	A	A	A	A	A	A	A	A	A	A	A	A	A	A	A	A	A	B	B	B	B	A	A	A	A	A	A	A	A
	DB-67-2-1-3	121		A	A	A	A	A	A	A	A	A	A	A	A	A	A	A	A	A	A	A	A	A	A	A	A	A	A	A	A	A	A	A	A	A	A	A	A	A	A	A	A	A	A	A	A	A	A
	DB-67-2-1-4	136		A	A	A	A	A	A	A	A	A	A	A	A	A	A	A	A	A	A	A	A	A	A	A	A	A	A	A	A	A	A	A	A	A	A	A	A	A	A	A	A	A	A	A	A	A	A
	DB-70-1-1-1	137		A	A	A	A	A	B	B	B	A	B	B	B	B	A	A	B	A	A	B	B	A	A	B	A	A	A	A	A	A	B	B	B	B	B	B	B	B	B	A	A	A	A	A	A	A	A
	DB-70-1-1-2	153		A	A	A	A	B	B	A	B	A	B	B	B	B	A	A	B	A	A	B	B	A	A	B	A	A	B	B	B	A	A	A	A	A	A	A	A	A	A	A	A	A	A	A	A	A	A
	DB-70-1-1-3	169		A	A	A	A	B	B	B	B	A	B	B	B	B	A	A	B	A	A	B	B	A	A	B	A	A	B	B	B	A	A	A	A	A	A	A	A	B	B	A	A	A	A	A	A	A	A
	DB-70-1-1-4	150		A	A	A	A	A	A	A	A	A	A	A	A	A	A	A	A	A	A	A	A	A	A	A	A	A	A	A	A	A	B	B	B	B	B	B	B	B	B	A	A	A	A	A	A	A	A
	DB-70-2-1-1	140		A	A	A	A	B	A	A	A	A	A	A	A	A	A	A	A	A	A	A	A	A	A	A	A	A	A	A	A	A	A	A	A	A	A	A	A	A	A	A	A	A	A	A	A	A	A
	DB-70-2-1-2	175		A	A	A	A	B	A	A	A	A	A	A	A	A	A	A	A	A	A	A	A	A	A	A	A	A	A	A	A	A	A	A	A	A	A	A	A	A	A	A	A	A	A	A	A	A	A
	DB-70-2-1-3	168		A	A	A	A	B	A	A	A	A	A	A	A	A	A	A	A	A	A	A	A	A	A	A	A	A	A	A	A	A	A	A	A	A	A	A	A	A	A	A	A	A	A	A	A	A	A
	DB-70-2-1-4	157		A	A	A	A	A	A	A	A	A	A	A	A	A	A	A	A	A	A	A	A	A	A	A	A	A	A	A	A	A	A	A	A	A	A	A	A	A	A	A	A	A	A	A	A	A	A
	DB-70-3-1-1	160		A	A	A	A	A	A	A	A	A	A	A	A	A	A	A	A	A	A	A	A	A	A	A	A	A	A	A	A	A	B	B	B	B	B	B	B	B	B	A	B	B	B	A	B	A	A
	DB-70-3-1-2	133		A	A	A	A	A	A	A	A	A	A	A	A	A	A	A	A	A	A	A	A	A	A	A	A	A	A	A	A	A	B	B	B	B	B	B	B	B	B	A	B	B	B	A	B	A	A
	DB-70-3-1-3	169		A	A	A	A	A	A	A	A	A	A	A	A	A	A	A	A	A	A	A	A	A	A	A	A	A	A	A	A	A	B	B	B	B	B	B	B	B	B	A	B	B	B	A	B	A	A
	DB-70-4-1-1	154		A	A	A	A	A	A	A	A	A	A	A	A	A	A	A	A	A	A	A	A	A	A	A	A	A	A	A	A	A	A	A	A	A	A	A	A	A	A	A	A	A	A	A	A	A	A
	DB-70-4-1-2	157		A	A	A	A	A	A	A	A	A	A	A	A	A	A	A	A	A	A	A	A	A	A	A	A	A	A	A	A	A	A	A	A	A	A	A	A	A	A	A	A	A	A	A	A	A	A
	DB-70-4-1-3	137		A	A	A	A	A	A	A	A	A	A	A	A	A	A	A	A	A	A	A	A	A	A	A	A	A	A	A	A	A	A	A	A	A	A	A	A	A	A	A	A	A	A	A	A	A	B
	DB-70-4-1-4	159		A	A	A	A	A	A	A	A	A	A	A	A	A	A	A	A	A	A	A	A	A	A	A	A	A	A	A	A	A	A	A	A	A	A	A	A	A	A	A	A	A	A	A	A	A	B
	DB-71-1-1-1	142		A	A	A	A	A	A	A	A	A	A	A	A	A	A	A	A	A	A	A	A	A	A	A	A	A	A	A	A	A	B	A	A	A	A	A	A	A	A	A	A	A	B	A	B	A	B
	DB-71-1-1-2	162		A	A	B	A	A	A	A	A	A	A	A	A	A	A	A	A	A	A	A	A	A	A	A	A	A	A	A	A	A	B	A	A	A	A	A	A	A	A	A	A	A	A	A	A	A	A
	DB-71-1-1-3	176		A	A	A	A	A	A	A	B	A	B	B	B	B	A	A	B	A	A	B	B	A	A	A	A	A	A	A	A	A	B	A	A	A	A	A	A	A	A	A	A	A	A	A	A	A	A
	DB-71-2-1-1	155		A	A	B	A	B	B	B	B	A	B	B	B	B	A	A	B	A	A	B	B	A	A	B	A	A	B	B	B	A	B	A	B	A	B	B	B	B	B	A	B	B	B	A	B	A	A
	DB-71-2-1-2	169		A	A	A	A	B	B	B	B	A	B	B	B	B	A	A	B	A	A	B	B	A	A	B	A	A	B	B	B	A	B	A	B	A	B	B	B	B	A	A	B	A	B	A	B	A	A
	DB-71-2-1-3	162		A	A	B	A	B	B	B	B	A	B	B	B	B	A	A	B	A	A	B	B	A	A	B	A	A	B	B	B	A	B	A	B	A	B	B	B	B	A	A	B	A	B	A	B	A	A
	DB-71-2-1-4	147		A	A	A	A	A	A	A	A	A	A	A	A	A	A	A	A	A	A	A	A	A	A	A	A	A	A	A	A	A	B	B	B	A	B	B	B	B	A	A	B	B	B	A	B	A	A
	DB-71-3-1-1	134		A	A	B	A	H	H	H	H	A	H	.	A	A	A	A	A	A	A	A	A	A	A	A	A	A	A	A	A	A	B	B	B	A	A	A	A	A	A	A	A	A	A	A	A	A	A
	DB-71-3-1-2	159		A	A	B	A	B	B	B	B	A	B	B	B	B	A	A	B	A	A	B	B	A	A	B	A	A	B	B	B	A	B	A	B	A	B	B	B	A	A	A	A	A	A	A	A	A	A
	DB-71-3-1-3	165		A	A	A	A	A	B	B	B	A	B	B	B	B	A	A	B	A	A	B	B	A	A	B	A	A	A	A	A	A	B	H	.	A	B	B	B	A	A	A	A	A	A	A	A	A	A
	DB-71-3-1-4	154		A	A	B	A	B	B	B	B	A	B	B	A	A	A	A	A	A	A	A	A	A	A	A	A	A	A	A	A	A	B	B	B	A	A	A	A	A	A	A	A	A	A	A	A	A	.
	DB-71-4-1-1	153		A	A	A	A	A	A	A	A	A	A	A	A	A	A	A	A	A	A	A	A	A	A	A	A	A	A	A	A	A	A	A	A	A	A	A	A	A	A	A	A	A	A	A	A	A	A
	DB-71-4-1-2	165		A	A	A	A	A	A	A	A	A	A	A	A	A	A	A	A	A	A	A	A	A	A	A	A	A	A	A	A	A	A	A	A	A	A	A	A	A	A	A	A	A	A	A	A	A	A
	DB-71-4-1-3	150		A	A	A	A	A	A	A	A	A	A	A	A	A	A	A	A	A	A	A	A	A	A	A	A	A	A	A	A	A	A	A	A	A	A	A	A	A	A	A	A	A	A	A	A	A	A
	DB-71-4-1-4	151		A	A	A	A	A	A	A	A	A	A	A	A	A	A	A	A	A	A	A	A	A	A	A	A	A	A	A	A	A	A	A	A	A	A	A	A	A	A	A	A	A	A	A	A	A	A
HID369/HID382	CD-39-1-1-1	157		A	A	A	A	A	A	A	A	A	A	A	A	A	A	A	A	A	A	A	A	A	A	A	A	A	A	A	A	A	A	A	A	A	A	B	B	A	A	A	A	A	A	A	A	A	A
	CD-39-1-1-2	140		A	A	A	A	A	A	A	A	A	A	A	A	A	A	A	A	A	A	A	A	A	A	A	A	A	A	A	A	A	A	A	A	A	A	B	B	A	A	A	A	A	A	A	A	B	A
	CD-39-1-1-3	132		A	A	A	A	A	A	A	A	A	A	A	A	A	A	A	A	A	A	A	A	A	A	A	A	A	A	A	A	A	A	A	A	A	A	A	A	A	A	A	A	A	A	A	A	B	A
	CD-39-2-1-1	153		A	A	A	A	A	A	A	A	A	A	A	A	A	A	A	A	A	A	A	B	B	B	B	B	A	A	B	A	A	B	A	B	A	A	A	A	A	A	A	A	A	A	A	A	A	A
	CD-39-2-1-2	150		A	A	A	A	A	A	A	A	A	A	A	A	A	A	A	A	A	A	A	A	A	A	A	A	A	A	A	A	A	A	A	A	A	A	B	B	B	B	A	B	B	B	A	B	A	A
	CD-39-2-1-3	152		H	A	A	A	A	A	A	A	A	A	A	A	A	A	A	A	A	A	A	A	A	A	A	A	A	A	A	A	A	A	A	A	A	A	A	A	A	A	A	A	B	B	A	B	A	A
	CD-39-2-1-4	133		A	A	A	A	A	A	A	A	A	.	A	A	A	A	.	.	A	A	A	.	A	A	A	A	A	A	A	A	A	A	A	A	A	A	.	B	B	B	H	.	.	.	A	B	A	A
	CD-39-3-1-1	154		A	A	A	A	A	A	A	A	A	A	A	A	A	A	A	A	A	A	A	A	A	A	A	A	A	A	A	A	A	A	A	A	A	B	A	B	B	A	B	B	A	B	A	A	B	A
	CD-39-3-1-2	121		A	A	A	A	A	A	A	A	A	A	A	A	A	A	A	A	A	A	A	A	A	A	A	A	A	A	A	A	A	A	A	A	A	A	A	A	A	A	B	B	A	B	A	A	B	A
	CD-39-3-1-3	129		B	B	A	A	A	A	A	A	A	A	A	A	A	A	A	A	A	A	A	A	A	A	A	A	A	A	A	A	A	B	A	B	A	B	A	A	A	A	A	A	A	A	A	A	B	A
	CD-39-3-1-4	150		A	A	A	A	A	A	A	A	A	A	A	A	A	A	A	A	A	A	A	A	A	A	A	A	A	A	A	A	A	A	A	A	A	A	A	A	A	A	A	A	A	B	A	A	B	A
	CD-39-4-1-1	130		B	B	A	A	A	A	A	A	A	A	A	A	A	A	A	A	A	A	A	A	A	A	A	A	A	A	A	A	A	B	A	A	A	A	A	A	A	A	A	A	A	A	A	A	A	A
	CD-39-4-1-2	171		A	B	A	A	A	A	A	A	A	A	A	A	A	A	A	A	A	A	A	A	A	A	A	A	A	A	A	A	A	B	A	B	A	B	A	B	B	A	B	B	A	B	A	A	B	A
	CD-39-4-1-3	135		B	B	A	A	A	A	A	A	A	A	A	A	A	A	A	A	A	A	A	A	A	A	A	A	A	A	A	A	A	A	A	A	A	A	A	A	A	A	A	A	A	B	A	A	B	A
	CD-39-4-1-4	125		A	A	A	A	A	A	A	A	A	A	A	A	A	A	A	A	A	A	A	A	A	A	A	A	A	A	A	A	A	A	A	A	A	A	A	A	B	A	B	B	A	B	A	A	B	A
	CD-41-1-1-1	181		A	A	B	B	B	B	A	B	A	B	A	A	B	A	B	B	B	B	A	B	A	A	B	A	A	A	B	B	A	B	B	B	B	B	B	B	B	B	A	A	A	A	A	A	B	A
	CD-41-1-1-2	174		A	A	B	B	B	B	A	B	A	B	A	A	B	A	B	B	.	B	A	B	A	A	B	A	A	A	B	B	A	B	A	B	A	A	A	A	A	A	A	A	A	A	A	A	B	A
	CD-41-1-1-3	196		A	A	B	B	B	B	A	B	A	B	A	A	B	A	B	B	.	B	A	B	A	H	B	H	A	A	B	H	A	B	A	B	A	A	A	A	A	A	A	A	A	A	A	A	B	A
	CD-41-1-1-4	205		A	A	A	A	A	A	A	A	A	B	B	A	B	B	B	B	A	A	A	B	B	B	B	.	A	A	B	A	A	B	A	B	A	A	A	A	A	A	A	A	A	A	A	A	B	A
	CD-41-2-1-1	124		A	A	A	A	A	A	A	A	A	A	A	A	A	A	A	A	A	A	A	A	A	A	A	A	A	A	B	A	A	B	A	B	A	A	A	A	A	A	A	A	A	A	A	A	A	A
	CD-41-2-1-2	165		A	B	A	A	A	B	A	H	A	H	A	A	H	A	H	H	A	H	A	H	A	A	H	A	A	A	B	.	A	B	A	B	A	A	A	A	A	A	A	A	A	A	A	A	A	A
	CD-41-2-1-3	166		A	A	A	A	A	B	A	A	A	A	A	A	A	A	A	A	A	A	A	A	A	A	A	A	A	A	B	A	A	B	A	B	A	A	A	A	A	A	A	A	A	A	A	A	B	A
	CD-41-3-1-1	164		A	A	A	A	A	A	A	A	A	B	A	A	B	A	B	B	.	B	A	B	A	A	B	A	A	A	B	B	A	B	B	B	B	B	A	A	A	A	A	A	A	A	A	H	A	A
	CD-41-3-1-2	127		A	A	A	A	A	A	A	A	A	A	A	A	A	A	A	A	A	A	A	A	A	A	A	A	A	A	A	A	A	B	B	B	B	B	B	B	B	B	A	A	A	A	A	A	A	A
	CD-41-3-1-3	173		A	A	A	A	A	A	A	A	A	B	A	A	B	A	B	B	.	B	A	B	A	A	B	A	A	A	B	B	A	A	A	A	A	A	B	B	B	B	A	A	A	A	A	B	A	A
	CD-41-3-1-4	157		A	A	A	A	A	A	A	A	A	B	A	A	B	A	B	B	.	B	A	B	A	A	B	A	A	A	B	B	A	B	B	B	B	B	B	B	B	B	A	A	A	A	A	B	B	A
	CD-41-4-1-2	150		A	B	B	B	B	B	A	B	A	B	A	A	B	A	B	B	B	B	A	B	A	A	B	A	A	A	B	A	A	B	A	B	A	A	B	B	A	A	A	A	A	A	A	A	B	A
	CD-41-4-1-3	116		A	A	A	A	A	A	A	B	A	B	A	A	B	A	B	B	B	B	A	B	A	A	B	A	A	A	B	H	A	B	B	B	B	B	B	B	A	A	A	A	A	A	A	A	B	A
	CD-41-4-1-4	152		A	B	B	B	B	B	A	B	A	B	A	A	B	A	B	B	A	A	A	A	A	A	A	A	A	A	B	A	A	B	A	B	B	B	B	B	A	A	A	A	A	A	A	A	B	A
	CD-44-1-1-1	174		A	A	B	A	B	A	A	B	B	B	B	A	B	B	B	B	A	A	A	B	B	B	B	B	A	A	B	A	A	A	A	A	A	A	A	.	A	A	A	A	A	A	A	A	B	A
	CD-44-1-1-2	141		B	A	A	A	A	A	A	A	A	.	A	A	B	A	B	B	B	B	A	B	A	A	B	A	A	A	B	B	A	A	A	A	A	A	A	A	A	A	A	A	A	A	A	A	B	A
	CD-44-1-1-3	175		A	A	A	A	A	A	A	A	A	A	A	.	B	A	B	B	.	B	A	B	A	A	B	A	A	A	B	.	A	A	A	A	A	A	A	A	.	A	A	A	A	A	A	A	A	A
	CD-44-1-1-4	190		B	A	A	A	A	A	A	A	A	A	A	A	B	A	B	B	.	B	A	B	A	A	B	A	A	A	B	B	A	A	A	A	A	A	A	A	A	A	A	A	A	A	A	A	A	A
	CD-44-2-1-1	147		B	A	H	A	H	A	A	B	A	B	A	A	B	A	B	B	B	B	A	B	A	A	B	A	A	A	A	A	A	A	A	A	A	A	A	A	A	A	A	A	A	A	A	A	A	A
	CD-44-2-1-2	151		B	A	B	A	B	H	A	B	B	B	B	A	B	H	B	B	A	H	A	B	H	B	B	B	A	A	B	A	A	B	A	B	A	B	A	A	A	A	A	A	A	A	A	A	B	A
	CD-44-2-1-3	153		A	A	B	A	B	A	A	B	A	B	A	A	B	A	B	B	.	B	A	B	A	A	B	A	A	A	A	A	A	A	A	A	A	A	A	A	A	A	A	A	A	A	A	A	B	A
	CD-44-2-1-4	161		A	A	B	A	B	A	A	B	B	B	B	A	B	B	B	B	A	A	A	B	B	B	B	B	A	A	B	A	A	A	A	A	A	B	A	A	A	A	A	A	A	A	A	A	B	A
	CD-44-3-1-1	154		A	A	B	A	B	A	A	B	B	B	B	A	B	B	B	B	A	A	A	B	B	B	B	B	A	A	B	A	A	A	A	A	A	A	A	A	A	A	A	A	A	B	A	B	A	A
	CD-44-3-1-2	179		A	A	A	A	A	B	A	B	A	B	B	A	B	B	B	B	A	A	A	B	B	B	B	B	A	A	B	A	A	A	A	A	A	A	A	A	A	A	A	A	A	A	A	A	A	A
	CD-44-3-1-3	157		B	A	B	A	B	A	A	B	B	B	B	A	B	B	B	B	A	A	A	B	B	B	B	B	A	A	B	A	A	A	A	A	A	B	A	B	B	A	A	A	A	A	A	B	A	A
	CD-48-1-1-1	172		A	A	A	A	A	A	A	B	B	B	B	A	B	B	B	B	A	A	A	B	B	B	B	B	A	A	A	A	A	A	A	A	A	A	A	A	B	A	A	A	A	A	A	A	A	A
	CD-48-2-1-1	114		A	A	A	A	A	A	A	A	A	A	A	A	A	A	A	A	A	A	A	A	A	A	A	A	A	A	A	.	A	A	A	A	A	A	A	A	A	A	A	A	A	A	A	A	A	A
	CD-48-2-1-2	152		B	A	A	A	A	A	A	A	A	A	A	A	A	A	A	A	A	A	A	A	A	A	A	A	A	A	A	A	A	A	A	A	A	A	A	A	A	A	A	A	A	A	A	A	A	A
	CD-48-2-1-3	125		A	A	A	A	A	A	A	A	A	A	A	A	A	A	A	A	A	A	A	A	A	A	A	A	A	A	A	A	A	A	A	A	A	A	A	A	A	A	A	A	A	A	A	A	A	A
	CD-48-2-1-4	156		B	A	A	A	A	A	A	A	A	A	A	A	A	A	A	A	A	A	A	A	A	A	A	A	A	A	A	A	A	A	A	A	A	A	A	A	A	A	A	A	A	A	A	A	A	A
	CD-48-3-1-1	186		A	A	A	A	A	A	A	A	A	A	A	A	A	A	A	A	A	A	A	A	A	A	A	A	A	A	A	A	A	A	A	A	A	A	A	A	B	B	A	A	B	B	A	A	B	A
	CD-48-3-1-2	156		H	A	B	A	B	A	A	B	B	B	B	A	B	B	B	B	A	A	A	B	B	B	B	B	A	A	A	A	A	A	A	A	A	A	A	A	B	B	A	B	B	B	A	A	A	A
	CD-48-3-1-3	151		A	A	B	A	B	A	A	B	B	B	B	A	B	B	B	B	A	A	A	B	B	B	B	B	A	A	A	A	A	A	A	A	A	A	A	A	B	B	A	B	B	B	A	A	B	A
	CD-48-3-1-4	157		B	A	B	A	B	A	A	B	B	B	B	A	B	B	B	B	A	A	A	B	B	B	B	B	A	A	A	A	A	A	A	A	A	A	A	A	B	B	A	B	B	B	A	A	B	A
	CD-48-4-1-1	169		A	A	A	A	A	A	A	A	A	A	A	A	A	A	A	A	A	A	A	A	A	A	A	A	A	A	A	A	A	A	A	A	A	A	A	A	A	A	A	A	A	A	A	A	A	A
	CD-48-4-1-2	150		A	A	.	A	A	A	A	A	A	A	A	A	A	A	A	A	A	A	A	A	A	A	A	A	A	A	A	A	A	A	A	A	A	A	A	A	A	A	A	A	A	A	A	A	A	A
	CD-48-4-1-3	166		A	A	A	A	A	A	A	A	A	A	A	A	A	A	A	A	A	A	A	A	A	A	A	A	A	A	A	A	A	A	A	A	A	A	A	A	A	A	A	A	A	A	A	A	A	A
	CD-50-1-1-1	149		B	A	B	A	B	A	A	B	B	B	B	A	B	B	B	B	A	A	A	B	B	B	B	B	A	A	A	A	A	A	A	A	A	A	A	A	A	A	A	A	A	A	A	A	A	A
	CD-50-2-1-1	147		A	A	A	A	A	A	A	A	A	A	A	A	B	A	B	B	B	B	A	B	A	A	B	A	A	A	B	B	A	B	B	B	B	B	B	B	B	B	A	A	A	A	A	A	B	A
	CD-50-2-1-2	112		A	A	A	A	A	A	A	B	B	B	B	A	B	B	B	B	A	A	A	B	B	B	B	B	A	A	A	A	A	A	A	A	H	H	H	B	B	B	A	A	A	A	A	A	B	A
	CD-50-2-1-3	127		A	A	A	A	A	A	A	A	A	H	H	A	B	H	B	B	A	H	A	B	H	H	B	H	A	A	A	A	A	A	A	A	A	A	A	A	A	A	A	A	A	A	A	A	B	A
	CD-50-2-1-4	147		A	A	A	A	A	A	A	B	B	B	B	A	B	B	B	B	A	A	A	B	B	B	B	B	A	A	A	A	A	A	A	A	A	A	A	A	A	A	A	A	A	A	A	A	B	A
	CD-50-3-1-1	145		A	A	A	A	A	A	A	A	A	A	A	A	A	A	A	A	A	A	A	A	A	A	A	A	A	A	A	A	A	A	A	A	A	A	A	A	A	A	A	A	A	A	A	A	A	A
	CD-50-3-1-2	154		A	A	A	A	A	A	A	A	A	A	A	A	A	A	A	A	A	A	A	A	A	A	A	A	A	A	A	A	A	A	A	A	A	A	A	A	A	A	A	A	A	A	A	A	A	A
	CD-50-3-1-3	129		A	A	A	A	A	B	A	B	A	A	A	A	A	A	A	A	A	A	A	A	A	A	A	A	A	A	A	A	A	A	A	A	A	A	A	A	A	A	A	A	A	A	A	A	A	A
	CD-50-3-1-4	123		A	A	A	A	A	A	A	A	A	A	A	A	A	A	A	A	A	A	A	B	B	B	B	B	A	A	B	A	A	B	A	B	A	B	A	B	B	A	B	B	A	B	A	A	A	A
	CD-50-4-1-1	139		A	A	A	B	B	B	A	B	A	B	A	A	B	A	B	B	B	B	A	B	A	A	B	A	A	A	A	A	A	A	A	A	A	A	A	A	A	A	A	A	A	A	A	A	A	A
	CD-50-4-1-2	123		B	A	B	B	B	B	A	B	A	B	A	A	B	A	B	B	B	B	A	B	A	A	B	A	A	A	A	A	A	A	A	A	A	A	A	A	A	A	A	A	A	A	A	A	B	A
	CD-50-4-1-3	127		H	A	H	A	B	A	A	A	A	A	A	A	A	A	A	A	.	A	A	B	B	B	B	B	A	A	A	A	A	A	A	A	A	A	A	A	A	A	A	A	A	A	A	A	A	A
	CD-50-4-1-4	122		B	A	B	A	B	A	A	H	A	H	A	A	H	A	H	H	.	H	A	B	H	H	B	H	A	A	A	A	A	A	A	A	A	A	A	A	A	A	A	A	A	A	A	A	A	A
	CD-51-1-1-1	148		B	A	B	A	B	A	A	B	B	B	B	A	B	B	B	B	A	A	A	B	B	B	B	B	A	A	A	A	A	A	A	A	A	A	A	A	A	A	A	A	A	A	A	A	A	A
	CD-51-1-1-2	155		B	A	B	A	A	A	A	B	B	B	B	A	B	B	B	B	A	A	A	B	B	B	B	A	A	A	A	A	A	B	B	B	B	B	B	B	B	B	A	B	B	B	A	B	A	A
	CD-51-1-1-3	127		B	A	B	A	B	A	A	B	B	B	B	A	B	B	B	B	A	A	A	B	B	B	B	B	A	A	A	A	A	B	B	B	B	B	B	B	B	B	A	B	B	B	A	B	B	A
	CD-51-1-1-4	131		A	A	A	A	A	A	A	A	A	A	A	A	B	B	B	B	A	A	A	A	A	A	A	A	A	A	A	A	A	B	B	B	B	B	B	B	B	B	A	B	B	A	A	A	B	A
	CD-51-2-1-1	146		B	A	A	A	A	A	A	A	A	A	A	A	A	A	A	A	A	A	A	A	A	A	A	A	A	A	A	A	A	A	A	A	A	A	A	A	A	A	A	A	A	A	A	H	A	A
	CD-51-2-1-2	144		A	A	A	A	A	A	A	A	A	A	A	A	A	A	A	A	A	A	A	A	A	A	A	A	A	A	A	A	A	A	A	B	B	B	B	B	B	B	A	B	B	B	A	B	A	A
	CD-51-2-1-3	156		B	A	A	A	A	A	A	A	A	A	A	A	A	A	A	A	A	A	A	A	A	A	A	A	A	A	A	A	A	A	A	A	A	A	A	A	A	A	A	B	B	B	A	B	A	A
	CD-51-2-1-4	136		B	A	A	A	A	A	A	A	A	A	A	A	A	A	A	A	A	A	A	A	A	A	A	A	A	A	A	A	A	B	B	A	A	A	A	A	A	A	A	A	A	A	A	A	A	A
	CD-51-3-1-1	125		A	A	A	A	A	A	A	A	A	A	A	A	A	A	A	A	A	A	A	A	A	A	A	A	A	A	A	A	A	A	A	A	A	A	A	A	A	A	A	A	A	A	A	A	B	A
	CD-51-3-1-2	143		A	A	A	A	A	A	A	A	A	A	A	A	A	A	A	A	.	A	A	A	A	A	A	A	A	A	A	.	A	A	A	A	A	A	A	A	A	B	A	B	.	B	A	B	A	A
	CD-51-3-1-3	146		A	A	A	A	A	A	A	A	A	A	A	A	A	A	A	A	A	A	A	A	A	A	A	A	A	A	A	A	A	B	B	B	B	B	B	B	B	B	A	B	B	B	A	B	A	A
	CD-51-3-1-4	160		A	A	A	A	A	A	A	A	A	A	A	A	A	A	A	A	A	A	A	A	A	A	A	A	A	A	A	A	A	B	B	B	B	B	B	B	B	B	A	B	B	B	A	B	B	A
	CD-51-4-1-1	179		A	A	A	A	A	A	A	A	A	A	A	A	A	A	A	A	A	A	A	A	A	A	A	A	A	A	A	A	A	A	A	A	A	A	A	A	A	A	A	A	A	A	A	A	A	A
	CD-51-4-1-2	163		B	A	A	A	A	A	A	A	A	A	A	A	A	A	A	A	A	A	A	A	A	A	A	A	A	A	A	A	A	A	A	A	A	A	B	B	B	B	A	B	B	B	A	B	A	A
	CD-51-4-1-3	190		B	A	A	A	A	A	A	A	A	A	A	A	A	A	A	A	A	A	A	A	A	A	A	A	A	A	A	A	A	A	A	A	A	A	A	A	A	A	A	A	B	B	A	B	A	A
	CD-51-4-1-4	192		A	A	A	A	A	A	A	A	A	A	A	A	A	A	A	A	A	A	A	A	A	A	A	A	A	A	A	A	A	A	A	A	A	A	A	A	A	A	A	A	A	A	A	A	A	A
HID369/HID382	DC-54-1-1-1	166		A	A	A	A	A	A	A	A	A	A	A	A	A	A	A	A	A	A	A	A	A	A	A	A	A	A	A	A	A	A	A	A	A	A	A	A	A	A	A	A	A	A	A	A	B	A
	DC-54-1-1-2	152		A	A	A	A	A	A	A	A	A	A	A	A	A	A	A	A	A	A	A	A	A	A	A	A	A	A	A	A	A	A	A	A	A	A	A	A	A	A	A	A	A	A	A	A	B	A
	DC-54-1-1-3	150		A	A	A	A	A	A	A	A	A	A	A	A	A	A	A	A	A	A	A	A	A	A	A	A	A	A	A	A	A	A	A	A	A	A	A	A	A	A	A	A	A	A	A	A	A	A
	DC-54-2-1-1	177		A	A	A	A	A	A	A	A	A	A	A	A	A	A	A	A	A	A	A	A	A	A	A	A	A	A	A	A	A	A	A	A	A	A	A	A	B	A	B	B	A	B	A	A	B	A
	DC-54-2-1-2	127		B	B	B	A	A	A	A	A	A	A	A	A	A	A	A	A	A	A	A	A	A	A	A	A	A	A	A	A	A	A	A	A	A	A	A	A	A	A	A	A	A	A	A	A	B	A
	DC-54-2-1-3	146		A	A	B	B	B	B	A	A	A	A	A	A	A	A	A	A	A	A	A	A	A	A	A	A	A	A	A	A	A	A	A	A	A	A	A	A	A	A	B	B	A	B	A	A	B	A
	DC-54-2-1-4	146		B	B	B	B	B	B	A	A	A	A	A	A	A	A	A	A	A	A	A	A	A	A	A	A	A	A	A	A	A	A	A	A	A	A	A	A	A	A	A	A	A	A	A	A	B	A
	DC-54-3-1-1	114		H	A	H	A	A	A	A	A	A	A	A	A	A	A	A	A	A	A	A	A	A	A	A	A	A	A	A	A	A	A	A	A	A	A	A	A	A	A	A	A	A	A	A	A	B	A
	DC-54-3-1-2	135		A	A	A	A	A	A	A	A	A	A	A	A	A	A	A	A	A	A	A	A	A	A	A	A	A	A	A	A	A	A	A	A	A	A	B	B	A	A	A	A	A	A	A	A	B	A
	DC-54-3-1-3	138		A	A	A	A	A	A	A	A	A	A	A	A	A	A	A	A	A	A	A	A	A	A	A	A	A	A	A	A	A	A	A	A	A	A	A	A	A	A	A	A	A	A	A	A	B	A
	DC-54-3-1-4	118		B	B	B	A	.	A	A	A	A	.	A	A	A	A	A	A	A	A	.	.	A	A	A	A	A	.	A	.	A	.	A	A	A	A	A	.	A	A	A	A	A	A	A	A	A	A
	DC-55-1-1-1	138		A	A	B	A	B	A	A	B	B	B	B	A	B	B	B	B	A	A	A	B	B	B	B	B	A	A	A	A	A	A	A	B	B	B	B	A	A	A	A	A	A	A	A	A	A	A
	DC-55-1-1-2	175		A	A	B	A	B	A	A	B	B	B	B	A	B	B	B	B	A	A	A	B	B	B	B	B	A	A	A	A	A	A	A	A	A	A	A	A	A	A	A	A	A	A	A	A	A	A
	DC-55-1-1-3	153		B	B	B	B	B	B	A	A	A	A	A	A	A	A	A	A	A	A	A	A	A	A	A	A	A	A	A	A	A	A	A	B	B	B	B	A	A	A	A	A	A	A	A	A	B	A
	DC-55-1-1-4	149		B	A	B	A	B	A	A	B	B	B	B	A	B	B	B	B	A	A	A	B	B	B	B	B	A	A	A	A	A	A	A	A	A	A	A	A	.	A	A	A	A	A	A	A	A	A
	DC-55-2-1-1	178		A	A	A	A	A	A	A	A	A	A	A	A	A	A	A	A	A	A	A	A	A	A	A	A	A	A	A	A	A	A	A	A	A	A	A	A	A	A	A	A	A	A	A	A	A	A
	DC-55-2-1-2	170		A	A	A	A	A	A	A	A	A	A	A	A	A	A	A	A	A	A	A	A	A	A	A	A	A	A	A	A	A	A	A	A	A	A	A	A	A	A	A	A	A	A	A	A	A	A
	DC-55-2-1-3	173		A	A	A	A	A	A	A	A	A	A	A	A	A	A	A	A	A	A	A	A	A	A	A	A	A	A	A	A	A	A	A	A	A	A	A	A	A	A	A	A	A	A	A	A	A	A
	DC-56-1-1-1	153		A	A	A	A	A	A	A	A	A	B	B	A	B	B	B	B	A	A	A	B	B	B	B	B	A	A	A	A	A	A	A	A	A	A	A	A	A	A	A	A	A	A	A	A	A	A
	DC-56-1-1-2	161		.	A	A	A	A	A	A	A	A	B	B	.	B	.	.	B	A	H	A	B	B	H	B	B	.	A	A	A	A	A	A	.	.	.	H	B	A	A	A	A	A	A	A	A	A	A
	DC-56-1-1-3	129		B	B	A	A	A	A	A	A	A	B	B	A	B	B	B	B	A	A	A	B	B	B	B	B	A	A	A	A	A	A	A	A	A	A	A	A	A	A	A	A	A	A	A	A	A	A
	DC-56-1-1-4	160		A	A	A	A	A	A	A	A	A	B	A	A	A	A	A	A	A	A	A	A	A	A	A	A	A	A	A	A	A	A	A	B	B	B	B	B	A	A	A	A	A	A	A	A	B	A
	DC-56-2-1-1	141		B	B	B	B	B	B	A	A	A	A	A	A	A	A	A	A	A	A	A	A	A	A	A	A	A	A	A	A	A	A	A	B	B	B	B	B	A	A	A	A	A	A	A	A	A	A
	DC-56-2-1-2	150		B	A	B	A	B	H	A	H	A	B	B	A	B	B	B	B	A	A	A	B	B	B	B	B	A	A	A	A	A	A	A	A	A	A	A	A	A	A	A	A	A	A	A	A	A	A
	DC-59-1-1-1	131		H	A	A	A	A	A	A	A	A	A	A	A	A	A	A	A	A	A	A	A	A	A	A	A	A	A	A	A	A	A	A	A	A	A	A	A	A	A	A	A	A	A	A	A	A	A
	DC-59-1-1-2	153		B	B	A	A	A	A	A	A	A	A	A	A	A	A	A	A	A	A	A	A	A	A	A	A	A	A	A	A	A	A	A	A	A	A	A	A	A	A	A	A	A	A	A	A	B	A
	DC-59-1-1-3	133		B	B	A	A	A	A	A	A	A	A	A	A	A	A	A	A	A	A	A	A	A	A	A	A	A	A	A	A	A	A	A	A	A	A	A	A	A	A	A	A	A	A	A	A	A	A
	DC-59-1-1-4	151		A	A	A	A	A	A	A	A	A	.	A	A	A	A	A	A	A	A	A	A	A	A	A	A	A	A	A	A	A	A	A	A	A	A	A	A	A	A	A	A	A	A	A	A	B	A
	DC-59-2-1-1	157		A	A	B	A	B	A	A	B	B	B	B	A	B	B	B	B	A	A	A	B	B	B	B	B	A	A	A	A	A	A	A	A	A	A	A	A	A	A	A	A	A	A	A	A	B	A
	DC-59-2-1-2	156		A	A	A	A	A	A	A	B	B	B	B	A	B	B	B	B	A	A	A	B	B	B	B	B	A	A	A	A	A	A	A	A	A	A	A	A	A	A	A	A	A	A	A	A	B	A
	DC-59-2-1-3	133		A	A	A	A	A	A	A	A	A	A	A	A	A	A	A	A	A	A	A	A	A	A	A	A	A	A	A	A	A	A	A	A	A	A	A	A	A	A	A	A	A	A	A	A	B	A
	DC-59-3-1-1	149		A	A	A	A	A	A	A	A	B	B	B	A	B	B	B	B	A	A	A	B	B	B	B	B	A	A	A	A	A	A	A	A	A	A	A	A	H	H	A	B	B	B	A	B	A	A
	DC-59-3-1-2	154		B	B	A	A	A	A	A	A	A	A	A	A	A	B	B	B	A	A	A	B	B	B	B	B	A	A	A	A	A	A	A	A	A	A	A	A	A	A	A	A	A	A	A	A	A	A
	DC-59-3-1-3	121		A	A	A	A	A	A	A	A	A	A	A	A	A	A	A	A	A	A	A	A	A	A	A	A	A	A	A	A	A	A	A	A	A	A	A	A	B	B	A	B	B	B	A	B	A	A
	DC-59-3-1-4	154		B	B	A	A	A	A	A	A	A	A	A	A	A	A	A	A	A	A	A	A	A	A	A	A	A	A	A	A	A	A	A	A	A	A	A	A	B	B	A	B	B	B	A	B	A	A
	DC-62-1-1-1	137		A	B	B	B	B	B	A	B	A	B	A	A	B	A	A	A	A	A	A	A	A	A	A	A	A	A	A	A	A	A	A	A	A	A	A	A	A	A	A	A	A	A	A	A	B	A
	DC-62-1-1-2	136		A	A	H	A	H	A	A	B	A	B	A	A	B	A	B	B	B	B	A	B	A	A	B	A	A	A	H	H	A	A	A	A	A	A	A	A	A	A	A	A	A	A	A	A	B	A
	DC-62-1-1-3	152		A	B	B	B	B	B	A	B	A	B	A	A	B	A	B	B	.	B	A	B	A	A	B	A	A	A	B	B	A	A	A	A	A	A	A	A	A	A	A	A	A	A	A	A	A	A
	DC-62-1-1-4	137		A	B	H	A	H	A	A	A	A	A	A	A	A	A	A	A	A	A	A	A	A	A	H	A	A	A	B	B	A	A	A	A	A	A	A	A	A	A	A	A	A	A	A	A	B	A
	DC-62-2-1-1	147		A	A	A	A	A	A	A	A	A	A	A	A	A	A	A	A	A	A	A	A	A	A	A	B	A	A	A	A	A	A	A	A	A	A	A	A	A	A	A	A	A	A	A	A	A	A
	DC-62-2-1-2	136		A	A	A	A	A	A	A	A	A	A	A	A	A	A	A	A	A	A	A	A	A	A	A	B	A	A	A	A	A	A	A	A	A	A	A	A	A	A	A	A	A	A	A	A	A	A
	DC-62-2-1-3	124		A	A	A	B	B	A	A	A	A	A	A	A	A	A	A	A	A	A	A	A	A	A	A	B	A	A	A	A	A	A	A	A	A	A	A	A	A	A	A	A	A	A	A	A	B	A
	DC-65-1-1-1	160		A	A	A	A	A	A	A	A	A	A	A	A	A	A	A	A	A	A	A	A	A	A	A	A	A	A	A	A	A	A	A	B	A	A	A	B	B	A	B	B	A	A	A	A	A	A
	DC-65-1-1-2	144		H	A	B	A	B	A	A	A	A	A	A	A	A	A	A	A	A	A	A	A	A	A	A	A	A	A	B	A	A	B	A	A	A	A	A	A	A	A	A	A	A	A	A	A	A	A
	DC-65-2-1-1	145		A	A	A	A	A	A	A	A	A	A	A	A	A	A	A	A	A	A	A	A	A	A	A	A	A	A	A	A	A	A	A	A	A	A	A	A	A	A	A	A	A	A	A	A	A	A
	DC-65-2-1-2	158		B	A	B	A	A	A	A	A	A	A	A	A	A	A	A	A	A	A	A	A	A	A	A	A	A	A	A	A	A	A	A	A	A	A	A	B	A	A	A	A	A	A	A	A	A	A
	DC-68-1-1-1	152		A	A	A	A	A	A	A	A	A	A	A	A	A	A	A	A	A	A	A	A	A	A	A	A	A	A	A	A	A	A	A	A	A	B	A	B	B	A	B	B	A	B	A	A	B	A
	DC-68-1-1-2	160		A	A	A	A	A	A	A	A	A	A	A	A	A	A	A	A	A	A	A	A	A	A	A	A	A	A	A	A	A	B	A	B	A	B	A	B	B	A	B	B	A	B	A	A	A	A
	DC-68-1-1-3	130		A	A	A	A	A	A	A	A	A	A	A	A	A	A	A	A	A	A	A	H	H	A	A	A	A	A	A	A	A	B	A	B	A	B	A	B	B	A	B	B	A	B	A	A	B	A
	DC-68-1-1-4	169		A	A	A	A	A	A	A	A	A	A	A	A	A	A	A	A	A	A	A	B	B	B	B	B	A	A	B	.	A	B	A	B	A	B	A	B	B	A	B	B	A	B	A	A	A	A
	DC-68-2-1-1	158		A	A	A	A	A	A	A	A	A	A	A	A	A	A	A	A	A	A	A	A	A	A	A	A	A	A	A	A	A	A	A	A	A	A	A	A	A	A	A	A	A	B	A	A	.	A
	DC-68-2-1-2	188		A	A	A	A	A	A	A	A	A	A	A	A	A	A	A	A	A	A	A	A	A	A	A	A	A	A	A	A	A	A	A	A	A	A	A	A	A	A	A	A	A	A	A	A	A	A
	DC-68-2-1-3	147		A	A	A	A	A	A	A	A	A	A	A	A	A	A	A	A	A	A	A	A	A	A	A	A	A	A	A	A	A	A	A	A	A	A	A	A	A	A	A	A	A	A	A	A	A	A
	DC-68-2-1-4	161		A	A	A	A	A	A	A	A	A	A	A	A	A	A	A	A	A	A	A	A	A	A	A	A	A	A	A	A	A	A	A	A	A	A	A	A	A	A	A	A	A	A	A	A	A	A
	DC-68-3-1-1	136		A	A	A	A	A	A	A	A	A	A	A	A	A	A	A	A	A	A	A	A	A	A	A	A	A	A	A	A	A	A	A	A	A	A	A	A	A	A	A	A	A	A	A	B	B	A
	DC-68-3-1-2	120		A	A	A	A	A	A	A	A	A	A	A	A	A	A	A	A	A	A	A	A	A	A	A	A	A	A	A	A	A	A	A	A	A	A	B	B	B	B	A	B	B	B	A	B	B	A
	DC-68-3-1-3	124		A	A	A	A	A	A	A	A	A	A	A	A	A	A	A	A	A	A	A	A	A	A	A	A	A	A	A	A	A	A	A	A	A	A	H	B	H	H	A	H	B	B	A	B	B	A
	DC-68-3-1-4	154		A	A	A	A	A	A	A	A	A	A	A	A	A	A	A	A	A	A	A	A	A	A	A	A	A	A	A	A	A	A	A	A	A	A	B	B	B	B	A	B	B	B	A	B	A	A
	DC-72-1-1-1	152		A	A	A	A	A	A	A	A	A	A	A	A	A	A	A	A	A	A	A	A	A	A	A	A	A	A	A	A	A	A	A	A	A	A	A	A	A	A	A	A	A	A	A	A	A	A
	DC-72-1-1-2	152		A	A	A	A	A	A	A	A	B	B	B	A	B	B	B	B	A	A	A	B	B	B	B	B	A	A	B	A	A	A	A	A	A	A	A	A	A	A	A	A	A	A	A	A	A	A
	DC-72-1-1-3	141		A	A	A	A	A	A	A	A	A	B	B	A	B	B	B	B	A	A	A	B	B	B	B	B	A	A	A	A	A	A	A	A	A	A	A	A	A	A	A	A	A	A	A	A	A	A
	DC-72-1-1-4	159		A	A	A	A	A	A	A	A	A	A	A	A	A	A	A	A	A	A	A	A	A	A	A	A	A	A	A	A	A	A	A	A	A	A	A	A	A	A	A	A	A	A	A	A	A	A
	DC-72-2-1-1	182		A	A	A	A	A	A	A	A	A	A	A	A	A	A	A	A	A	A	A	A	A	A	A	A	A	A	A	A	A	B	B	B	A	A	A	A	A	A	A	A	A	A	A	B	A	A
	DC-72-2-1-2	158		A	A	A	A	B	A	A	A	A	A	A	A	A	A	A	A	A	A	A	A	A	A	A	A	A	A	A	A	A	B	B	B	B	B	B	B	B	B	A	A	A	A	A	B	A	A
	DC-72-2-1-3	159		A	A	A	A	A	A	A	B	B	B	B	A	B	B	B	B	A	A	A	B	B	B	B	B	A	A	B	A	A	A	A	A	A	A	A	A	A	A	A	A	A	A	A	B	A	A
	DC-72-2-1-4	161		A	A	A	A	B	A	A	B	B	B	B	A	B	B	B	B	A	A	A	B	B	B	B	B	A	A	B	A	A	A	A	A	A	A	A	A	A	A	A	A	B	B	A	B	A	A
	DC-75-1-1-1	147		B	B	B	B	B	B	A	B	A	B	A	A	H	A	H	H	A	H	A	H	A	A	H	A	A	A	B	B	A	B	B	B	B	B	B	A	A	A	A	A	A	A	A	A	A	A
	DC-75-1-1-2	153		B	B	B	B	B	A	A	A	A	A	A	A	A	A	A	A	A	A	A	A	A	A	A	A	A	A	A	A	A	A	A	A	A	A	A	A	A	A	A	A	A	A	A	B	A	A
	DC-75-1-1-3	140		A	A	A	A	A	A	A	A	A	A	A	A	A	A	A	A	A	A	A	A	A	A	B	A	A	A	B	B	A	B	B	A	A	A	A	A	A	A	A	A	A	A	A	A	A	A
	DC-75-2-1-1	143		A	A	A	A	A	A	A	A	A	B	A	A	B	A	B	B	.	B	A	B	A	A	B	A	A	A	H	H	A	A	A	A	A	A	A	A	A	A	A	A	A	A	A	A	A	A
	DC-75-2-1-2	145		A	A	A	A	A	A	A	A	A	A	A	A	A	A	A	A	A	A	A	A	A	A	A	A	A	A	A	A	A	A	A	A	A	A	A	A	A	A	A	A	A	A	A	A	A	A
	DC-75-2-1-3	128		A	A	A	A	A	A	A	A	A	A	A	A	A	A	A	A	A	A	A	A	A	A	A	A	A	A	A	A	A	A	A	A	A	A	B	A	A	A	A	A	A	A	A	A	A	A
	DC-75-3-1-1	112		A	A	A	A	A	A	A	A	A	B	B	A	B	B	B	B	A	A	A	B	B	B	B	B	A	A	B	A	A	B	A	B	A	A	A	A	A	A	A	A	A	A	A	H	A	A
	DC-76-1-1-1	139		B	A	B	A	B	A	A	B	A	B	A	A	B	A	B	B	B	B	A	B	A	B	B	B	A	A	A	A	A	A	A	A	A	A	B	A	A	A	A	A	A	A	A	A	B	A
	DC-76-1-1-2	137		B	B	B	A	B	A	A	B	B	B	B	A	B	H	B	B	A	H	A	B	H	H	B	A	A	A	B	B	A	B	B	B	A	A	A	A	A	A	A	A	A	A	A	A	B	A
	DC-76-1-1-3	144		B	A	B	B	B	B	A	B	A	B	A	A	B	A	B	B	B	B	A	B	A	A	B	A	A	A	B	B	A	B	B	B	B	B	B	A	A	A	A	A	A	A	A	A	B	A
	DC-76-2-1-1	163		A	B	B	B	B	A	A	A	A	B	B	A	B	B	B	B	A	A	A	B	B	B	B	B	A	A	A	A	A	A	A	A	B	B	B	A	A	A	A	A	A	A	A	A	A	A
	DC-76-2-1-2	102		B	B	B	B	B	B	A	A	A	B	B	A	B	B	B	B	A	A	A	B	B	B	B	B	A	A	A	A	A	A	A	A	A	A	A	A	A	A	A	A	A	A	A	A	A	A
	DC-76-2-1-3	117		B	B	A	A	A	A	A	A	A	B	B	A	B	B	B	B	A	A	A	B	B	B	B	B	A	A	A	A	A	A	A	A	A	A	B	A	A	A	A	A	A	A	A	A	A	A
	DC-76-2-1-4	167		A	B	B	B	B	B	A	A	A	A	A	A	A	A	A	A	A	A	A	A	A	A	A	A	A	A	A	A	A	A	A	A	B	B	A	A	A	A	A	A	A	A	A	A	A	A
Parents	HID4	127		A	B	B	A	B	A	B	B	B	B	A	B	B	A	A	B	A	B	A	B	B	A	B	B	B	A	B	A	B	B	B	B	A	B	A	B	B	A	A	B	B	B	B	B	A	B
	HID64	125		A	A	B	A	B	B	B	B	A	B	B	B	B	A	A	B	A	A	B	B	A	A	B	A	A	B	B	B	A	B	A	B	A	B	B	B	B	A	A	B	A	B	A	B	A	B
	HID369	166		B	A	B	A	B	A	A	B	B	B	B	A	B	B	B	B	A	A	A	B	B	B	B	B	A	A	B	A	A	B	A	B	A	B	A	B	B	A	B	B	A	B	A	B	B	A
	HID382	132		B	B	B	B	B	B	A	B	A	B	A	A	B	A	B	B	B	B	A	B	A	A	B	A	A	A	B	B	A	B	B	B	B	B	B	B	B	B	A	B	B	B	A	B	B	A
	Morex	164		A	A	A	A	A	A	A	A	A	A	A	A	A	A	A	A	A	A	A	A	A	A	A	A	A	A	A	A	A	A	A	A	A	A	A	A	A	A	A	A	A	A	A	A	A	A
[truncated: 319 more columns]
