# Supplementary material for: Fine mapping of a major QTL for awn length in barley using a multiparent mapping population
Source: Theor Appl Genet. 2016 Oct 12;130(2):269–81. doi: 10.1007/s00122-016-2807-y (PMC5263209; doi:10.1007/s00122-016-2807-y)
Supplement: Supplementary file 5 — Supplementary material 5 (XLSX 27 kb) [file 122_2016_2807_MOESM5_ESM.xlsx]

## Sheet: Interval markers
Online Resource 6. Interval markers identified in QTL mapping.
*Marker positions are based on the POPSEQ map.
Marker name	chr	cM*	-LOG10(Pvalue)	interval marker
1_0041	1	0	0.30103	no
1_1223	1	0.212465	2.13275	no
1_0419	1	4.95751	0.783715	no
1_0332	1	15.085	0.30103	no
2_0371	1	21.1756	0.30103	no
1_0030	1	21.1766	0.30103	no
1_0186	1	27.3371	0.30103	no
2_0712	1	27.4079	0.30103	no
2_0617	1	35	0.377055	flanking
1_0275	1	43.0595	6.1022	yes
2_0514	1	43.0605	6.42794	yes
2_0912	1	47.5212	6.37027	yes
1_1256	1	47.8277	6.21842	yes
2_0698	1	47.9462	6.50755	yes
1_0238	1	48.0878	6.40459	yes
1_1336	1	48.0888	6.51774	yes
2_1312	1	48.0898	7.09279	yes
1_1359	1	48.0908	7.34576	yes
2_1000	1	48.0918	7.34101	yes
2_1217	1	48.0928	7.47276	yes
2_0798	1	48.0938	7.51241	peak
1_0933	1	49.8584	6.96025	yes
2_1053	1	49.8594	6.4113	yes
1_0324	1	50.5666	6.27596	yes
1_0768	1	52.5496	6.23035	yes
2_1333	1	52.5506	6.23062	yes
2_0956	1	59.4193	0.763308	flanking
1_0002	1	61.4731	0.715649	no
2_1219	1	61.4741	0.771864	no
1_0006	1	70.9632	1.01376	no
2_0121	1	72	0.980956	no
2_0657	1	74.1501	1.06583	no
1_0471	1	85	1.09453	no
1_0396	1	90.4391	0.99698	no
1_1277	1	92.3513	0.833016	no
2_0267	1	97.5212	0.413558	no
2_0780	1	97.6275	0.30103	no
2_0021	1	100.142	0.394093	no
1_0789	1	102	0.534951	no
1_0338	1	104.892	0.406408	no
1_0854	1	104.893	0.406604	no
1_0911	1	114	0.776016	no
1_0586	1	117.847	1.07524	no
1_1481	1	119.405	1.40335	no
1_0903	1	122.167	2.32557	no
1_1509	1	131.941	1.51402	no
2_0603	1	131.942	1.51387	no
2_0563	2	7.43626	0.897058	no
1_1040	2	14.3768	0.627872	no
1_0180	2	17	2.98319	flanking
2_1261	2	25	4.17187	peak
2_1265	2	25.001	4.17184	yes
2_1187	2	26.0623	4.01331	yes
2_0864	2	28	2.07876	flanking
1_1110	2	30	1.93343	no
1_0525	2	38.8102	1.03356	no
1_0342	2	41.8555	0.860831	no
1_1061	2	50.0463	2.47391	no
1_1505	2	51	2.89588	flanking
2_1005	2	51.5	4.03924	yes
1_0234	2	52	4.57002	yes
1_1522	2	53.2578	5.07258	yes
1_0325	2	53.6827	5.10961	peak
2_0039	2	57.4363	3.59349	yes
1_0679	2	57.4413	3.59142	yes
1_0147	2	58.0524	3.81188	yes
2_0585	2	58.0534	2.86913	flanking
2_0419	2	58.0544	1.22454	no
2_0532	2	58.0737	2.40503	no
2_0690	2	58.7486	1.89166	no
2_1399	2	58.7819	2.71208	no
1_0632	2	58.7829	2.57572	no
1_1430	2	58.7839	2.74656	no
1_0436	2	58.7849	2.7272	no
2_0374	2	59.3484	2.18552	no
1_0017	2	59.6822	1.88432	no
2_0833	2	64.4476	0.48255	no
2_1205	2	65.2595	0.602821	no
2_0528	2	66.7139	0.461046	no
2_0960	2	67.3513	0.676792	no
2_0734	2	67.4929	0.639145	no
1_0786	2	75.2125	0.30103	flanking
2_0340	2	79.8867	5.34426	yes
1_1533	2	80.8782	5.25074	yes
1_0214	2	86.7564	5.82867	peak
1_0138	2	89.8017	5.49197	yes
2_1007	2	91.2121	5.32069	yes
1_1480	2	93.3906	2.72547	flanking
1_1094	2	107.365	0.307331	no
2_0182	2	107.366	0.307345	no
1_0990	2	107.932	0.30103	no
1_0989	2	107.933	0.30103	no
1_1118	2	107.934	0.30103	no
1_0707	2	109.278	0.350762	no
1_0780	2	112.606	0.30103	no
2_0511	2	113.314	0.361895	no
2_1459	2	114.377	0.30103	no
2_1406	2	114.802	0.30103	no
2_1440	2	114.943	0.30103	no
1_1365	2	116.43	0.339415	no
1_0065	2	119.331	0.975416	no
1_0315	2	135.623	2.2468	no
2_1453	2	144.263	1.60837	no
2_0681	2	147.45	1.36817	no
1_0101	2	147.451	1.36816	no
2_0953	3	2.40793	0.30103	no
2_0529	3	3.11615	0.30103	no
1_0886	3	8.42776	0.643434	no
1_0112	3	8.49858	0.504551	no
2_0595	3	8.49958	0.504886	no
2_0172	3	9.56091	1.04791	no
1_0565	3	15.1558	1.07245	no
2_0552	3	20	0.977048	no
2_0968	3	24.7167	0.597279	no
1_0081	3	37.3938	0.30103	flanking
1_1002	3	43.9093	4.9855	yes
2_1259	3	44.5	5.21095	yes
1_1313	3	49.6459	14.3202	yes
2_1109	3	49.7167	14.3959	yes
2_1062	3	51.3456	14.6589	yes
1_1258	3	51.5581	14.7887	yes
2_1129	3	51.6289	14.8006	yes
1_1501	3	52.03	15.2378	yes
2_0970	3	52.031	15.2378	yes
1_0456	3	52.032	15.2378	peak
2_0796	3	52.033	15.2385	yes
1_1016	3	52.6204	15.096	yes
1_0005	3	52.762	13.6649	yes
1_0728	3	52.763	13.0449	yes
1_0653	3	53.2578	13.337	yes
1_1191	3	56.728	12.0013	yes
2_0704	3	57.0822	11.4934	yes
1_0839	3	57.0832	11.4934	yes
2_1305	3	59.136	12.1325	yes
1_1394	3	59.2776	12.0334	yes
2_0017	3	61.4356	10.986	yes
1_0172	3	62.3938	0.30103	flanking
1_0047	3	63.5351	0.30103	no
2_0695	3	64.1643	0.30103	no
2_0063	3	73.017	0.30103	no
1_0444	3	75	0.30103	no
2_1348	3	75.8144	0.30103	no
2_0136	3	76.3456	0.30103	no
2_1294	3	76.3466	0.30103	no
2_1083	3	90.0142	0.30103	no
2_0009	3	90.2266	0.5741	no
1_1503	3	94.7692	0.757099	no
2_1277	3	98.2295	0.560192	no
2_0523	3	98.3711	0.573738	no
1_0753	3	98.5127	0.604808	no
2_1405	3	104	0.852721	no
1_0867	3	108.428	0.803926	no
1_0821	3	108.569	0.673708	no
2_0650	3	108.853	0.694918	no
1_1141	3	114	0.955598	no
1_0842	3	116	0.885005	no
1_1127	3	123.229	1.59533	no
2_0085	3	125	1.60488	no
2_1427	3	128	1.26965	no
2_1266	3	133.003	0.713394	no
2_0155	3	139.306	1.32918	no
1_0935	3	142.21	0.562065	no
2_1523	3	142.635	0.540426	no
1_0702	3	142.918	0.638449	no
1_0694	3	145.538	1.51088	no
1_0283	3	154.887	0.606823	no
1_0409	4	1.02052	0.588465	no
1_0223	4	14.9433	0.30103	no
1_0574	4	16.104	0.30103	no
2_0557	4	17.847	0.31443	no
2_0210	4	21.1756	0.325279	no
2_0422	4	25.9207	0.390479	no
2_1389	4	36	0.821542	no
1_0793	4	43.9983	0.30103	no
1_0668	4	49.8827	2.83824	no
1_0432	4	50.9915	2.7989	no
1_0577	4	50.9925	2.94176	no
2_0269	4	50.9935	2.79653	no
2_0782	4	50.9945	2.78122	no
1_0568	4	51.4041	3.53531	no
1_1042	4	52.3371	2.30879	flanking
2_0361	4	54.0368	4.47715	yes
1_0527	4	54.6034	4.43111	yes
2_1010	4	56	4.64989	yes
2_1191	4	57.2946	4.78958	yes
2_1273	4	57.2956	4.78967	yes
2_0723	4	58.0737	4.83949	yes
2_0924	4	59.6317	5.18475	peak
1_1070	4	59.6327	5.02275	yes
1_1229	4	59.7734	4.50651	yes
1_1224	4	59.9858	2.70912	flanking
1_0010	4	61	2.49583	no
1_1513	4	63	1.69959	no
1_0467	4	65	1.08122	no
1_0090	4	66.939	0.501	no
1_0309	4	73.5836	0.30103	no
1_1004	4	73.5846	0.30103	no
2_0670	4	78.6827	0.324553	no
2_0197	4	78.6837	0.324554	no
2_0178	4	83.6402	0.30103	no
2_0762	4	99.4334	1.13163	no
1_0334	4	102.55	1.85843	flanking
1_0712	4	110.446	5.12569	yes
1_1066	4	111.119	6.11168	peak
1_0611	4	111.12	6.11069	yes
2_0701	4	111.331	5.73263	yes
1_0387	4	111.967	5.24451	yes
2_0013	4	111.968	4.96376	yes
2_0553	5	0.138889	2.35253	flanking
2_0226	5	1.63695	1.98479	no
2_0010	5	8	0.374672	no
2_1365	5	10.9416	0.446724	no
2_1065	5	17.6389	0.932113	no
1_0688	5	30.4167	0.821749	no
2_0903	5	42.0139	0.30103	no
1_0116	5	43.6806	0.30103	no
1_1281	5	43.7605	0.30103	no
2_1447	5	43.9583	0.30103	no
2_0524	5	44.0972	0.30103	no
1_1128	5	44.2361	0.30103	no
2_0105	5	46.3194	0.30103	no
2_1148	5	46.5278	0.30103	no
2_0306	5	46.875	0.30103	no
2_0372	5	47.2222	0.30103	no
1_0671	5	47.5	0.30103	no
1_0641	5	48.3765	0.30103	no
1_0167	5	62.4856	0.785016	flanking
2_0246	5	65.9722	3.97554	yes
2_0645	5	68.2968	4.90374	yes
2_1150	5	74.9306	5.60411	peak
2_0526	5	80.3472	3.12347	flanking
1_0518	5	80.3482	3.11192	no
2_0449	5	80.8098	2.51749	no
1_0414	5	85	0.30103	no
1_0024	5	90	0.30103	no
2_0795	5	92	0.30103	no
2_1168	5	94	0.30103	no
2_0805	5	95.9028	0.30103	flanking
1_0094	5	108.143	15.9836	peak
2_1203	5	118.958	1.03972	flanking
2_1325	5	120.208	0.91243	no
2_0884	5	121.905	0.392148	no
2_0298	5	122.431	0.66502	no
2_1177	5	122.569	0.747839	no
2_0487	5	123	0.633262	no
2_0188	5	125.764	1.18061	no
1_1448	5	125.765	1.18038	no
2_0375	5	130.903	0.466937	no
1_0819	5	131.181	0.438925	no
1_1092	5	133.75	0.494547	no
2_0676	5	134.722	0.30103	no
1_0104	5	135.069	0.30103	no
2_0731	5	135.07	0.30103	no
2_1077	5	135.417	0.30103	no
1_1441	5	136.606	0.30103	no
1_0557	5	136.607	0.30103	no
2_1297	5	139.097	0.30103	no
1_0363	5	139.236	0.30103	no
1_1497	5	142	0.482444	no
1_0536	5	144.514	0.879253	no
1_0741	5	144.653	0.927723	no
2_0324	5	144.931	1.05803	no
1_0336	5	146	1.179	no
2_1018	5	146.001	1.19762	no
2_0334	5	149.653	2.098	no
1_0869	5	152.054	2.37043	no
1_0593	5	155.633	2.51583	no
2_1155	5	166.319	1.15919	no
2_0292	6	0	0.30103	flanking
1_0120	6	3.75354	4.72473	yes
1_0669	6	4.22887	4.80226	yes
2_0882	6	4.81586	5.07986	peak
1_1406	6	6.44476	4.4818	yes
2_0262	6	9	2.69637	flanking
1_1479	6	14	2.08898	no
1_0165	6	19	0.30103	no
1_0023	6	24.4334	0.30103	no
2_1246	6	24.5042	0.30103	no
1_0136	6	24.5052	0.556559	no
1_0939	6	35	1.27014	no
2_0707	6	49.221	2.07075	no
1_0003	6	49.4359	2.0242	no
1_1205	6	50	1.99281	no
1_0227	6	54.8867	2.74149	no
1_0189	6	60.4816	2.26118	no
2_0058	6	60.4826	2.26123	no
1_1483	6	62.7479	2.54115	no
2_0904	6	63.4561	2.65068	no
1_1261	6	64.4476	2.50588	no
2_0709	6	65.9348	3.15308	no
2_0714	6	65.9358	3.15194	no
2_0287	6	66.3598	3.19369	no
2_0636	6	66.6431	2.99194	no
2_0577	6	68.4844	2.64891	no
1_1459	6	68.9093	1.56206	no
2_1224	6	71.2923	1.61883	no
2_0969	6	72.1671	1.59317	no
1_1458	6	72.238	1.02945	no
1_0331	6	73	0.851052	no
2_1404	6	74.3626	0.855532	no
1_0815	6	78	0.98518	no
2_0996	6	88.881	0.355755	no
1_1294	6	88.882	0.358642	no
2_0783	6	91.0512	1.28393	no
2_0972	6	91.7139	1.50143	no
1_0978	6	92.2805	1.64358	no
1_0015	6	96	3.15715	flanking
2_0036	6	100.85	5.29439	peak
2_0558	6	105.099	3.91322	yes
1_1534	6	105.524	3.86505	yes
2_0733	6	105.525	3.86505	yes
1_0175	6	113.244	0.30103	flanking
2_0211	6	116.006	0.934291	no
1_0107	6	117.554	0.30103	no
1_1488	6	118.414	1.83053	no
2_0687	6	118.415	1.62939	no
2_0868	6	118.98	1.32295	no
1_1111	6	119.059	1.12237	no
2_0537	6	120	0.30103	no
2_1443	7	1.62889	0.30103	no
1_0894	7	1.8	0.30103	no
2_0710	7	1.91218	0.30103	no
1_1031	7	3.82436	0.30103	no
1_1495	7	6.75835	0.30103	no
2_0245	7	11.0482	0.30103	no
2_0755	7	13.881	0.30103	no
2_0722	7	15.3683	0.30103	no
1_0451	7	27.6204	0.30103	no
2_0758	7	27.8294	0.30103	no
1_0956	7	28.9753	0.30103	no
1_0056	7	37.6062	0.30103	no
1_0576	7	39.7309	0.30103	no
2_1491	7	46.3881	0.302913	no
2_1326	7	47.3088	0.30103	no
2_0113	7	49.7167	0.308329	no
2_0790	7	49.7177	0.308355	no
1_0346	7	61.4731	0.710827	no
1_1098	7	64.8017	1.20945	no
1_0431	7	65.4391	1.91364	no
2_0195	7	66.0765	2.16937	no
1_0299	7	67.9178	2.17	no
1_1122	7	67.9887	2.15515	no
2_0885	7	68.8385	1.96678	no
1_0983	7	69.5595	1.82813	no
2_0460	7	70.5382	1.63541	no
1_0534	7	70.5392	1.63677	no
1_1461	7	70.8033	1.79382	no
2_0349	7	72	1.688	no
1_0531	7	73	1.70906	no
2_0230	7	76.983	2.46227	no
2_0896	7	76.984	2.46241	no
1_0303	7	79	2.55053	no
2_0485	7	82	2.58893	no
2_0247	7	106.445	2.2287	no
1_1243	7	120.822	0.694909	no
2_1104	7	120.823	0.567952	flanking
1_0797	7	126.133	18.9926	yes
1_0861	7	126.558	18.735	yes
1_0078	7	126.559	25.059	yes
1_0896	7	131.02	66.9448	yes
1_1012	7	131.445	68.5762	yes
2_0962	7	133.924	71.1796	peak
2_0504	7	138	65.7521	yes
2_0365	7	140.864	66.4354	yes
